# Supplementary material for: Implementing federated learning over VPN-based wireless backhaul networks for healthcare systems
Source: PeerJ Comput Sci. 2024 Nov 13;10:e2422. doi: 10.7717/peerj-cs.2422 (PMC11622844; doi:10.7717/peerj-cs.2422)
Supplement: Supplemental Information 1 [file peerj-cs-10-2422-s001.zip]

Archive with 15 entries (12 files):
- DataSet/10 Features/
- DataSet/10 Features/Client1_RawMI.csv
- DataSet/10 Features/Client2_RawMI.csv
- DataSet/10 Features/Client3_RawMI.csv
- DataSet/10 Features/Client4_RawMI.csv
- DataSet/1496 Features/
- DataSet/1496 Features/Client1_RawMIF.csv
- DataSet/1496 Features/Client2_RawMIF.csv
- DataSet/1496 Features/Client3_RawMIF.csv
- DataSet/1496 Features/Client4_RawMIF.csv
- DataSet/4000 Features/
- DataSet/4000 Features/Client1.csv
- DataSet/4000 Features/Client2.csv
- DataSet/4000 Features/Client3.csv
- DataSet/4000 Features/Client4.csv
