# Supplementary material for: Implementing federated learning over VPN-based wireless backhaul networks for healthcare systems
Source: PeerJ Comput Sci. 2024 Nov 13;10:e2422. doi: 10.7717/peerj-cs.2422 (PMC11622844; doi:10.7717/peerj-cs.2422)
Supplement: Supplemental Information 1 [file peerj-cs-10-2422-s001.zip › DataSet/10 Features/Client1_RawMI.csv]

0.911232513	0.909549065	20.660532	-0.370387367	-0.633995924	-20.62236289	1
0.910736419	0.909030079	20.66877608	-0.397062207	-0.625073049	-20.6300514	1
0.911775364	0.910094712	20.6516923	-0.375242331	-0.637133887	-20.61362557	1
0.912454282	0.910785768	20.67767244	-0.376978515	-0.631019975	-20.63986126	1
0.91161667	0.909924747	20.67062883	-0.38624392	-0.624183149	-20.632265	1
0.911845238	0.910151146	20.66992093	-0.407179272	-0.619043496	-20.63151886	1
0.912078316	0.910370337	20.67115016	-0.393318889	-0.629660737	-20.63244088	1
0.910650862	0.90896493	20.66049019	-0.368249001	-0.629683807	-20.62224042	1
0.911321778	0.909622993	20.67926059	-0.385998838	-0.624425523	-20.6407126	1
0.91298638	0.911280436	20.67796188	-0.381808007	-0.632408426	-20.63932445	1
0.914058763	0.912353144	20.66603451	-0.388038957	-0.627411711	-20.62747202	1
0.912666907	0.910975433	20.66627954	-0.363832721	-0.627590164	-20.62797808	1
0.911318867	0.909622317	20.66507926	-0.375966849	-0.632121297	-20.62660827	1
0.914439817	0.912739947	20.67849892	-0.375631351	-0.629409512	-20.64005926	1
0.911851992	0.91016289	20.68295572	-0.401587128	-0.619468659	-20.64464291	1
0.914448281	0.912747074	20.67568468	-0.393504264	-0.627030714	-20.63722037	1
0.910291012	0.908579093	20.68258856	-0.392862318	-0.613074368	-20.6436923	1
0.913322349	0.911618938	20.68622007	-0.403928122	-0.625117397	-20.64763879	1
0.912587753	0.91088743	20.67625073	-0.350900464	-0.648447288	-20.63772697	1
0.913077439	0.911371858	20.67411644	-0.397442916	-0.621507205	-20.63549827	1
0.912858641	0.911158278	20.67276195	-0.390945726	-0.617193638	-20.63425524	1
0.913423017	0.911754888	20.6707425	-0.407859776	-0.617558709	-20.6329928	1
0.914653945	0.912975921	20.65724159	-0.370589373	-0.645045762	-20.61934381	1
0.913429503	0.911776837	20.67201531	-0.337385692	-0.656223282	-20.63461348	1
0.911942763	0.910239072	20.67501784	-0.386653913	-0.6249289	-20.63639277	1
0.910704738	0.909019287	20.67523664	-0.384018515	-0.626174623	-20.63697274	1
0.909368022	0.90769103	20.67437009	-0.367434338	-0.629020084	-20.63624387	1
0.911131848	0.909444308	20.66468676	-0.34809037	-0.635124746	-20.62641297	1
0.910047395	0.908365361	20.66790754	-0.365711204	-0.624434009	-20.6297072	1
0.913329787	0.911649671	20.6695869	-0.363092475	-0.64287942	-20.63156418	1
0.91078191	0.909083056	20.67556197	-0.4081469	-0.609761568	-20.63699648	1
0.909946704	0.908292667	20.66511872	-0.351743308	-0.64560068	-20.62755511	1
0.912514124	0.91082852	20.65986563	-0.402025323	-0.614206036	-20.62170253	1
0.910126384	0.908411174	20.66153435	-0.38445792	-0.614025123	-20.62259596	1
0.914313869	0.912620846	20.66793187	-0.385802611	-0.636375432	-20.62966134	1
0.911955964	0.910238863	20.6599488	-0.385308407	-0.625283925	-20.62104865	1
0.910162408	0.908486203	20.67048882	-0.372887806	-0.634470211	-20.63242092	1
0.91212254	0.910428659	20.66450692	-0.386788248	-0.619642547	-20.62613135	1
0.909826465	0.90813088	20.66257903	-0.393875389	-0.611908312	-20.62407151	1
0.912466287	0.910763049	20.66844023	-0.382690931	-0.615212526	-20.62985988	1
0.910651093	0.908950001	20.66615723	-0.395463428	-0.613928325	-20.62755295	1
0.913210525	0.911509594	20.65682511	-0.389175235	-0.620108849	-20.61835004	1
0.914274968	0.912571043	20.65933111	-0.388026587	-0.626729344	-20.62082853	1
0.912251739	0.910540237	20.67438427	-0.395262976	-0.625104695	-20.63559646	1
0.914135011	0.912457185	20.66898532	-0.371654801	-0.63606721	-20.63104895	1
0.911491991	0.909799358	20.66992919	-0.373418445	-0.623486345	-20.6315453	1
0.912625945	0.910930381	20.65489737	-0.36177479	-0.634647964	-20.61652273	1
0.911639745	0.909957041	20.65836464	-0.396798365	-0.630640634	-20.62023346	1
0.91194549	0.910249046	20.65971767	-0.388811536	-0.630740811	-20.62128549	1
0.911812701	0.910119158	20.66089251	-0.385135739	-0.619650388	-20.62251827	1
0.913301075	0.911579735	20.65877724	-0.409730709	-0.618071491	-20.61984069	1
0.911582914	0.909895529	20.652665	-0.391716166	-0.632299152	-20.61443591	1
0.912583589	0.910894467	20.65393963	-0.369980332	-0.632261164	-20.61571077	1
0.910444062	0.90877043	20.66313581	-0.374010524	-0.626184936	-20.6251516	1
0.911732746	0.910033322	20.66904954	-0.412367695	-0.602998497	-20.63052347	1
0.909587742	0.90788753	20.66189449	-0.376911642	-0.631830563	-20.62327304	1
0.911799739	0.910115352	20.65920529	-0.385343259	-0.643275557	-20.6210411	1
0.911492694	0.909824858	20.65426921	-0.356083843	-0.641017302	-20.61647633	1
0.912005909	0.910287044	20.64378228	-0.390039902	-0.620563379	-20.60487477	1
0.912981585	0.911283007	20.65841865	-0.397708296	-0.617317937	-20.6199842	1
0.911152224	0.90944109	20.65766013	-0.403111962	-0.618090835	-20.61886527	1
0.911368394	0.909687362	20.65029318	-0.370257935	-0.630767445	-20.61220343	1
0.912517967	0.910808213	20.66652923	-0.389057842	-0.614738141	-20.62780706	1
0.911303355	0.90961051	20.66712211	-0.374114616	-0.629574769	-20.62873069	1
0.912973392	0.911257422	20.66785568	-0.388026106	-0.621899457	-20.62900962	1
0.911376274	0.90969664	20.67137588	-0.380156796	-0.62492838	-20.63327927	1
0.912873155	0.911179036	20.66786212	-0.385453053	-0.63464515	-20.6295065	1
0.913613388	0.911926728	20.65711184	-0.358122182	-0.638428807	-20.61897586	1
0.913269243	0.911576743	20.65707427	-0.374805634	-0.634402775	-20.61879189	1
0.913375745	0.911670558	20.66026036	-0.384904666	-0.630082993	-20.62168958	1
0.912667218	0.911007047	20.66556237	-0.358356344	-0.636766005	-20.62797107	1
0.91064884	0.908944225	20.66451264	-0.395024593	-0.610318442	-20.62583138	1
0.912863538	0.911175912	20.6714761	-0.395301053	-0.62794925	-20.63326039	1
0.912458168	0.910776343	20.65927686	-0.376659481	-0.630960912	-20.62119809	1
0.914817892	0.913135769	20.66334813	-0.388104127	-0.623141231	-20.62535338	1
0.911504482	0.909808513	20.66262429	-0.381457975	-0.620624778	-20.62417887	1
0.911150906	0.909455752	20.65200235	-0.391496723	-0.620748949	-20.61358025	1
0.913963658	0.912282178	20.64463971	-0.372210922	-0.631032034	-20.60665838	1
0.911564719	0.909858796	20.66236944	-0.389359543	-0.617032361	-20.62370141	1
0.912534721	0.91084998	20.66558157	-0.374338469	-0.628039511	-20.62742832	1
0.912181704	0.910512326	20.65108451	-0.351175228	-0.634796285	-20.61329108	1
0.912145954	0.910437315	20.65810494	-0.387190858	-0.627942322	-20.61940801	1
0.909509878	0.907793738	20.67292007	-0.414535348	-0.60454604	-20.63391266	1
0.910557345	0.908873777	20.67588265	-0.400716723	-0.620855356	-20.63765414	1
0.912734272	0.911054709	20.66270946	-0.375311683	-0.622287676	-20.62468709	1
0.909744415	0.908076918	20.66647329	-0.358882342	-0.628238761	-20.62859312	1
0.91029869	0.908594668	20.66890956	-0.405683938	-0.612819621	-20.63021865	1
0.910412107	0.908726607	20.66057961	-0.386541021	-0.611565505	-20.62232944	1
0.910908066	0.909218449	20.65472938	-0.360936768	-0.631910694	-20.61641752	1
0.911324516	0.909634651	20.65858808	-0.381737815	-0.622006764	-20.62028093	1
0.912155285	0.910480667	20.66864528	-0.372273639	-0.645354092	-20.63069989	1
0.914055487	0.912374742	20.66554528	-0.363611698	-0.64092756	-20.62754593	1
0.91237724	0.910677124	20.66507278	-0.391028964	-0.612937882	-20.62656565	1
0.910002525	0.908325002	20.65816313	-0.368767547	-0.636142575	-20.62008131	1
0.911539697	0.909847351	20.65109737	-0.372452049	-0.634773304	-20.61275697	1
0.911523238	0.909833722	20.6602776	-0.360794396	-0.636089996	-20.62198362	1
0.911120626	0.90941538	20.65025666	-0.351112989	-0.621882928	-20.61160782	1
0.912501598	0.91079429	20.6473498	-0.382842027	-0.624908637	-20.60871822	1
0.90968539	0.907974952	20.65368279	-0.405018923	-0.620466496	-20.61484864	1
0.911914055	0.910209517	20.65086094	-0.381730034	-0.629303389	-20.61226062	1
0.912137469	0.910451578	20.64448405	-0.364373792	-0.633664343	-20.60632712	1
0.910733938	0.909040037	20.64724095	-0.371307758	-0.629523054	-20.60883853	1
0.913269635	0.911575933	20.64912408	-0.399828782	-0.619421587	-20.61082931	1
0.91255927	0.910902178	20.65553688	-0.347133968	-0.647258365	-20.61802903	1
0.913901191	0.912207292	20.65695186	-0.377133834	-0.63330052	-20.61866457	1
0.912104667	0.910433172	20.66351799	-0.349805856	-0.642088444	-20.62565065	1
0.91044752	0.908751856	20.67066329	-0.407418226	-0.605419387	-20.63216519	1
0.915127766	0.913439318	20.66973521	-0.370130634	-0.642180907	-20.63159871	1
0.908678691	0.906998828	20.64921473	-0.358908027	-0.631452517	-20.6110408	1
0.910422569	0.908743408	20.65664501	-0.359497268	-0.63753163	-20.61854642	1
0.909655931	0.907979386	20.64824852	-0.370490661	-0.626508758	-20.61019269	1
0.914381085	0.912688768	20.65401339	-0.381109401	-0.632607498	-20.61578738	1
0.914400302	0.91271682	20.65426289	-0.347227106	-0.649008716	-20.61623679	1
0.913195184	0.911492046	20.65279544	-0.394032449	-0.618619767	-20.6142773	1
0.912222821	0.910530446	20.64801432	-0.375659215	-0.620607997	-20.60970767	1
0.913467572	0.911805166	20.65898066	-0.368103015	-0.642756234	-20.62138368	1
0.914272093	0.912588615	20.66158654	-0.373139627	-0.636292901	-20.62354171	1
0.913482158	0.91180362	20.65813053	-0.392235492	-0.631993326	-20.62017087	1
0.910440333	0.908758625	20.65452285	-0.369932647	-0.635423426	-20.61637112	1
0.911863733	0.910164544	20.66163577	-0.349802034	-0.64470733	-20.62313438	2
0.911090603	0.909364274	20.64875457	-0.38332855	-0.617904803	-20.60962944	2
0.910669577	0.908974118	20.64429866	-0.356304746	-0.641038635	-20.60586369	2
0.913616832	0.911911214	20.64772752	-0.368019805	-0.643165616	-20.60918058	2
0.91097206	0.909271373	20.6464261	-0.362089106	-0.643164858	-20.60788144	2
0.912430582	0.910739479	20.63618554	-0.358874305	-0.639880327	-20.59793833	2
0.913203128	0.911505884	20.62149077	-0.349968821	-0.636419249	-20.58316447	2
0.912671999	0.910988464	20.64294888	-0.343991431	-0.652512037	-20.60487045	2
0.913829459	0.912128698	20.63307096	-0.375029316	-0.62397011	-20.59466999	2
0.913608231	0.911930004	20.63845159	-0.346727236	-0.644041927	-20.60054037	2
0.909780983	0.908097953	20.62777689	-0.331861449	-0.642711608	-20.58961697	2
0.910219161	0.908527566	20.6322365	-0.363302985	-0.631054409	-20.59389256	2
0.912061318	0.910344287	20.62475238	-0.376116291	-0.624691881	-20.58592459	2
0.912496314	0.910770713	20.63016079	-0.367486867	-0.636255369	-20.59114755	2
0.911650395	0.90993629	20.63843504	-0.384403601	-0.624905807	-20.59963022	2
0.913649389	0.91193372	20.62951704	-0.358774855	-0.642343636	-20.59077853	2
0.912650687	0.910943084	20.64486324	-0.35328677	-0.642315932	-20.60623595	2
0.912397564	0.910699127	20.63621366	-0.361533936	-0.630375222	-20.59779914	2
0.911269083	0.909564027	20.65220598	-0.338242927	-0.644665537	-20.61356407	2
0.913078669	0.91139063	20.64269557	-0.336953071	-0.639487787	-20.60453272	2
0.911938069	0.910241702	20.63683039	-0.345829414	-0.640657766	-20.59844223	2
0.911899101	0.910177787	20.63739283	-0.379486296	-0.630429585	-20.59843737	2
0.911633134	0.909950461	20.64343547	-0.344386072	-0.658535331	-20.60533227	2
0.911106997	0.90939951	20.6399669	-0.375317889	-0.640909575	-20.60128597	2
0.913992456	0.91228428	20.64282275	-0.315457783	-0.653284276	-20.60424301	2
0.912257456	0.910545582	20.65298945	-0.358237836	-0.637434822	-20.6142336	2
0.912602536	0.910897979	20.64499948	-0.364380208	-0.639908993	-20.6064388	2
0.911751879	0.910044989	20.64927315	-0.350547963	-0.639315496	-20.61061566	2
0.910711687	0.908992977	20.64919781	-0.371670526	-0.634832872	-20.6102283	2
0.912906148	0.911223064	20.64472012	-0.326627298	-0.655239464	-20.60665838	2
0.913194872	0.911490507	20.6351208	-0.355485657	-0.641840668	-20.5966079	2
0.911287614	0.909594036	20.63466551	-0.345388571	-0.647265832	-20.59631711	2
0.912328612	0.910613511	20.63992652	-0.392957209	-0.624038445	-20.6011252	2
0.912807722	0.911103176	20.63414887	-0.368780891	-0.638436922	-20.59561737	2
0.912450391	0.910719869	20.63308498	-0.3606971	-0.638181107	-20.59395299	2
0.91160037	0.909880317	20.63615649	-0.399201125	-0.615871763	-20.59721917	2
0.911074476	0.909369983	20.63974954	-0.367227258	-0.63232007	-20.60113545	2
0.912759519	0.91104104	20.63732801	-0.33447529	-0.647301206	-20.59847352	2
0.912746372	0.911070736	20.64374243	-0.322893013	-0.650774118	-20.60584426	2
0.91334	0.911647814	20.64395467	-0.334518255	-0.654720761	-20.60570669	2
0.91378213	0.91211042	20.63259954	-0.332110358	-0.643681736	-20.59485343	2
0.91320152	0.911499104	20.6393535	-0.360550825	-0.641061265	-20.60087702	2
0.912595572	0.910883132	20.64710812	-0.375341574	-0.637155091	-20.60836484	2
0.913897608	0.912190323	20.63875541	-0.346882673	-0.643227059	-20.6001994	2
0.912314325	0.910635122	20.6270284	-0.331224296	-0.657923411	-20.58906236	2
0.912734079	0.911043054	20.63285284	-0.354097298	-0.644647484	-20.59462629	2
0.911732349	0.910025709	20.6355202	-0.377996522	-0.634920374	-20.5968933	2
0.912975093	0.91127385	20.6293986	-0.353947291	-0.639440562	-20.59095765	2
0.911865822	0.910166559	20.63853417	-0.363071864	-0.634884204	-20.60007424	2
0.911764728	0.91005487	20.63574586	-0.364070299	-0.62755722	-20.59704706	2
0.915698543	0.913999722	20.65088057	-0.330806658	-0.656874511	-20.61256868	2
0.911090725	0.909407791	20.63800395	-0.359526082	-0.639994247	-20.59988217	2
0.911340004	0.909661154	20.6473391	-0.371871504	-0.629872445	-20.60930304	2
0.913153112	0.911456824	20.65536454	-0.352249962	-0.649074064	-20.61699479	2
0.910065851	0.90838174	20.65420729	-0.372013762	-0.636240914	-20.61598592	2
0.915179471	0.913447505	20.6554127	-0.384207618	-0.635641304	-20.61632257	2
0.91418937	0.91249767	20.65303182	-0.338145531	-0.638507791	-20.61481357	2
0.912052818	0.910335407	20.64711856	-0.373677046	-0.631054706	-20.60823968	2
0.912006141	0.910300797	20.64790357	-0.357868319	-0.637515983	-20.60929441	2
0.910351039	0.908669865	20.65032285	-0.337967836	-0.644396654	-20.61218725	2
0.910280525	0.908594486	20.65292435	-0.349083629	-0.63930294	-20.6146706	2
0.913037829	0.91133443	20.66345236	-0.358385365	-0.64226919	-20.62490181	2
0.911824907	0.910136031	20.64543399	-0.349526566	-0.645956299	-20.60719465	2
0.912235583	0.910513912	20.65548066	-0.383794504	-0.630952482	-20.61649737	2
0.913000448	0.911292006	20.66884266	-0.352292467	-0.64352358	-20.63016632	2
0.911957511	0.910238248	20.65552927	-0.376129295	-0.630132001	-20.61658855	2
0.914066527	0.912381561	20.64858323	-0.350841532	-0.646376755	-20.61052017	2
0.914351835	0.91265244	20.6654477	-0.36851565	-0.639489417	-20.62703934	2
0.912985062	0.911271108	20.65957407	-0.349867365	-0.632383927	-20.62078969	2
0.913545713	0.911841814	20.65106928	-0.356312128	-0.64648514	-20.61255195	2
0.913689052	0.912003487	20.66068307	-0.364605791	-0.644896516	-20.62256844	2
0.914918332	0.913219621	20.65349664	-0.327838677	-0.651224236	-20.61514968	2
0.912675185	0.910975467	20.658305	-0.37549268	-0.637957324	-20.61983206	2
0.913767843	0.912059941	20.65940425	-0.370002358	-0.640069061	-20.62079023	2
0.914267091	0.912574561	20.65836705	-0.352464546	-0.650863346	-20.6201234	2
0.912012602	0.910324312	20.65446308	-0.349855243	-0.64138498	-20.61622816	2
0.912731785	0.91102297	20.65899967	-0.395638111	-0.629371467	-20.62032193	2
0.915053105	0.913363381	20.65819879	-0.336576533	-0.653325229	-20.62005164	2
0.91288434	0.911172601	20.66977965	-0.361859456	-0.635164076	-20.63102198	2
0.912542589	0.910839636	20.67910786	-0.379772765	-0.638980253	-20.6405173	2
0.91506734	0.913386762	20.66032089	-0.331658274	-0.657529092	-20.62237692	2
0.911638266	0.909957772	20.65568717	-0.346704605	-0.643801486	-20.61761091	2
0.911660413	0.909939327	20.6711846	-0.406461592	-0.626993967	-20.63216034	2
0.91489	0.913196869	20.66284942	-0.359480697	-0.644177001	-20.62460994	2
0.912149328	0.910464848	20.66102612	-0.352174736	-0.644679116	-20.62287111	2
0.912800872	0.911112344	20.65874486	-0.354016943	-0.644396354	-20.62052964	2
0.912993549	0.911295808	20.65635713	-0.359248538	-0.63839148	-20.61794595	2
0.912189202	0.910480919	20.65622915	-0.362364524	-0.630565068	-20.61754563	2
0.915731427	0.914040884	20.65259962	-0.354124807	-0.646719055	-20.6144726	2
0.913626994	0.911939969	20.6550418	-0.374631765	-0.639841983	-20.616902	2
0.914112826	0.912409709	20.64617706	-0.35292488	-0.648694695	-20.60771042	2
0.912408534	0.910708534	20.6360005	-0.378390132	-0.628763488	-20.5975515	2
0.909087148	0.907378976	20.64501114	-0.332967778	-0.629827725	-20.60621922	2
0.910942207	0.909233831	20.64106485	-0.362791103	-0.632282218	-20.60235473	2
0.914512727	0.912833249	20.64190259	-0.327222583	-0.656245574	-20.60399429	2
0.913008266	0.911335669	20.6439405	-0.337333897	-0.650382954	-20.60612157	2
0.913928293	0.91222276	20.63802153	-0.353621808	-0.64447959	-20.59950775	2
0.912941634	0.911252655	20.64227831	-0.329645098	-0.658087226	-20.60408925	2
0.915324413	0.913624422	20.64257883	-0.352724178	-0.65241718	-20.60424031	2
0.912659369	0.910962208	20.64620183	-0.377233029	-0.630701536	-20.60780861	2
0.913076617	0.911392124	20.65151744	-0.352523756	-0.642652424	-20.6134184	2
0.911458254	0.909744264	20.64545286	-0.363944084	-0.632173909	-20.60662925	2
0.913550673	0.911839685	20.65023236	-0.385761013	-0.619956275	-20.61155656	2
0.911904614	0.910196627	20.6484932	-0.358830162	-0.638054784	-20.60981881	2
0.910497684	0.908799228	20.65360006	-0.353578601	-0.635499984	-20.61507253	2
0.911938303	0.910246707	20.64203705	-0.34530515	-0.641150071	-20.6037472	2
0.911920643	0.910242258	20.65011816	-0.319243733	-0.659728322	-20.61211172	2
0.911662031	0.909957273	20.65126364	-0.365765997	-0.631916573	-20.61264691	2
0.912539643	0.910841991	20.64538238	-0.368680996	-0.63884068	-20.60697453	2
0.911352006	0.909662561	20.65085618	-0.354609721	-0.636104619	-20.61257407	2
0.91444884	0.912759526	20.64622255	-0.368784718	-0.643864916	-20.6080816	2
0.911776867	0.910075316	20.64858503	-0.372914186	-0.62901393	-20.6100508	2
0.913349855	0.911663203	20.65422989	-0.347280309	-0.643353925	-20.61608842	2
0.914120197	0.912427034	20.64578504	-0.353775595	-0.643946869	-20.60754425	2
0.912163783	0.91047069	20.64139127	-0.36385209	-0.633156264	-20.60307821	2
0.912888396	0.911185831	20.65530718	-0.344851452	-0.649193791	-20.61678439	2
0.910034189	0.908343576	20.65063237	-0.354332023	-0.630999536	-20.61226871	2
0.914916729	0.913235565	20.64606578	-0.345842711	-0.652573575	-20.60812854	2
0.911700219	0.910017028	20.6392647	-0.368147263	-0.635581309	-20.60116026	2
0.911293665	0.909595749	20.63817594	-0.354382341	-0.634387519	-20.59972302	2
0.913559278	0.911862802	20.63820237	-0.312850229	-0.658897771	-20.59987732	2
0.914006517	0.912301311	20.654823	-0.354286055	-0.654301946	-20.61628858	2
0.911505319	0.909778434	20.6012075	-0.362645463	-0.633454843	-20.56217764	3
0.911226828	0.909507552	20.59403215	-0.359694469	-0.637408446	-20.55517592	3
0.912300346	0.910568318	20.59929142	-0.371108048	-0.63270242	-20.56018309	3
0.911573067	0.909878782	20.61046701	-0.340475779	-0.647802071	-20.5721596	3
0.912672706	0.91096725	20.60356031	-0.366719643	-0.644290182	-20.56505969	3
0.914202646	0.912486604	20.59313568	-0.352399334	-0.638156305	-20.5544805	3
0.912911834	0.911214389	20.61125839	-0.332026791	-0.656979675	-20.57293434	3
0.914377671	0.912679009	20.60559651	-0.358856734	-0.651022212	-20.56731699	3
0.912905582	0.911200199	20.6089221	-0.356826483	-0.642821467	-20.57042293	3
0.91479971	0.913082253	20.60621973	-0.339762336	-0.649108894	-20.56753333	3
0.911810697	0.910096924	20.60109272	-0.365218383	-0.646486335	-20.56237241	3
0.910973333	0.909277095	20.59925172	-0.368174619	-0.626199794	-20.56089578	3
0.911435459	0.909732876	20.59425451	-0.368800076	-0.629387476	-20.55578395	3
0.912166864	0.91044961	20.58956641	-0.35200778	-0.640182848	-20.5508043	3
0.913836459	0.912150479	20.59010619	-0.311274732	-0.662517063	-20.55211854	3
0.912715989	0.911006644	20.5973537	-0.392010488	-0.626424851	-20.55877875	3
0.913496265	0.911800868	20.58649376	-0.338126797	-0.653128554	-20.54828642	3
0.912991888	0.911291762	20.5979947	-0.382894163	-0.626490219	-20.55963818	3
0.91239239	0.910690894	20.60272259	-0.357615158	-0.639115389	-20.56430114	3
0.911263208	0.909528482	20.59622038	-0.335597099	-0.642379408	-20.5570124	3
0.912968658	0.911246199	20.60965318	-0.382450653	-0.620117457	-20.57076983	3
0.914450175	0.912735198	20.61140216	-0.403751779	-0.62556986	-20.57274713	3
0.911629564	0.909913728	20.61677153	-0.379831054	-0.627740761	-20.5779674	3
0.913375383	0.911686553	20.61651893	-0.366350199	-0.63935934	-20.578399	3
0.912296563	0.910598669	20.61810436	-0.37198465	-0.632390727	-20.57973158	3
0.909917706	0.908200923	20.62899288	-0.38163917	-0.629463098	-20.59007124	3
0.911920062	0.910216204	20.62322106	-0.381085404	-0.627157892	-20.58468804	3
0.91381335	0.912078269	20.62536272	-0.380873559	-0.628738393	-20.58620081	3
0.911793667	0.91007544	20.613995	-0.364585789	-0.637785445	-20.57514901	3
0.911609188	0.909887961	20.60848504	-0.347900598	-0.6372058	-20.56957375	3
0.912169853	0.910476488	20.60491491	-0.313218081	-0.666860794	-20.56666365	3
0.913517019	0.911778198	20.61710229	-0.378253867	-0.628122781	-20.57785896	3
0.91301158	0.91131008	20.60909413	-0.356074182	-0.645520825	-20.57068675	3
0.913424387	0.911709146	20.60184381	-0.388290995	-0.62584499	-20.56315739	3
0.912718454	0.911011878	20.61141042	-0.344701921	-0.646280395	-20.57287175	3
0.913378209	0.911678929	20.62377367	-0.40391328	-0.628720266	-20.5854045	3
0.914114018	0.912405834	20.6206117	-0.357749488	-0.6397187	-20.58207844	3
0.913423286	0.911708473	20.62310536	-0.381927082	-0.631000577	-20.58438861	3
0.912016358	0.910285525	20.62608378	-0.379714414	-0.632088179	-20.5869394	3
0.911709812	0.910001713	20.62719512	-0.402180687	-0.62028563	-20.58854983	3
0.912504244	0.91082189	20.62634324	-0.352915621	-0.648909666	-20.58831514	3
0.911205498	0.909474882	20.62671968	-0.357152583	-0.644141948	-20.58754419	3
0.912995991	0.911273802	20.61611439	-0.387369856	-0.625849751	-20.57722611	3
0.913314539	0.911616796	20.62075255	-0.356248256	-0.637573131	-20.58242103	3
0.911892752	0.910195475	20.60950299	-0.341971427	-0.641914523	-20.57114317	3
0.912393233	0.910688292	20.61962032	-0.3916583	-0.625648759	-20.58108952	3
0.910741487	0.909027093	20.60669271	-0.373765535	-0.624765899	-20.56790235	3
0.913410128	0.911698831	20.6215529	-0.397506526	-0.6219995	-20.58291791	3
0.911766675	0.910057855	20.62592261	-0.377408995	-0.6305323	-20.5872658	3
0.911962452	0.910261077	20.62752443	-0.353760383	-0.641726325	-20.58904132	3
0.911014993	0.909302506	20.6182034	-0.358755469	-0.643509288	-20.57944619	3
0.91281479	0.911111481	20.62155897	-0.385083524	-0.627169666	-20.58307923	3
0.913693741	0.91199551	20.61572955	-0.344007886	-0.651183814	-20.57741224	3
0.914150105	0.91245918	20.61940614	-0.341612269	-0.65619325	-20.58126594	3
0.915058095	0.913386185	20.63470846	-0.326511187	-0.655682957	-20.5970066	3
0.91292387	0.911202317	20.62658931	-0.364175118	-0.637308855	-20.58769255	3
0.914012703	0.91231006	20.62543049	-0.328056974	-0.646940395	-20.58700899	3
0.913515265	0.911814688	20.61450689	-0.34864014	-0.644667993	-20.57613145	3
0.910866484	0.909159846	20.61877544	-0.371668996	-0.622249245	-20.58014323	3
0.912465983	0.910769858	20.61865985	-0.339990957	-0.652380525	-20.58033313	3
0.91385708	0.912154077	20.62099406	-0.351218536	-0.649243308	-20.58256615	3
0.913005509	0.91130926	20.6179692	-0.345237628	-0.647394792	-20.57966361	3
0.913956639	0.912236592	20.61470508	-0.373927119	-0.627633751	-20.57590864	3
0.912482465	0.910763893	20.61702254	-0.366894515	-0.635811788	-20.57819237	3
0.911595448	0.909886594	20.62359562	-0.366276532	-0.633258786	-20.58493513	3
0.91225981	0.910544608	20.62553328	-0.381328072	-0.628488238	-20.58675381	3
0.913653798	0.911941898	20.62048166	-0.374986652	-0.631491695	-20.58184537	3
0.91186042	0.910154651	20.62372902	-0.373975099	-0.630874769	-20.58514931	3
0.913289012	0.911579583	20.61362583	-0.33860766	-0.657177982	-20.57504273	3
0.914874613	0.913164957	20.6052373	-0.376964063	-0.635413369	-20.56673162	3
0.911760938	0.910064789	20.62221802	-0.358358954	-0.643602352	-20.5838545	3
0.912593573	0.910853604	20.63625821	-0.393829943	-0.630398033	-20.59691273	3
0.9124477	0.910742325	20.62194179	-0.372728812	-0.626538136	-20.58339915	3
0.911972164	0.91025078	20.63751126	-0.368143311	-0.639004298	-20.59855714	3
0.911939349	0.910227966	20.62472798	-0.358197364	-0.647743612	-20.58602278	3
0.911735398	0.910016948	20.63217124	-0.41247228	-0.608024632	-20.59328346	3
0.913265297	0.911550331	20.62225609	-0.358697009	-0.639128191	-20.58353079	3
0.912882285	0.911179902	20.62089628	-0.378916512	-0.629067976	-20.58244153	3
0.912490672	0.910786426	20.61474016	-0.357226337	-0.648976213	-20.57623828	3
0.91015237	0.908457777	20.62049503	-0.379285526	-0.613970188	-20.58210218	3
0.911352306	0.909639312	20.62831479	-0.380240744	-0.631072374	-20.58954144	3
0.912685728	0.910987032	20.62437606	-0.394776079	-0.62794639	-20.58598987	3
0.911932129	0.910219625	20.62669039	-0.364177558	-0.634249309	-20.58795583	3
0.911985545	0.910281813	20.60666156	-0.365973821	-0.629870022	-20.56816509	3
0.911556263	0.909866602	20.5992112	-0.356537647	-0.641750315	-20.56102849	3
0.913805892	0.912087884	20.60567757	-0.383779088	-0.635545342	-20.56693771	3
0.913213407	0.911487766	20.60861849	-0.390683358	-0.633867429	-20.56967571	3
0.912188426	0.9104865	20.61621221	-0.359013216	-0.633607289	-20.57774728	3
0.913402993	0.911685026	20.62186516	-0.367448395	-0.64450614	-20.58307869	3
0.914026606	0.912318802	20.6146168	-0.350958592	-0.648297757	-20.57609962	3
0.911560592	0.909853169	20.61193431	-0.370425114	-0.627539505	-20.57332656	3
0.912111846	0.910404334	20.61629979	-0.35780092	-0.644907967	-20.5777052	3
0.910702909	0.908985982	20.62449509	-0.365987998	-0.629693878	-20.58561221	3
0.912627834	0.91094784	20.61108735	-0.353122873	-0.639860375	-20.57314582	3
0.913220929	0.911505665	20.61972478	-0.365674351	-0.635072404	-20.58099565	3
0.912978965	0.911276102	20.62314781	-0.349906742	-0.634885757	-20.5846821	3
0.912927042	0.911223971	20.62167046	-0.347201761	-0.639138985	-20.58320061	3
0.912576449	0.910877772	20.62064748	-0.347615251	-0.641473312	-20.58226403	3
0.911287719	0.909574262	20.62446602	-0.340467188	-0.650014072	-20.58568666	3
0.913793783	0.912073228	20.61839742	-0.361463021	-0.638022786	-20.57957567	3
0.912835738	0.911114585	20.61263033	-0.355919249	-0.647012776	-20.57376518	3
0.91337029	0.911655486	20.60659769	-0.347671031	-0.643900194	-20.56790991	3
0.912259462	0.910548103	20.6068399	-0.360456636	-0.637524595	-20.56818236	3
0.915082217	0.913397292	20.61236685	-0.345224105	-0.654684702	-20.57441366	3
0.911751058	0.910045454	20.62442991	-0.393208501	-0.631669917	-20.58584798	3
0.913320206	0.911599547	20.63353791	-0.372392666	-0.641860449	-20.59466514	3
0.913914665	0.912196137	20.62181284	-0.347748831	-0.646250296	-20.58303553	3
0.914220229	0.912530258	20.62045348	-0.343400138	-0.655152788	-20.58233578	3
0.912696647	0.910977261	20.6201674	-0.360337294	-0.641786672	-20.58132205	3
0.912942795	0.91125795	20.62267293	-0.330474214	-0.648781276	-20.58461358	3
0.912597711	0.910881272	20.62322643	-0.37738428	-0.633435856	-20.5844377	3
0.910323496	0.908601427	20.6305593	-0.390005614	-0.62502004	-20.59153222	3
0.914453751	0.912737386	20.62726952	-0.361744685	-0.637587087	-20.5885536	3
0.913072926	0.911361597	20.63449717	-0.376337281	-0.628792763	-20.59582292	3
0.911691994	0.909994785	20.62557828	-0.379927074	-0.634350697	-20.58718164	3
0.912144068	0.910426171	20.61935135	-0.353291325	-0.636401863	-20.58051765	3
0.91278849	0.911082565	20.61246889	-0.343252618	-0.644976263	-20.57394591	3
0.913774315	0.912076096	20.63072129	-0.340485404	-0.639270788	-20.59237979	3
0.91309242	0.911421098	20.63315007	-0.33975512	-0.645707364	-20.59538322	3
0.913925965	0.912248825	20.72325157	-0.360575166	-0.647676906	-20.68522247	4
0.913601666	0.911893794	20.72423917	-0.371606439	-0.640457017	-20.68549762	4
0.912201192	0.91051456	20.71396999	-0.354086828	-0.641786162	-20.6756705	4
0.914467096	0.912781486	20.71027413	-0.369225622	-0.630226649	-20.6720995	4
0.913048727	0.911347494	20.69592388	-0.404451016	-0.625991195	-20.65736233	4
0.911421641	0.909732573	20.70604686	-0.391545723	-0.632737773	-20.66767393	4
0.912580585	0.910886389	20.7037423	-0.419996764	-0.623332414	-20.66530603	4
0.91349796	0.911813816	20.69153565	-0.415704092	-0.625597571	-20.65338832	4
0.913477578	0.911794825	20.69816287	-0.430688728	-0.612711696	-20.66003397	4
0.912661048	0.910977596	20.69635359	-0.409764838	-0.627238346	-20.65817806	4
0.914439975	0.912753274	20.69146076	-0.432789193	-0.61587993	-20.65329499	4
0.912259507	0.910557032	20.69173062	-0.433928468	-0.607380928	-20.65311533	4
0.914737885	0.913043913	20.69194603	-0.393785144	-0.635281297	-20.65362732	4
0.911631195	0.909958793	20.69025566	-0.403239104	-0.63104484	-20.65229906	4
0.911032011	0.909359079	20.69768785	-0.407443376	-0.629517104	-20.65968059	4
0.913006775	0.911335654	20.69884964	-0.409313613	-0.627958581	-20.66096354	4
0.913973806	0.912265258	20.69545187	-0.42394673	-0.622113978	-20.65676455	4
0.912797957	0.911097756	20.71311291	-0.412251867	-0.623432555	-20.67453214	4
0.913569339	0.911849213	20.71905651	-0.446501331	-0.619651314	-20.68004536	4
0.913618663	0.911938811	20.71790589	-0.421386159	-0.628289197	-20.67981229	4
0.912210767	0.910530928	20.70473354	-0.427166553	-0.618439862	-20.6666057	4
0.913219433	0.911514456	20.71604022	-0.436042268	-0.617828343	-20.67736347	4
0.912240189	0.910538443	20.69924424	-0.425975858	-0.618074445	-20.66063066	4
0.912305326	0.910609792	20.70116772	-0.449656474	-0.623434039	-20.66269428	4
0.91369624	0.912010322	20.69150222	-0.423077536	-0.62096343	-20.65332304	4
0.910275528	0.90856037	20.69100976	-0.440728475	-0.608184866	-20.65202337	4
0.911813337	0.910119273	20.70434357	-0.417480516	-0.623342018	-20.66587683	4
0.912443159	0.910758129	20.68893421	-0.430612214	-0.617591375	-20.65072747	4
0.912215951	0.910497522	20.71258472	-0.453091495	-0.605358723	-20.67356642	4
0.914145698	0.912453995	20.72389909	-0.445128201	-0.617861686	-20.68554779	4
0.9121762	0.910485236	20.71552357	-0.402746586	-0.63815848	-20.67712177	4
0.912090531	0.910382072	20.70457274	-0.440798915	-0.615947016	-20.66579051	4
0.911658063	0.909961022	20.71237906	-0.432351096	-0.621405483	-20.67382323	4
0.910977647	0.90928473	20.7215708	-0.437917111	-0.622618006	-20.68306282	4
0.912750081	0.911070632	20.70664251	-0.433209376	-0.616824015	-20.66854253	4
0.913426446	0.911724346	20.7068449	-0.429518489	-0.626703905	-20.66825929	4
0.913213884	0.911513038	20.70633247	-0.429868227	-0.613593831	-20.66776726	4
0.912437271	0.910736506	20.7098082	-0.415140113	-0.623527963	-20.67120554	4
0.91470484	0.913000875	20.71060163	-0.408821763	-0.637429795	-20.67202073	4
0.912664448	0.91096717	20.70013441	-0.436635071	-0.605377494	-20.66163846	4
0.912658729	0.910985227	20.71035571	-0.418804118	-0.628251108	-20.67238005	4
0.913350767	0.911650283	20.69967394	-0.412118617	-0.614745716	-20.6611351	4
0.913276315	0.911578149	20.70131192	-0.4286659	-0.614074672	-20.66281944	4
0.911318008	0.909626352	20.69870462	-0.414996434	-0.621714368	-20.66028214	4
0.91177997	0.910084247	20.71134831	-0.404624755	-0.641561573	-20.67282946	4
0.913204035	0.911501687	20.70127753	-0.409050292	-0.626850412	-20.66268726	4
0.913707482	0.911995334	20.69803716	-0.439548458	-0.615637174	-20.65925222	4
0.913162337	0.911456298	20.69256782	-0.420104095	-0.613912252	-20.6539084	4
0.910152692	0.908428977	20.69755628	-0.445721512	-0.602051618	-20.65835772	4
0.91176142	0.910067846	20.69398437	-0.433575559	-0.611262235	-20.65554581	4
0.912980218	0.911292303	20.69540595	-0.409286518	-0.628959349	-20.65714437	4
0.912670749	0.91099903	20.69586665	-0.392715069	-0.63488579	-20.65795848	4
0.91348036	0.911788825	20.70803614	-0.414929096	-0.626070342	-20.66969006	4
0.913033763	0.911331708	20.69893928	-0.399431218	-0.633045599	-20.66035282	4
0.911151154	0.909444376	20.71527087	-0.421087839	-0.624339026	-20.67646681	4
0.912083055	0.910401107	20.71300519	-0.416384193	-0.635979327	-20.67480891	4
0.912480924	0.910787687	20.70864444	-0.410824467	-0.629419811	-20.67021662	4
0.91328513	0.911600145	20.71409295	-0.434913415	-0.619642057	-20.67587605	4
0.913675317	0.911989331	20.72383815	-0.446109675	-0.611426969	-20.68559689	4
0.914566228	0.912872048	20.71440851	-0.421131256	-0.629332137	-20.67603629	4
0.912553942	0.910874295	20.71819438	-0.440722877	-0.615592703	-20.68006047	4
0.913551911	0.911886607	20.71466652	-0.408776373	-0.633814214	-20.67690597	4
0.91139693	0.909699987	20.70945023	-0.431253299	-0.624764074	-20.67089101	4
0.915322923	0.91362498	20.715889	-0.416241991	-0.634758973	-20.67746058	4
0.911947802	0.910248608	20.71736204	-0.416224736	-0.626827764	-20.67876026	4
0.91288087	0.911190798	20.71276943	-0.421386624	-0.623804083	-20.67442262	4
0.9136681	0.911981852	20.71692812	-0.446431492	-0.622689095	-20.67869336	4
0.912956833	0.911271674	20.69764584	-0.411438474	-0.630223275	-20.65944159	4
0.912804176	0.911094437	20.71230252	-0.421884835	-0.622382767	-20.67350708	4
0.914171266	0.912476385	20.70658473	-0.364374749	-0.64975602	-20.66819455	4
0.913405249	0.911715428	20.71235898	-0.426637544	-0.618050973	-20.67404065	4
0.912885315	0.911180201	20.69972368	-0.442742062	-0.609371062	-20.66106011	4
0.911283398	0.909593091	20.70301078	-0.389452009	-0.630699129	-20.66460953	4
0.915246133	0.913555714	20.6997902	-0.434582266	-0.618389287	-20.66155861	4
0.912858695	0.911156713	20.70380047	-0.417638765	-0.616607356	-20.66519921	4
0.913222176	0.911532846	20.70499707	-0.40440399	-0.643389828	-20.6666958	4
0.913646277	0.911957554	20.70066467	-0.401578584	-0.63006823	-20.66240294	4
0.913054894	0.911376825	20.69260106	-0.409154601	-0.63407429	-20.65457092	4
0.913182364	0.911482484	20.69817172	-0.423898783	-0.619863384	-20.65964229	4
0.912710306	0.911005153	20.70192917	-0.424457383	-0.632484728	-20.66325321	4
0.914071686	0.912388037	20.71212818	-0.414109448	-0.636312671	-20.67397807	4
0.914282432	0.912596084	20.70033116	-0.417123634	-0.625782433	-20.66215045	4
0.912044129	0.910343191	20.71254977	-0.425239808	-0.620484048	-20.67392142	4
0.913487223	0.911800531	20.69714819	-0.397226659	-0.636123119	-20.65893229	4
0.912848834	0.911163431	20.69744726	-0.403536861	-0.640369667	-20.65923334	4
0.911986696	0.910291508	20.69421963	-0.41001887	-0.622785847	-20.65575352	4
0.913128997	0.911431324	20.70199015	-0.430295201	-0.605667672	-20.66350138	4
0.91360695	0.911931018	20.7171979	-0.403703949	-0.646748365	-20.67919402	4
0.914019718	0.912342704	20.72200383	-0.410179124	-0.628889299	-20.68398376	4
0.914643597	0.912945753	20.71096804	-0.395739582	-0.64009479	-20.67252248	4
0.913492615	0.911784578	20.6975103	-0.419455157	-0.62079134	-20.65881037	4
0.913753221	0.91204914	20.70478049	-0.421244141	-0.618504716	-20.66616762	4
0.912735805	0.911038734	20.7011661	-0.436920752	-0.613890625	-20.66267593	4
0.911605104	0.909903408	20.71191651	-0.431904444	-0.613560235	-20.67325351	4
0.914643289	0.912953661	20.7037162	-0.423677989	-0.633756944	-20.66547004	4
0.914914884	0.913208129	20.71032039	-0.417264596	-0.63204592	-20.6716857	4
0.910880571	0.909198389	20.72176318	-0.417632254	-0.624765166	-20.68349497	4
0.914342303	0.912660744	20.70947668	-0.37830381	-0.634904115	-20.67139005	4
0.912166577	0.91048732	20.71015745	-0.410534207	-0.625924011	-20.67203098	4
0.913655829	0.911963875	20.70848633	-0.414258154	-0.6229799	-20.67013732	4
0.912897818	0.911204066	20.69741002	-0.420693556	-0.626407335	-20.6590089	4
0.914171289	0.912489254	20.70629268	-0.408356931	-0.63984201	-20.66819401	4
0.913258037	0.911543186	20.70653305	-0.445974025	-0.612210962	-20.66765181	4
0.914383263	0.91272069	20.70015798	-0.366700569	-0.657055678	-20.66252002	4
0.91413059	0.912425536	20.70331585	-0.40959638	-0.633882836	-20.66469962	4
0.913049858	0.911367697	20.70963463	-0.417620768	-0.624842485	-20.67148015	4
0.913394135	0.911703644	20.69669186	-0.393071594	-0.634371917	-20.65838685	4
0.911276881	0.909564546	20.69833641	-0.419944971	-0.617930297	-20.65944321	4
0.915413827	0.913723085	20.69069866	-0.403108672	-0.631075605	-20.65248357	4
0.913993772	0.91230736	20.70068957	-0.399645606	-0.624854301	-20.66249466	4
0.912501976	0.910841507	20.709193	-0.378390074	-0.649090911	-20.67150874	4
0.912297952	0.910599778	20.7040544	-0.416338745	-0.619937691	-20.66551536	4
0.910561308	0.908886714	20.69867667	-0.407805919	-0.632277872	-20.66061016	4
0.912712007	0.911038617	20.69319554	-0.401647598	-0.623463605	-20.65525609	4
0.91424068	0.912562753	20.70108724	-0.399571561	-0.639305544	-20.66309405	4
0.911897271	0.910196096	20.69550219	-0.422888958	-0.616052438	-20.65689404	4
0.912552563	0.910864294	20.69626976	-0.39410539	-0.631053559	-20.6579806	4
0.913560221	0.911874569	20.6901571	-0.422175013	-0.627820536	-20.65198075	4
0.913109262	0.911434568	20.6257609	-0.373456208	-0.628188607	-20.58793209	0
0.911927135	0.910226412	20.6265366	-0.388333275	-0.611517911	-20.58806859	0
0.910270241	0.908581016	20.63102275	-0.390768477	-0.611109574	-20.59273694	0
0.911580548	0.909887025	20.62624697	-0.371576837	-0.628918266	-20.58792777	0
0.908410263	0.906709684	20.62286429	-0.396649587	-0.601960194	-20.58425751	0
0.912009659	0.910299123	20.64616826	-0.39225884	-0.62381238	-20.60744498	0
0.910432703	0.908740194	20.6282971	-0.38087781	-0.616286155	-20.58994877	0
0.912923898	0.911226188	20.63136334	-0.384504089	-0.608453379	-20.59299644	0
0.910747455	0.909055882	20.63800259	-0.406756309	-0.598274077	-20.59967068	0
0.907285098	0.905576576	20.62906108	-0.409412487	-0.610184121	-20.59021421	0
0.911615011	0.909904693	20.63915174	-0.447131813	-0.579832941	-20.60042977	0
0.911446821	0.909748088	20.63738153	-0.405826078	-0.605217902	-20.59891807	0
0.910130693	0.908425509	20.63899674	-0.412518517	-0.594691341	-20.60032834	0
0.912316567	0.910641827	20.62776284	-0.393895634	-0.621622202	-20.58989644	0
0.912335171	0.910631927	20.63419126	-0.433820714	-0.599512676	-20.59566916	0
0.908782991	0.90709584	20.63899846	-0.41692231	-0.593670075	-20.60068226	0
0.909041905	0.90737629	20.63350889	-0.393875459	-0.612232268	-20.59570261	0
0.909552759	0.907858036	20.63322814	-0.395620817	-0.605237656	-20.59478329	0
0.907483776	0.905789855	20.62687687	-0.426131492	-0.589296886	-20.58837449	0
0.911050054	0.909354843	20.63121763	-0.383916644	-0.614897884	-20.59282866	0
0.911138636	0.909457985	20.63863984	-0.393008884	-0.60961674	-20.60057058	0
0.909872286	0.908193604	20.63804602	-0.383236735	-0.621464996	-20.59996957	0
0.911848506	0.91014759	20.63453041	-0.395829767	-0.610190194	-20.5960398	0
0.913016319	0.911309723	20.64098565	-0.395150989	-0.621346843	-20.60240383	0
0.913036082	0.911367158	20.63525685	-0.394291013	-0.607797012	-20.59753801	0
0.911471321	0.909782942	20.62860669	-0.392442917	-0.611770349	-20.59039494	0
0.91120017	0.909530724	20.63876403	-0.403472201	-0.610610111	-20.60095094	0
0.910113312	0.908439731	20.63956208	-0.363735124	-0.635639628	-20.60160859	0
0.911710526	0.910018426	20.65519733	-0.410259115	-0.609375806	-20.61686208	0
0.910318248	0.908630592	20.64144451	-0.408510953	-0.602352959	-20.60317694	0
0.910391709	0.908699243	20.63100312	-0.363545099	-0.622756463	-20.592649	0
0.912488258	0.910797286	20.64462344	-0.401743819	-0.608677068	-20.60636597	0
0.911275914	0.909578152	20.64567389	-0.42029327	-0.601178422	-20.60720976	0
0.910711813	0.90903062	20.63413677	-0.378997262	-0.613593419	-20.59604574	0
0.910442719	0.908752829	20.63866802	-0.386030328	-0.614459946	-20.60036017	0
0.910961399	0.909248088	20.63896588	-0.398197953	-0.604156857	-20.60014869	0
0.910820394	0.909139724	20.63166051	-0.369495698	-0.634380335	-20.59359044	0
0.910402393	0.908695962	20.6346304	-0.401362455	-0.613225137	-20.59595348	0
0.90982429	0.908154985	20.63803492	-0.389690584	-0.608705439	-20.60016919	0
0.911801056	0.910118999	20.64936758	-0.395842292	-0.613209753	-20.6112744	0
0.910152326	0.908436769	20.6538446	-0.438389281	-0.594809328	-20.61491392	0
0.910192439	0.908505235	20.64784619	-0.408030706	-0.605878371	-20.60957172	0
0.912977205	0.911296084	20.65015121	-0.383333369	-0.623700759	-20.61212682	0
0.911601149	0.909906039	20.65686156	-0.403297612	-0.613622925	-20.61845038	0
0.912363369	0.910669463	20.65727015	-0.413178688	-0.6095895	-20.6189176	0
0.910445618	0.9087583	20.6651879	-0.39901946	-0.609184221	-20.62688935	0
0.911476413	0.909765985	20.6538315	-0.431077075	-0.595786524	-20.61507361	0
0.910988611	0.909298046	20.64582045	-0.396850754	-0.607801137	-20.60750702	0
0.911019364	0.909312821	20.641047	-0.408190867	-0.612332936	-20.60238171	0
0.912190799	0.910509503	20.64582996	-0.379374224	-0.62294529	-20.60777678	0
0.90925345	0.907566044	20.64875951	-0.415988083	-0.592997266	-20.61043925	0
0.912089496	0.910415211	20.63644348	-0.378951736	-0.623164069	-20.598562	0
0.908557045	0.90685032	20.65259631	-0.405198613	-0.599063545	-20.61380037	0
0.910308122	0.908626874	20.65307642	-0.410756182	-0.604212294	-20.61493226	0
0.912096186	0.910397107	20.651925	-0.418606037	-0.605544999	-20.61345401	0
0.912598094	0.910919799	20.65779541	-0.3907736	-0.607032129	-20.61980509	0
0.908883422	0.907183995	20.66190389	-0.407320048	-0.596476547	-20.62327034	0
0.912605774	0.910914176	20.64640446	-0.407814794	-0.606864534	-20.60813447	0
0.912645821	0.910958363	20.65071894	-0.399816497	-0.61665468	-20.61253631	0
0.910318795	0.908646173	20.63398457	-0.392115767	-0.615406458	-20.59607163	0
0.912619191	0.910931095	20.64070487	-0.385108635	-0.613698842	-20.60252522	0
0.912355133	0.910697038	20.64423722	-0.38771649	-0.621007078	-20.6067188	0
0.910705378	0.909016872	20.63089731	-0.420727614	-0.601536555	-20.5926463	0
0.908248532	0.906561079	20.63336716	-0.396300601	-0.606298789	-20.595032	0
0.911489272	0.909782599	20.6339373	-0.408667386	-0.611445584	-20.5953023	0
0.908545109	0.906857953	20.63284248	-0.395098946	-0.595280124	-20.59452756	0
0.912322366	0.910622662	20.64149174	-0.409595703	-0.603538577	-20.60303559	0
0.910296509	0.908600881	20.64211947	-0.3949428	-0.60848329	-20.60366897	0
0.91055434	0.908886695	20.64095631	-0.379473873	-0.616883985	-20.6031532	0
0.910429363	0.908752358	20.64756014	-0.399504648	-0.609916785	-20.60952748	0
0.91138731	0.909696702	20.65008117	-0.396073632	-0.59914951	-20.6117756	0
0.91065721	0.908969114	20.67016232	-0.389173896	-0.619409877	-20.6318458	0
0.911024149	0.909344931	20.66960779	-0.4066746	-0.615049336	-20.63150915	0
0.912519062	0.910848724	20.66117957	-0.368753567	-0.628892465	-20.6233599	0
0.910215762	0.908503359	20.65233076	-0.413664361	-0.599322536	-20.61347721	0
0.910423312	0.908729137	20.65785757	-0.382939991	-0.620280508	-20.6194161	0
0.911378083	0.909686307	20.66007669	-0.394420862	-0.616784816	-20.62172573	0
0.911415919	0.909722361	20.65216031	-0.387638777	-0.608599063	-20.61378527	0
0.911925365	0.910234099	20.65917022	-0.384950186	-0.618360956	-20.62085551	0
0.913063055	0.911356189	20.64524688	-0.366485378	-0.62638362	-20.60665298	0
0.910706189	0.909033006	20.65006426	-0.36836627	-0.629340583	-20.6121252	0
0.912673016	0.910996238	20.64011486	-0.384140282	-0.61370026	-20.6021945	0
0.909723187	0.908050516	20.64129811	-0.35338961	-0.627302461	-20.60334581	0
0.910542396	0.908874338	20.63857286	-0.395750993	-0.607470712	-20.60076427	0
0.910264266	0.90857792	20.65241259	-0.40397993	-0.608390982	-20.61415213	0
0.909351173	0.907661963	20.64924505	-0.364460021	-0.631209124	-20.61088704	0
0.911001266	0.909282655	20.64972042	-0.414558073	-0.597999255	-20.61076457	0
0.913774765	0.912071193	20.64056621	-0.399462059	-0.61309044	-20.60208552	0
0.908784492	0.90707177	20.64577464	-0.417175305	-0.606521398	-20.60686501	0
0.910398331	0.908706063	20.65571756	-0.396902798	-0.607989169	-20.61732228	0
0.912083682	0.910387824	20.64858939	-0.40470242	-0.606764497	-20.61019701	0
0.911245715	0.90956184	20.64249474	-0.370165548	-0.616722994	-20.60434983	0
0.910244958	0.908557239	20.65199435	-0.367136902	-0.620069139	-20.61370272	0
0.912149125	0.910442409	20.65621639	-0.384706632	-0.618832168	-20.61756667	0
0.912207489	0.910517027	20.65097789	-0.397307453	-0.611879752	-20.61270841	0
0.914041442	0.912338354	20.6592923	-0.384117206	-0.626389887	-20.62079886	0
0.912502568	0.910821897	20.6617881	-0.391083367	-0.623033127	-20.6237327	0
0.913042681	0.911347981	20.67642931	-0.375568376	-0.62638849	-20.63805175	0
0.91259846	0.910926919	20.65851996	-0.378068041	-0.632428035	-20.62068125	0
0.911400036	0.909691573	20.65729541	-0.408645146	-0.603502903	-20.61857231	0
0.910815419	0.909116398	20.65882351	-0.430404179	-0.600643175	-20.62028687	0
0.912034794	0.910350284	20.63791528	-0.376727322	-0.611873789	-20.59979747	0
0.908769652	0.907079491	20.63225219	-0.371590409	-0.613615092	-20.59387962	0
0.908984067	0.907305281	20.64401934	-0.384301984	-0.618486488	-20.60589228	0
0.910488531	0.908817543	20.63986263	-0.371330321	-0.61687331	-20.60198301	0
0.913268818	0.911538207	20.63581182	-0.428639511	-0.602545651	-20.59670771	0
0.911525793	0.909836484	20.64779569	-0.389460765	-0.616742243	-20.60952964	0
0.911999974	0.910291966	20.64987715	-0.408930675	-0.604057726	-20.61120373	0
0.911374515	0.909682315	20.64597159	-0.381147543	-0.623420605	-20.60763705	0
0.909807077	0.908108816	20.64086174	-0.390522423	-0.617843292	-20.60233315	0
0.911420746	0.909732929	20.63240231	-0.364054122	-0.62942082	-20.59419415	0
0.908798136	0.907098143	20.63449723	-0.400144104	-0.604930698	-20.59589845	0
0.912706288	0.911002852	20.64085096	-0.397436634	-0.604250768	-20.60232776	0
0.910727309	0.909034323	20.63760419	-0.401639178	-0.615067201	-20.59924016	0
0.912403879	0.91071145	20.64479674	-0.37826116	-0.618661269	-20.60650246	0
0.910812345	0.90912567	20.66038839	-0.399253375	-0.624348691	-20.62212874	0
0.9096735	0.907975539	20.65455834	-0.380624197	-0.607145304	-20.61600534	0
0.909214014	0.907523847	20.65683438	-0.369152436	-0.61218784	-20.61843474	0
