# Supplementary material for: Implementing federated learning over VPN-based wireless backhaul networks for healthcare systems
Source: PeerJ Comput Sci. 2024 Nov 13;10:e2422. doi: 10.7717/peerj-cs.2422 (PMC11622844; doi:10.7717/peerj-cs.2422)
Supplement: Supplemental Information 1 [file peerj-cs-10-2422-s001.zip › DataSet/10 Features/Client2_RawMI.csv]

1.001810963	20.75983768	-0.322681603	-0.659504596	-20.72231034	5.146085553	2
1.001851051	20.77769648	-0.369385703	-0.649596628	-20.73930697	5.277643261	2
1.001855493	20.7713117	-0.364490645	-0.650290143	-20.73284206	5.230024213	2
1.001842257	20.7734517	-0.364455087	-0.644091201	-20.73525204	5.14850686	2
1.00183279	20.75562118	-0.345933844	-0.650257043	-20.71765008	5.196125908	2
1.001855442	20.76721953	-0.351944656	-0.65460313	-20.72875853	5.208232446	2
1.001847893	20.7672652	-0.399909311	-0.641144469	-20.72896031	5.155770783	2
1.001804239	20.77272339	-0.322797485	-0.667945236	-20.73531192	5.17433414	2
1.001875032	20.77109844	-0.416602438	-0.621413447	-20.73222486	5.221146086	2
1.001860177	20.76896137	-0.402810178	-0.626449648	-20.73039917	5.184826473	2
1.001834794	20.77359585	-0.366747521	-0.649169255	-20.73555038	5.153349475	2
1.001821716	20.75522149	-0.348227807	-0.66026563	-20.71748014	5.131557708	2
1.001843487	20.77983512	-0.377761947	-0.63442756	-20.74159826	5.241323648	2
1.00180834	20.77600105	-0.355041188	-0.645141506	-20.73849879	5.115415658	2
1.001829571	20.76799883	-0.356116131	-0.652703357	-20.73007169	5.149313963	2
1.001845148	20.76703264	-0.364922331	-0.650318365	-20.72878497	5.186440678	2
1.001837555	20.7697334	-0.382347159	-0.636941838	-20.73163788	5.13559322	2
1.001831826	20.76442641	-0.370768186	-0.643663427	-20.72645915	5.136400323	2
1.001853489	20.75956871	-0.389473682	-0.640221106	-20.72116227	5.189669088	2
1.001838474	20.7621417	-0.347612372	-0.654242546	-20.72404108	5.18401937	2
1.001814337	20.7578624	-0.340223045	-0.659129619	-20.72026885	5.208232446	2
1.001834251	20.75666759	-0.363195583	-0.64733107	-20.71866435	5.167070218	2
1.001811505	20.7699992	-0.387895964	-0.63172052	-20.73244228	5.10976594	2
1.001832331	20.74918843	-0.340480301	-0.663123198	-20.71123858	5.194511703	2
1.001820027	20.75314292	-0.374697698	-0.653191077	-20.71544026	5.078288943	2
1.001827533	20.75435669	-0.359393334	-0.651061577	-20.71649661	5.181598063	2
1.001825562	20.75254251	-0.363868894	-0.637272226	-20.71472649	5.146085553	2
1.00186616	20.76269761	-0.386481436	-0.641382269	-20.72402328	5.184826473	2
1.001819135	20.76046211	-0.341604286	-0.673005024	-20.72276461	5.162227603	2
1.0018403	20.77622281	-0.355340297	-0.650719667	-20.73805855	5.123486683	2
1.001838511	20.77003591	-0.362990018	-0.644755751	-20.73192004	5.162227603	2
1.001816285	20.77002209	-0.359657863	-0.6516072	-20.73236621	5.139628733	2
1.00184391	20.76878415	-0.372979387	-0.657481375	-20.73055886	5.144471348	2
1.001828467	20.77994463	-0.383830854	-0.641899937	-20.74201853	5.12267958	2
1.001828941	20.77091956	-0.357569444	-0.647830179	-20.73300013	5.146892655	2
1.001838822	20.77050232	-0.361000318	-0.646128332	-20.73237916	5.176755448	2
1.001828598	20.76783056	-0.382104323	-0.637458142	-20.72992386	5.17756255	2
1.00185228	20.76443795	-0.35555905	-0.662417684	-20.72604751	5.153349475	2
1.001821453	20.77290575	-0.359983848	-0.654285019	-20.73513766	5.140435835	2
1.001827031	20.76430002	-0.367393709	-0.656549208	-20.72643218	5.10976594	2
1.001835069	20.76092257	-0.366645435	-0.646466342	-20.72289463	5.176755448	2
1.001822794	20.75425744	-0.35527704	-0.646927665	-20.71649554	5.205811138	2
1.001840802	20.76340552	-0.370913828	-0.656522508	-20.72525443	5.144471348	2
1.001857524	20.74774652	-0.383125975	-0.639795995	-20.70927855	5.229217111	2
1.001784377	20.76812883	-0.366056697	-0.662225194	-20.73113668	5.075060533	2
1.00184375	20.76020199	-0.367546731	-0.644461552	-20.72199581	5.146085553	2
1.001835489	20.7558241	-0.378383122	-0.634570579	-20.71779683	5.217917676	2
1.001842573	20.75635518	-0.369415218	-0.643815488	-20.71818042	5.18079096	2
1.001848521	20.76214991	-0.383898181	-0.631562799	-20.72384146	5.222760291	2
1.001832162	20.76767798	-0.368902724	-0.652655603	-20.72969781	5.15819209	2
1.001808569	20.76835255	-0.345691813	-0.65863065	-20.73085937	5.203389831	2
1.001830138	20.75756608	-0.364172964	-0.649420686	-20.71964626	5.16464891	2
1.001820549	20.76160914	-0.36340816	-0.650173196	-20.72388031	5.1614205	2
1.001809229	20.77024604	-0.337920106	-0.660856279	-20.73273578	5.136400323	2
1.001867326	20.76044189	-0.398070217	-0.628502777	-20.72174764	5.175141243	2
1.001824677	20.75426185	-0.373600979	-0.649820236	-20.71646101	5.114608555	2
1.001826452	20.75465373	-0.348084917	-0.65275625	-20.71681546	5.140435835	2
1.001853585	20.75607957	-0.374834334	-0.638108182	-20.71767759	5.149313963	2
1.001838977	20.7369908	-0.347453186	-0.652906429	-20.69892595	5.150928168	1
1.001858017	20.7367244	-0.347322212	-0.642467848	-20.69826667	5.192090395	1
1.001843382	20.75923713	-0.388257587	-0.633800582	-20.72104034	5.192090395	1
1.001846763	20.75094777	-0.412900195	-0.623930615	-20.71269633	5.098466505	1
1.00183527	20.768331	-0.353722316	-0.652535371	-20.73028533	5.149313963	1
1.001818601	20.77072736	-0.334517086	-0.660469698	-20.73302225	5.188054883	1
1.001844011	20.77313837	-0.379090576	-0.65586421	-20.73490298	5.15173527	1
1.001847058	20.77680778	-0.374289415	-0.636594063	-20.73850257	5.229217111	1
1.001818451	20.76969731	-0.372714812	-0.636419233	-20.73199719	5.156577885	1
1.001830382	20.77843745	-0.349192389	-0.654706889	-20.74047446	5.157384988	1
1.001844899	20.78096812	-0.378604639	-0.640353474	-20.74269993	5.178369653	1
1.001825399	20.78251049	-0.355667615	-0.651325729	-20.74464323	5.126715093	1
1.001838808	20.77001233	-0.350000419	-0.641798316	-20.73189037	5.166263115	1
1.001826941	20.76124653	-0.367540392	-0.641228741	-20.72338612	5.1614205	1
1.001836021	20.77157497	-0.366557253	-0.65495633	-20.73350781	5.141242938	1
1.001835599	20.75885587	-0.360051914	-0.655960865	-20.72082076	5.169491525	1
1.001832889	20.75578429	-0.355131645	-0.643112494	-20.71781085	5.18724778	1
1.001830688	20.75944974	-0.349861633	-0.648979194	-20.72151511	5.13236481	1
1.001821012	20.75005065	-0.364162848	-0.638687149	-20.71233324	5.140435835	1
1.001852413	20.76058906	-0.398335514	-0.636044362	-20.72220298	5.212267958	1
1.001824578	20.75676228	-0.349967944	-0.651477982	-20.71895892	5.220338983	1
1.00182935	20.76714082	-0.348371707	-0.659083738	-20.72921981	5.183212268	1
1.001821532	20.75830714	-0.360110027	-0.63683261	-20.72056396	5.206618241	1
1.00183166	20.77432701	-0.364772045	-0.640574698	-20.73634508	5.176755448	1
1.001832746	20.76664477	-0.383606006	-0.646129432	-20.7286544	5.146892655	1
1.001854204	20.77606198	-0.380705431	-0.629406115	-20.73761022	5.227602906	1
1.001875572	20.76101978	-0.379318977	-0.629020677	-20.72215388	5.206618241	1
1.001831359	20.75055088	-0.375967742	-0.645754824	-20.71261864	5.094430993	1
1.001840052	20.75765907	-0.34986214	-0.653854949	-20.71953404	5.239709443	1
1.001838235	20.75477137	-0.391207547	-0.629178907	-20.71668922	5.160613398	1
1.001810913	20.75323842	-0.361534699	-0.651079264	-20.71572404	5.101694915	1
1.001857282	20.75422979	-0.375251632	-0.630913178	-20.71575479	5.172719935	1
1.001847767	20.75274682	-0.393342535	-0.635920658	-20.7144713	5.225988701	1
1.001848685	20.7557705	-0.369128535	-0.64860655	-20.71747042	5.134786118	1
1.001840072	20.75403867	-0.352704891	-0.650493459	-20.71591988	5.172719935	1
1.001841583	20.75325274	-0.367651197	-0.642823137	-20.71510415	5.196125908	1
1.001857488	20.75850841	-0.380710993	-0.638219486	-20.72002121	5.149313963	1
1.001841346	20.75906523	-0.350084833	-0.649491916	-20.72091086	5.131557708	1
1.001829945	20.75374455	-0.34359336	-0.657346438	-20.71583572	5.142857143	1
1.001848581	20.75126162	-0.396759136	-0.620062731	-20.71297201	5.133979015	1
1.001843901	20.76255954	-0.386883803	-0.648783647	-20.7243459	5.149313963	1
1.00183997	20.77335022	-0.346774481	-0.660260642	-20.73519809	5.146085553	1
1.001845137	20.76462501	-0.370341768	-0.653856436	-20.726382	5.143664245	1
1.001848043	20.76574842	-0.358716567	-0.649676235	-20.72744321	5.18401937	1
1.001839454	20.76448776	-0.368849432	-0.647954156	-20.72636258	5.17433414	1
1.001819371	20.77327551	-0.376773526	-0.637327335	-20.73554984	5.17756255	1
1.001836966	20.76483076	-0.369219697	-0.645175554	-20.72675642	5.181598063	1
1.001853894	20.77417838	-0.377843655	-0.640823482	-20.73573651	5.201775626	1
1.00180636	20.78566379	-0.326231119	-0.6664815	-20.7481851	5.171912833	1
1.001818985	20.77541864	-0.357219613	-0.653528002	-20.73769708	5.149313963	1
1.00183512	20.77947728	-0.374583432	-0.632542718	-20.74141429	5.192090395	1
1.001824836	20.78689246	-0.362487369	-0.64354055	-20.74902889	5.212267958	1
1.001838952	20.77015477	-0.364914454	-0.638058554	-20.73202956	5.214689266	1
1.001843892	20.76630396	-0.375341041	-0.641752465	-20.72808361	5.182405165	1
1.001851968	20.76078523	-0.378042915	-0.642927903	-20.72240799	5.165456013	1
1.001840528	20.76096111	-0.372787249	-0.64536011	-20.72282018	5.159806295	1
1.001837409	20.75239659	-0.365540128	-0.64215909	-20.71433589	5.152542373	1
1.001819136	20.75531561	-0.365836471	-0.655575737	-20.71762742	5.107344633	1
1.001826851	20.75472469	-0.373099045	-0.644054061	-20.71687805	5.081517353	1
1.001844402	20.7588329	-0.381555153	-0.636462579	-20.72061575	5.183212268	1
1.001829982	20.76880945	-0.379335189	-0.642528804	-20.73087232	5.17756255	1
1.001855279	20.76702969	-0.372094572	-0.640859954	-20.7285724	5.176755448	3
1.001828053	20.76661992	-0.352355337	-0.656085039	-20.7287267	5.197740113	3
1.001832144	20.76718143	-0.365002813	-0.654878396	-20.72920254	5.175141243	3
1.001851784	20.76827176	-0.38009718	-0.645394477	-20.72988448	5.158999193	3
1.001815048	20.76737833	-0.338119965	-0.653941282	-20.72975284	5.128329298	3
1.001851951	20.76162212	-0.384015042	-0.64906105	-20.72324369	5.209039548	3
1.001826456	20.75352364	-0.348898524	-0.664689569	-20.71568735	5.224374496	3
1.00186061	20.75701317	-0.395719691	-0.645219618	-20.7184642	5.134786118	3
1.001841954	20.7695349	-0.359349508	-0.65730925	-20.7313487	5.141242938	3
1.001837481	20.76503495	-0.386259614	-0.642508141	-20.72694956	5.157384988	3
1.001826736	20.76874917	-0.375311617	-0.656163402	-20.73087933	5.115415658	3
1.00183078	20.75345107	-0.362033004	-0.651937655	-20.7155255	5.186440678	3
1.001843383	20.761764	-0.356929448	-0.643998771	-20.72356254	5.19047619	3
1.001842442	20.75590439	-0.402290382	-0.630025283	-20.71773316	5.228410008	3
1.00184996	20.76411367	-0.39737954	-0.632051082	-20.72577182	5.18724778	3
1.0018104	20.75184631	-0.330866963	-0.658059802	-20.71434506	5.133979015	3
1.001830737	20.75181032	-0.367397932	-0.659420695	-20.71388864	5.128329298	3
1.001848413	20.76645983	-0.379528389	-0.648311448	-20.72814565	5.11622276	3
1.001840127	20.75890161	-0.382178782	-0.642744682	-20.72077275	5.17433414	3
1.001827834	20.76771797	-0.367151543	-0.642893443	-20.72982729	5.202582728	3
1.001827636	20.76744201	-0.367766189	-0.643176391	-20.72955592	5.18724778	3
1.001834994	20.76685189	-0.385434422	-0.649063982	-20.72881464	5.137207425	3
1.001825123	20.78761186	-0.372809712	-0.651620809	-20.74974104	5.146892655	3
1.00184863	20.79350683	-0.386819585	-0.645321898	-20.75513826	5.156577885	3
1.00182956	20.7724339	-0.382866194	-0.638812646	-20.73449888	5.209846651	3
1.001815013	20.77884295	-0.373897562	-0.649015337	-20.7411974	5.117836965	3
1.001835583	20.7645459	-0.374339917	-0.64426101	-20.72650069	5.17110573	3
1.001832662	20.76354489	-0.389435136	-0.646547345	-20.72556195	5.10653753	3
1.001833643	20.77133649	-0.383642535	-0.642397418	-20.73331898	5.120258273	3
1.001845908	20.7708957	-0.364964929	-0.649097868	-20.73262518	5.104116223	3
1.001824947	20.77406511	-0.364560317	-0.651643269	-20.73622261	5.091202583	3
1.001818704	20.77436805	-0.378031893	-0.642330292	-20.73665421	5.0968523	3
1.001839051	20.77520778	-0.375683949	-0.642643804	-20.73707125	5.11299435	3
1.001812314	20.7705208	-0.36864795	-0.656911884	-20.73294618	5.166263115	3
1.001826714	20.76578952	-0.371951252	-0.649597954	-20.72792553	5.137207425	3
1.001810201	20.77730383	-0.379490028	-0.645789094	-20.7397607	5.082324455	3
1.001843437	20.76757119	-0.387287319	-0.637343951	-20.72935792	5.171912833	3
1.001824209	20.77844616	-0.372089444	-0.644728049	-20.74061096	5.14205004	3
1.001840804	20.76994291	-0.374928965	-0.641830795	-20.73177977	5.18401937	3
1.001831541	20.77572605	-0.390257733	-0.63419059	-20.73774402	5.183212268	3
1.001844349	20.77560465	-0.385398751	-0.648242307	-20.73735773	5.097659403	3
1.00184852	20.77516254	-0.389660009	-0.6382673	-20.73683009	5.179176755	3
1.001823642	20.77792851	-0.364744304	-0.654646945	-20.74010598	5.129943503	3
1.001820331	20.77964292	-0.374002128	-0.650125545	-20.74188581	5.181598063	3
1.001854938	20.77239743	-0.395581891	-0.634138617	-20.73393726	5.204196933	3
1.001817567	20.762437	-0.351336783	-0.65483743	-20.72476834	5.17110573	3
1.00185948	20.76390073	-0.399485789	-0.641177922	-20.72536233	5.16464891	3
1.001811081	20.76923481	-0.381097381	-0.64504506	-20.73168805	5.104116223	3
1.001838179	20.78311612	-0.388577415	-0.646526955	-20.74498312	5.188054883	3
1.001840422	20.77459357	-0.412799293	-0.627639596	-20.73642978	5.121872478	3
1.001812343	20.77945398	-0.361137717	-0.648675162	-20.74186262	5.153349475	3
1.001844669	20.78528954	-0.399123382	-0.636253836	-20.74701814	5.175948345	3
1.00184673	20.77778631	-0.4192117	-0.628493495	-20.73948609	5.101694915	3
1.001816251	20.77535222	-0.378214726	-0.638065619	-20.73768737	5.197740113	3
1.001832958	20.77473983	-0.420763712	-0.625678883	-20.73673029	5.134786118	3
1.001814914	20.77858092	-0.394719197	-0.641609333	-20.7409379	5.14527845	3
1.001822618	20.76962101	-0.356766186	-0.654994395	-20.7318348	5.205004036	3
1.001852097	20.77096563	-0.388846684	-0.637766725	-20.73256691	5.271186441	3
1.001831048	20.77570232	-0.404186866	-0.634246795	-20.73773053	5.108958838	4
1.0018329	20.77478187	-0.396484468	-0.619851527	-20.73677345	5.222760291	4
1.001812664	20.77779272	-0.386822592	-0.643906773	-20.7401977	5.179983858	4
1.001838297	20.78095657	-0.39608377	-0.631363745	-20.7428251	5.112187248	4
1.001839581	20.7870222	-0.40439408	-0.632350595	-20.74885301	5.126715093	4
1.001825986	20.7840301	-0.372058933	-0.648927952	-20.74614792	5.117836965	4
1.001836985	20.76512842	-0.416968443	-0.632731413	-20.72705315	5.076674738	4
1.00183319	20.7678571	-0.424192465	-0.628466204	-20.72985535	5.075060533	4
1.001828754	20.76516809	-0.424398909	-0.637764961	-20.72726302	5.072639225	4
1.001827999	20.76054095	-0.426095065	-0.625328319	-20.72265994	5.149313963	4
1.001830233	20.75544713	-0.431168423	-0.634977797	-20.71752923	5.104116223	4
1.001831659	20.75471566	-0.433528957	-0.628750257	-20.7167696	5.146892655	4
1.001809135	20.75905123	-0.404890984	-0.648546254	-20.72156312	5.11299435	4
1.001834339	20.75173575	-0.426486134	-0.631618362	-20.71373973	5.117836965	4
1.001840276	20.76341083	-0.453492952	-0.620835339	-20.72527062	5.059725585	4
1.001823639	20.74836954	-0.429987864	-0.61968847	-20.71060088	5.13559322	4
1.001831952	20.75720045	-0.432925169	-0.623187143	-20.71924378	5.11299435	4
1.001849691	20.76065967	-0.44279814	-0.624291776	-20.72232976	5.100887813	4
1.001829861	20.76948957	-0.456626618	-0.616406825	-20.73155372	5.171912833	4
1.001839906	20.76255188	-0.452917376	-0.620871906	-20.72442089	5.026634383	4
1.001827374	20.76460494	-0.418988747	-0.625176046	-20.72672944	5.149313963	4
1.00184264	20.77364827	-0.435833016	-0.628476718	-20.73544032	5.131557708	4
1.001828207	20.76356714	-0.416595226	-0.635433583	-20.72567633	5.113801453	4
1.001830809	20.75640871	-0.434342888	-0.624488204	-20.71847714	5.07425343	4
1.00182323	20.76220195	-0.444880297	-0.622445076	-20.72441658	5.078288943	4
1.001836238	20.76437248	-0.417161943	-0.633577804	-20.72631402	5.11299435	4
1.001834331	20.76412323	-0.429666967	-0.629845594	-20.72610469	5.10653753	4
1.001828247	20.75890838	-0.437569562	-0.631144456	-20.72102524	5.055690073	4
1.001848187	20.75291821	-0.457163219	-0.620875156	-20.7146337	5.082324455	4
1.001829282	20.7637024	-0.435271759	-0.620198652	-20.72578908	5.137207425	4
1.001821466	20.77295086	-0.429778199	-0.621936302	-20.73518244	5.14205004	4
1.00181634	20.78001792	-0.404900228	-0.63330648	-20.74234278	5.100887813	4
1.001825123	20.76771041	-0.426769379	-0.623830119	-20.72987585	5.11622276	4
1.001818537	20.77005906	-0.414687704	-0.638001957	-20.7323565	5.047619048	4
1.001825363	20.76199536	-0.417956007	-0.625669	-20.72416625	5.09039548	4
1.001845231	20.76869317	-0.461183374	-0.607992702	-20.73044071	5.113801453	4
1.001794276	20.76923502	-0.427697273	-0.627589324	-20.73203603	5.088781275	4
1.001853373	20.76354227	-0.437010939	-0.612376242	-20.72513088	5.15819209	4
1.00183037	20.75992311	-0.454923378	-0.613482439	-20.72199419	5.112187248	4
1.001825307	20.76061002	-0.443112121	-0.617775648	-20.72278457	5.072639225	4
1.001823519	20.76703183	-0.42075061	-0.626296869	-20.72923168	5.17110573	4
1.001854264	20.76235271	-0.430518859	-0.608236709	-20.72392509	5.163841808	4
1.001849522	20.76755787	-0.461699109	-0.616256289	-20.72921873	5.131557708	4
1.00181653	20.76697019	-0.425751515	-0.636680559	-20.72931476	5.08071025	4
1.001812304	20.76293487	-0.397877156	-0.632121345	-20.7253742	5.11945117	4
1.001822753	20.75985229	-0.414861201	-0.624097301	-20.72208105	5.104116223	4
1.00183289	20.76377717	-0.408268288	-0.636577205	-20.72578908	5.134786118	4
1.001814645	20.7677694	-0.422567302	-0.627508791	-20.73015154	5.105730428	4
1.001831278	20.75688489	-0.426083916	-0.623342818	-20.71894274	5.071832123	4
1.001815652	20.75574175	-0.394517492	-0.632408897	-20.71812485	5.140435835	4
1.001802439	20.7506599	-0.390554459	-0.642830991	-20.71332539	5.125100888	4
1.0018447	20.7506591	-0.456552253	-0.624052754	-20.71245085	5.075060533	4
1.001820727	20.75611065	-0.40996328	-0.638983863	-20.71838813	5.084745763	4
1.001830301	20.74444625	-0.429197656	-0.633265156	-20.70654703	5.085552865	4
1.001820513	20.74708817	-0.439319826	-0.62428562	-20.70938645	5.100887813	4
1.001825144	20.75368131	-0.401660382	-0.634771241	-20.71587186	5.085552865	4
1.001920873	20.64524548	0.105002052	-0.797243351	-20.60566461	5.724778047	0
1.001900413	20.66014582	0.131648145	-0.808209887	-20.62095747	5.727199354	0
1.001921467	20.65391614	0.111714741	-0.798145626	-20.61430643	5.658595642	0
1.001900299	20.64647881	0.128726538	-0.816050053	-20.60731874	5.755447942	0
1.001894293	20.64558424	0.132857523	-0.811994076	-20.6065494	5.730427764	0
1.001861913	20.64369437	-0.467040086	-0.616301135	-20.60532903	5.10330912	0
1.001863758	20.65609878	-0.474251483	-0.61700616	-20.61767242	5.081517353	0
1.001874508	20.65200491	-0.451307483	-0.624766962	-20.61336499	5.138014528	0
1.001852919	20.66466555	-0.473789217	-0.617653205	-20.62644642	5.030669895	0
1.001858809	20.66931057	-0.481621741	-0.61329484	-20.63096155	5.01937046	0
1.001851037	20.67054472	-0.443482683	-0.632735024	-20.63235348	5.101694915	0
1.001888436	20.66767807	-0.466313421	-0.615802831	-20.62872206	5.121872478	0
1.00186366	20.66852366	-0.479247145	-0.621278967	-20.63007622	5.027441485	0
1.001858867	20.6651412	-0.468397853	-0.622985193	-20.62679872	5.05488297	0
1.001856287	20.6643437	-0.447506399	-0.632404919	-20.62605582	5.058918483	0
1.001875865	20.67243586	-0.435057218	-0.631558477	-20.63372976	5.1614205	0
1.001870144	20.66949956	-0.451693426	-0.628276294	-20.63091677	5.089588378	0
1.001866544	20.67103333	-0.455885002	-0.627588163	-20.63252181	5.066182405	0
1.001846428	20.66262586	-0.439953517	-0.632573115	-20.62454412	5.020177563	0
1.001827031	20.66172261	-0.414173109	-0.644767473	-20.62404184	5.113801453	0
1.001850393	20.6580328	-0.445717323	-0.626328781	-20.61987792	5.141242938	0
1.001872608	20.65903894	-0.445749477	-0.622799383	-20.62042498	5.10008071	0
1.001852414	20.66436488	-0.441489274	-0.633970235	-20.6261567	5.112187248	0
1.001888908	20.66409062	-0.475985466	-0.616441522	-20.62513164	5.065375303	0
1.001855844	20.65784034	-0.430089973	-0.629795482	-20.61957364	5.15173527	0
1.001854109	20.66382637	-0.443674999	-0.621511489	-20.62558429	5.156577885	0
1.001870626	20.66511025	-0.452992232	-0.619908348	-20.62652573	5.12267958	0
1.001841009	20.67742053	-0.421776865	-0.647988266	-20.63942318	5.105730428	0
1.00183547	20.66502288	-0.417998653	-0.644602584	-20.62716234	5.062953995	0
1.001866813	20.66464729	-0.447183431	-0.618714742	-20.62614214	5.121065375	0
1.001846389	20.6628553	-0.455705041	-0.623112103	-20.62477395	5.01291364	0
1.001854947	20.67332579	-0.44330987	-0.624014949	-20.63504886	5.108958838	0
1.001892131	20.68093993	-0.469793919	-0.621036363	-20.64188279	5.095238095	0
1.001838817	20.6707277	-0.445645826	-0.629968665	-20.63278778	5.121065375	0
1.001859228	20.67107154	-0.413142285	-0.632827702	-20.63271063	5.175141243	0
1.001835997	20.67401358	-0.432415431	-0.638345629	-20.63612571	5.097659403	0
1.001847968	20.67184457	-0.44191471	-0.62787805	-20.63371412	5.066989508	0
1.001854538	20.67340382	-0.443683258	-0.627008279	-20.63513518	5.079903148	0
1.001843318	20.67394305	-0.422706605	-0.632265945	-20.63590452	5.144471348	0
1.001869349	20.67596664	-0.439037609	-0.62025886	-20.63738816	5.163034705	0
1.001841559	20.67392945	-0.445944105	-0.623361161	-20.63592718	5.102502018	0
1.001870468	20.67660863	-0.440943201	-0.624884049	-20.6380059	5.127522195	0
1.001833918	20.67491979	-0.428616344	-0.627633398	-20.63707309	5.075867635	0
1.001844851	20.67039008	-0.451583395	-0.625236142	-20.63232651	5.057304278	0
1.001844585	20.67866184	-0.444422528	-0.613270261	-20.64058852	5.18079096	0
1.001859585	20.67754341	-0.438362714	-0.62461826	-20.63916314	5.110573043	0
1.001861736	20.67854777	-0.462409873	-0.619193172	-20.6401213	5.03551251	0
1.001864173	20.67730461	-0.462511511	-0.611918399	-20.63883026	5.059725585	0
1.001865248	20.67388319	-0.45469983	-0.620631977	-20.63539306	5.082324455	0
1.001854461	20.67977481	-0.461874461	-0.618875024	-20.64149597	5.063761098	0
1.001847913	20.67526535	-0.420959919	-0.633366801	-20.63712974	5.10330912	0
1.001837179	20.68897951	-0.442358975	-0.631040761	-20.65103985	5.060532688	0
1.00185526	20.6681212	-0.446739249	-0.610428227	-20.62984747	5.115415658	0
1.001854781	20.68482921	-0.44305022	-0.627581431	-20.64653442	5.068603713	0
