# Supplementary material for: Implementing federated learning over VPN-based wireless backhaul networks for healthcare systems
Source: PeerJ Comput Sci. 2024 Nov 13;10:e2422. doi: 10.7717/peerj-cs.2422 (PMC11622844; doi:10.7717/peerj-cs.2422)
Supplement: Supplemental Information 1 [file peerj-cs-10-2422-s001.zip › DataSet/10 Features/Client3_RawMI.csv]

1.001766772	22.00018068	-0.228642008	-0.869315077	1.306040376	-21.96137993	4
1.001778838	22.00032027	-0.239491796	-0.865872973	1.310488895	-21.96125476	4
1.001797918	22.01247899	-0.241267466	-0.867408732	1.318207668	-21.9729734	4
1.001774334	22.00856558	-0.287682108	-0.849727947	1.309323679	-21.96958421	4
1.001757205	21.99518864	-0.226985126	-0.866859801	1.302213418	-21.95660637	4
1.001774455	22.00909035	-0.274214698	-0.854023216	1.309399695	-21.97010538	4
1.001775585	22.00886278	-0.239349344	-0.867593539	1.309801941	-21.96985343	4
1.00176735	22.00130998	-0.258862383	-0.861779391	1.306320685	-21.96249455	4
1.001749801	21.99140666	-0.243792458	-0.863911068	1.299250641	-21.95299329	4
1.001770076	22.00474016	-0.257593017	-0.859650302	1.307528743	-21.96585892	4
1.00176255	22.00371336	-0.280633295	-0.855819328	1.304692705	-21.96499894	4
1.001791187	22.01467947	-0.271196834	-0.858433643	1.315876307	-21.97531755	4
1.001760383	22.00427918	-0.265011688	-0.858617605	1.303926066	-21.96561128	4
1.001764434	22.0033537	-0.250525503	-0.865736474	1.305366336	-21.96459863	4
1.001762184	22.00257198	-0.237531835	-0.865768195	1.304489904	-21.9638676	4
1.001755384	22.00557832	-0.285812934	-0.852556648	1.302154826	-21.96701778	4
1.001759678	22.00587046	-0.263329134	-0.861764235	1.303759677	-21.96721524	4
1.001785703	22.00636649	-0.254158986	-0.860395376	1.313369422	-21.96713971	4
1.001770566	22.00712571	-0.256629005	-0.863585623	1.307850929	-21.96822951	4
1.001760599	22.00456278	-0.261129508	-0.86431893	1.304022373	-21.96588967	4
1.001773795	22.01003462	-0.285513617	-0.85089714	1.309212866	-21.97106246	4
1.001763016	22.00491853	-0.26604702	-0.85747058	1.304935941	-21.96619179	4
1.001755004	22.00364218	-0.292087196	-0.844042699	1.301899772	-21.96509336	4
1.001776702	22.00837063	-0.248583984	-0.861718792	1.310183372	-21.96933766	4
1.001752319	22.00323462	-0.279300263	-0.856140939	1.30088209	-21.96474537	4
1.001788584	22.01454173	-0.276707773	-0.856527563	1.314914073	-21.97523717	4
1.001760907	22.00492788	-0.257564958	-0.86366616	1.304157837	-21.96624736	4
1.001759916	22.00335932	-0.251466875	-0.860557294	1.30369887	-21.96470329	4
1.001776313	22.01532814	-0.262625404	-0.861477615	1.310454454	-21.97629136	4
1.001771288	22.01242298	-0.272963165	-0.855314959	1.308431843	-21.97350157	4
1.001734571	21.99581687	-0.265901597	-0.855753105	1.293858385	-21.95772962	4
1.001742945	21.99953959	-0.277451059	-0.855519124	1.297189097	-21.96126232	4
1.00176373	22.00907737	-0.267913518	-0.857246848	1.305446102	-21.97032765	4
1.001761116	22.00034454	-0.262335242	-0.853191513	1.303963521	-21.96166749	4
1.001774985	22.01462769	-0.252384777	-0.863741057	1.309923979	-21.9756213	4
1.001745276	21.99955619	-0.264446438	-0.858932383	1.298055	-21.96122779	4
1.001758558	21.99633709	-0.255944842	-0.860090755	1.302781431	-21.95772315	4
1.001760928	22.00864128	-0.262402657	-0.862206482	1.304385687	-21.96995378	4
1.001762786	22.00527398	-0.269325967	-0.856384159	1.304872355	-21.96655164	4
1.001725985	21.99377409	-0.268899572	-0.853903379	1.290540454	-21.95587858	4
1.001754708	22.00578021	-0.328103107	-0.838243033	1.30191693	-21.96723412	4
1.001765877	22.00580181	-0.254889262	-0.861030071	1.306044226	-21.96701076	4
1.001757508	22.0042398	-0.295057296	-0.847444549	1.302861133	-21.96563502	4
1.001755725	22.00798274	-0.261633517	-0.857962644	1.302423563	-21.96941049	4
1.001782976	22.01263331	-0.280933453	-0.855359312	1.312742566	-21.97345518	4
1.001746036	22.00498709	-0.268122225	-0.857590577	1.29865716	-21.96663257	4
1.001745798	22.00560609	-0.290159446	-0.845271804	1.298605549	-21.9672557	4
1.00176398	22.00373234	-0.249872192	-0.863557369	1.305221567	-21.96498653	4
1.00176045	22.0072699	-0.265347155	-0.856736929	1.304127806	-21.9685953	4
1.00174552	22.0056751	-0.251609723	-0.861131236	1.298506406	-21.96733069	4
1.001775152	22.00791014	-0.254652836	-0.863065782	1.30958581	-21.96891199	4
1.001780513	22.00759122	-0.260374415	-0.864292044	1.311537508	-21.96847607	4
1.001776238	22.01955888	-0.257326549	-0.862517173	1.310678796	-21.98051624	4
1.001749914	22.00083947	-0.273869779	-0.85383893	1.299849812	-21.96240715	4
1.001737082	21.99529806	-0.291619282	-0.841943085	1.294761598	-21.95715667	4
1.001773806	22.01527249	-0.295832137	-0.849576792	1.309528342	-21.97629082	4
1.001737543	21.98628654	-0.243271197	-0.863268564	1.294402407	-21.94815068	3
1.001745458	21.98990237	-0.280919713	-0.852530635	1.297552843	-21.9515868	3
1.001751114	21.98863217	-0.226096733	-0.872726028	1.299572931	-21.95019487	3
1.001731205	21.98492116	-0.269234034	-0.861289654	1.291965241	-21.94692654	3
1.001753545	21.99611081	-0.276559703	-0.853346194	1.300914591	-21.95760716	3
1.001721324	21.97848281	-0.24376044	-0.864103886	1.287905264	-21.94071573	3
1.001749387	21.99156133	-0.244257482	-0.862649848	1.299106496	-21.95315676	3
1.001769653	21.99663798	-0.239863051	-0.865168168	1.306891427	-21.95778034	3
1.001750794	21.98926773	-0.24019115	-0.863806206	1.299491893	-21.95083634	3
1.001764728	21.99820797	-0.279370449	-0.852167458	1.305169584	-21.95945551	3
1.00172683	21.98910165	-0.249339607	-0.864447596	1.29058151	-21.95119566	3
1.001751416	21.98846692	-0.286014786	-0.850326421	1.299674728	-21.95002331	3
1.001741197	21.98322187	-0.223785833	-0.875674822	1.295578479	-21.94501129	3
1.001755918	21.99484583	-0.236058896	-0.869480336	1.30171741	-21.95629238	3
1.00174262	21.98752913	-0.246551226	-0.863513646	1.296360454	-21.94927987	3
1.001750624	21.99326334	-0.235527924	-0.871153452	1.299665128	-21.9548287	3
1.001742692	21.99120844	-0.223860671	-0.87496892	1.296603938	-21.95295121	3
1.001755868	21.99113992	-0.260778468	-0.858086792	1.301479645	-21.95259406	3
1.001748107	21.99202126	-0.276404495	-0.860698369	1.298659713	-21.95364394	3
1.001746209	21.9866567	-0.24939329	-0.866509782	1.297639473	-21.94833033	3
1.001754776	21.99459053	-0.265259129	-0.859104416	1.301280073	-21.95606255	3
1.001779556	22.00352534	-0.272366323	-0.860489075	1.310943628	-21.96443839	3
1.001752122	21.99210939	-0.21565899	-0.874720298	1.300151278	-21.95364394	3
1.001761182	21.99986876	-0.267720272	-0.861758419	1.303959627	-21.9611911	3
1.001738368	21.99467667	-0.279280261	-0.853538291	1.295202735	-21.95650818	3
1.00174848	21.98986763	-0.271648539	-0.854770087	1.298670426	-21.95148591	3
1.001778945	21.99851584	-0.279514586	-0.853865351	1.310420797	-21.95945119	3
1.001747694	21.99802254	-0.281116225	-0.85675436	1.29886103	-21.9596438	3
1.001734124	21.9856235	-0.238785405	-0.86660099	1.293092602	-21.94756369	3
1.001773826	22.0001032	-0.281862323	-0.859083522	1.308633618	-21.96114794	3
1.001743538	21.99289701	-0.253368376	-0.861236281	1.297017624	-21.95461829	3
1.001763428	22.00221233	-0.259977366	-0.863465777	1.304927591	-21.96348131	3
1.001759057	22.00161694	-0.233423291	-0.870479038	1.303278318	-21.9629828	3
1.001743293	21.99118596	-0.267269685	-0.857827161	1.296825586	-21.9529156	3
1.001724369	21.98729661	-0.26266475	-0.857083841	1.289558	-21.94944765	3
1.001748648	21.99293515	-0.25755459	-0.859157305	1.298914126	-21.95454438	3
1.001738607	21.99206671	-0.273986458	-0.855410516	1.295137982	-21.95389751	3
1.00175065	21.99724488	-0.278865591	-0.853682133	1.299909965	-21.9588027	3
1.00174712	21.99402628	-0.267073866	-0.861429346	1.298412279	-21.95566709	3
1.001774116	22.00662702	-0.260050856	-0.861670203	1.309128279	-21.96765386	3
1.0017586	22.0014037	-0.281925206	-0.854904004	1.303096998	-21.96277995	3
1.00175024	21.99389644	-0.258929326	-0.863646683	1.299560514	-21.95546909	3
1.001753944	21.9978609	-0.249920332	-0.868237895	1.301165541	-21.95934545	3
1.001744557	21.99464826	-0.253347945	-0.866331373	1.297498648	-21.95634417	3
1.001743095	21.99094815	-0.281801793	-0.856517209	1.296738166	-21.95268254	3
1.001754607	22.00146408	-0.297716372	-0.84737276	1.301624023	-21.96292778	3
1.001750515	21.99436023	-0.244301406	-0.864915919	1.299689643	-21.95592605	3
1.001755101	21.99575909	-0.27241017	-0.85908727	1.30146928	-21.95722195	3
1.001730366	21.99063736	-0.276515983	-0.853442914	1.291988709	-21.95265125	3
1.001773326	22.00424298	-0.260389622	-0.86186343	1.308695788	-21.96529136	3
1.001765311	22.00062421	-0.27552275	-0.855666826	1.305528147	-21.9618547	3
1.001744054	21.99730217	-0.25942192	-0.861404547	1.297468634	-21.95900448	3
1.001740821	21.99300218	-0.296804916	-0.847177974	1.296015232	-21.95478284	3
1.001729288	21.98907182	-0.260906452	-0.86081091	1.291495242	-21.95111203	3
1.001762071	21.99504362	-0.275040603	-0.860967714	1.304001818	-21.95635496	3
1.001793379	21.95876581	-0.272361408	-0.857013522	1.313334821	-21.91945592	2
1.001776971	21.95203028	-0.250089055	-0.865036697	1.306927935	-21.91309135	2
1.001804609	21.96075933	-0.240507796	-0.867984778	1.317548723	-21.92120014	2
1.001786883	21.9603113	-0.297252244	-0.846896291	1.311052476	-21.9211408	2
1.001800947	21.9621751	-0.278447237	-0.856438915	1.316299694	-21.9226935	2
1.00178175	21.95794557	-0.266669663	-0.857087762	1.309032097	-21.91889159	2
1.001819373	21.969353	-0.240262247	-0.868724302	1.32343052	-21.92945514	2
1.001786079	21.95114189	-0.263755715	-0.857577024	1.310211024	-21.91200533	2
1.001797483	21.95973729	-0.281312378	-0.85055247	1.314890768	-21.92033585	2
1.00177174	21.9567809	-0.254384563	-0.863023517	1.305290419	-21.917948	2
1.001794027	21.96281736	-0.261517668	-0.855141888	1.313813662	-21.92348604	2
1.001792967	21.96143915	-0.266822987	-0.854825419	1.313344167	-21.92213349	2
1.001822745	21.97315687	-0.272359453	-0.857000813	1.324882367	-21.93317828	2
1.001781457	21.95854772	-0.283472609	-0.856009548	1.3089607	-21.91949908	2
1.001793387	21.95801472	-0.29584039	-0.849156692	1.313292576	-21.918706	2
1.001813584	21.96697601	-0.284525769	-0.852172612	1.321186096	-21.92720917	2
1.001802926	21.9613148	-0.274159435	-0.854684531	1.316969192	-21.92179144	2
1.001765383	21.95722689	-0.279279508	-0.848709251	1.302979316	-21.91853228	2
1.001798345	21.97028737	-0.285492178	-0.854552778	1.315836836	-21.93084815	2
1.001779045	21.96140636	-0.277299985	-0.858008222	1.308247099	-21.9224054	2
1.0017754	21.9573924	-0.286779714	-0.851404871	1.306670779	-21.91847833	2
1.001815589	21.97156762	-0.257678316	-0.8670523	1.322190508	-21.93174859	2
1.001819248	21.96905352	-0.305543807	-0.844588306	1.323367065	-21.92915895	2
1.001806012	21.97364597	-0.267337745	-0.863961619	1.318832802	-21.93403286	2
1.00180882	21.96208665	-0.250307972	-0.869633278	1.319160735	-21.92243292	2
1.001786647	21.95980621	-0.28321029	-0.850395536	1.310936306	-21.92064175	2
1.001804216	21.964653	-0.278431266	-0.85355482	1.317639529	-21.92509538	2
1.001775691	21.957295	-0.26894769	-0.851331484	1.306771641	-21.91837475	2
1.001813462	21.97508007	-0.287821847	-0.852349002	1.321629124	-21.93530124	2
1.001807931	21.97167856	-0.245513642	-0.865056247	1.319413392	-21.93202697	2
1.001793918	21.96730577	-0.266027722	-0.858497651	1.314042276	-21.9279688	2
1.001788255	21.96598176	-0.257197486	-0.863021906	1.311893253	-21.92677109	2
1.001798916	21.97266827	-0.276724815	-0.854263266	1.31618793	-21.93321227	2
1.001826292	21.97402486	-0.287257672	-0.853339877	1.326219644	-21.93396704	2
1.001800339	21.97064837	-0.300014125	-0.848417801	1.31658593	-21.93116484	2
1.001792939	21.96486461	-0.290219069	-0.848103439	1.313538884	-21.92555343	2
1.001795157	21.96545642	-0.295321389	-0.845480289	1.314384372	-21.92609563	2
1.001773791	21.96121335	-0.323332107	-0.839166329	1.306307557	-21.92232771	2
1.001801631	21.96764624	-0.260560073	-0.860589579	1.316877065	-21.92813982	2
1.001795678	21.9723827	-0.296742896	-0.851648016	1.314989113	-21.93299808	2
1.001796882	21.96169524	-0.266519823	-0.853638716	1.314788826	-21.92230344	2
1.001799571	21.97112607	-0.300292893	-0.848421123	1.316334545	-21.93165849	2
1.001810034	21.97141175	-0.298037763	-0.845185602	1.320162592	-21.9317146	2
1.001795489	21.9674613	-0.274646505	-0.854430772	1.314625571	-21.92808965	2
1.001810444	21.9701133	-0.3120485	-0.847021481	1.320233506	-21.93040953	2
1.001801584	21.96783438	-0.288009575	-0.851069283	1.316871334	-21.92832865	2
1.00178398	21.96342022	-0.280809574	-0.851547321	1.310175379	-21.9243077	2
1.001801481	21.96630311	-0.275747786	-0.855883468	1.31674193	-21.92680239	2
1.001777416	21.96160304	-0.278482981	-0.849742632	1.30766124	-21.92263739	2
1.001816754	21.96884155	-0.281440386	-0.853689969	1.322449399	-21.92900196	2
1.001785457	21.96683218	-0.289392255	-0.848391122	1.310920003	-21.92768124	2
1.001801834	21.97335923	-0.271401853	-0.85729678	1.317293462	-21.9338381	2
1.001801604	21.97288721	-0.301063039	-0.845093845	1.317181418	-21.93337196	2
1.001800981	21.96891185	-0.2804157	-0.851483556	1.316716145	-21.92941738	2
1.001799822	21.92861163	-0.2068084	-0.879581915	1.313878841	-21.88921493	1
1.001795162	21.92331133	-0.215853205	-0.876196396	1.31186431	-21.88402595	1
1.001807503	21.93266744	-0.215102696	-0.877416169	1.316915367	-21.8930956	1
1.001814075	21.93618775	-0.221906252	-0.873941981	1.319512665	-21.89646591	1
1.001808539	21.93520175	-0.211498874	-0.877224105	1.317443882	-21.89560269	1
1.001822657	21.93676264	-0.217764475	-0.877829561	1.322656033	-21.89685219	1
1.001808831	21.93698039	-0.269482115	-0.861016373	1.317656796	-21.89737174	1
1.001791393	21.92550316	-0.221144352	-0.875838066	1.310621116	-21.8862962	1
1.001802253	21.92844216	-0.195682094	-0.880537667	1.314753192	-21.88899265	1
1.001799168	21.93263035	-0.195239769	-0.881019169	1.313881449	-21.89324073	1
1.001797964	21.93383413	-0.205548842	-0.880335263	1.31351511	-21.89446865	1
1.001787126	21.92523358	-0.201455399	-0.877308325	1.30904736	-21.88612032	1
1.001817708	21.93356269	-0.231016627	-0.876177777	1.320671534	-21.89376621	1
1.001798171	21.92883005	-0.230294496	-0.875285659	1.313290717	-21.88946904	1
1.001781491	21.92725536	-0.248556766	-0.862242849	1.307107848	-21.88826162	1
1.001811598	21.93830137	-0.260996753	-0.864744268	1.318740728	-21.89862987	1
1.001815417	21.94473898	-0.222144914	-0.877941602	1.32051389	-21.90497231	1
1.001812145	21.94350526	-0.251522888	-0.867469419	1.31925235	-21.90381237	1
1.001801484	21.93054183	-0.226972544	-0.869603728	1.314599181	-21.89110536	1
1.001773558	21.91383875	-0.191787628	-0.886306183	1.303404188	-21.87504208	1
1.001795447	21.92402721	-0.23450766	-0.872579404	1.312010853	-21.88473433	1
1.00180429	21.93331972	-0.22857061	-0.875161025	1.315786627	-21.89381693	1
1.001802343	21.93457694	-0.233648867	-0.869808948	1.315153667	-21.89511444	1
1.001804117	21.93446175	-0.247395862	-0.861624433	1.31579214	-21.89496068	1
1.001801099	21.935348	-0.236690857	-0.869589609	1.314747392	-21.89591129	1
1.001830887	21.94035716	-0.233165815	-0.874520626	1.325847951	-21.90026026	1
1.00181016	21.94037831	-0.226333841	-0.87507214	1.318343423	-21.90073448	1
1.001826142	21.94325405	-0.184418207	-0.886350835	1.324308194	-21.9032556	1
1.001812442	21.93933813	-0.243877805	-0.869323798	1.319109422	-21.8996463	1
1.001823551	21.94142395	-0.206267709	-0.881951917	1.323260685	-21.90148548	1
1.001782712	21.93423739	-0.221515787	-0.876631958	1.307971011	-21.89520454	1
1.001843707	21.94985671	-0.2332863	-0.871248187	1.331044951	-21.90946209	1
1.001816437	21.93500716	-0.247094684	-0.86704126	1.320298048	-21.89523583	1
1.001817106	21.94102606	-0.202594532	-0.884567217	1.320902562	-21.90122921	1
1.001812802	21.94437362	-0.224736246	-0.880897605	1.319543034	-21.90466479	1
1.001803644	21.93626038	-0.220466397	-0.878839936	1.315728083	-21.89676641	1
1.001811018	21.93772225	-0.229521108	-0.874876028	1.318495373	-21.89806446	1
1.001830702	21.95075168	-0.248155792	-0.867625012	1.326409246	-21.91063983	1
1.001809101	21.93962764	-0.251124611	-0.864159459	1.317913942	-21.90000831	1
1.001796188	21.93786286	-0.251425455	-0.868622545	1.313108994	-21.89852898	1
1.001801786	21.94093484	-0.245013481	-0.864769348	1.315332226	-21.90147307	1
1.001806284	21.94043558	-0.254256675	-0.865268046	1.316938682	-21.90087638	1
1.001794039	21.93599547	-0.218361056	-0.880191331	1.312213461	-21.89671192	1
1.001798276	21.93766914	-0.257890856	-0.863270211	1.313858193	-21.89828998	1
1.001813648	21.93815279	-0.206116406	-0.88075587	1.319475973	-21.89843672	1
1.001808137	21.94198572	-0.22826401	-0.871245743	1.317705165	-21.90238322	1
1.001818213	21.94614172	-0.222204618	-0.878505669	1.321612051	-21.90631137	1
1.001804949	21.94130516	-0.220325926	-0.876090607	1.316505445	-21.90177358	1
1.001802982	21.93618968	-0.259514438	-0.863711212	1.315482988	-21.8967103	1
1.001821309	21.94376975	-0.250976418	-0.871444144	1.32259047	-21.90387603	1
1.001823229	21.94983072	-0.230908789	-0.870456002	1.323651224	-21.90988398	1
1.001807334	21.93997593	-0.215795424	-0.877803701	1.31729287	-21.9003946	1
1.001797821	21.93545135	-0.219429467	-0.877803995	1.313559898	-21.89608609	1
1.001783906	21.92801569	-0.256959137	-0.862890139	1.308036333	-21.88896784	1
1.001810561	21.94421426	-0.237431842	-0.871412522	1.31871965	-21.90455473	1
1.001836841	21.91177683	-0.175208928	-0.896543715	1.326266161	-21.87160218	0
1.001805778	21.90349881	-0.132585711	-0.904993901	1.314537739	-21.86401726	0
1.001824542	21.9139622	-0.161945861	-0.898466929	1.32196247	-21.87405209	0
1.001834536	21.9097374	-0.147566409	-0.902794647	1.325312817	-21.8696168	0
1.001814478	21.90605475	-0.172332063	-0.894476078	1.317846025	-21.86637868	0
1.001813208	21.90480114	-0.156264908	-0.902002683	1.317310367	-21.86515508	0
1.00184014	21.91232733	-0.165065723	-0.899536805	1.327486676	-21.87207965	0
1.001810853	21.90455563	-0.17970052	-0.894156554	1.316442402	-21.86496139	0
1.001825527	21.90928688	-0.158872708	-0.896111516	1.322036262	-21.86936377	0
1.001829119	21.91493955	-0.190020515	-0.88715512	1.323674161	-21.87492771	0
1.001818317	21.89983876	-0.129922757	-0.908162554	1.318861196	-21.86009018	0
1.001817442	21.9076648	-0.170350394	-0.896825521	1.319015744	-21.86792113	0
1.001828349	21.91000206	-0.162932379	-0.902217606	1.323098207	-21.87001603	0
1.001808477	21.90413669	-0.177675409	-0.893298291	1.315555672	-21.86459507	0
1.001811028	21.90118196	-0.158614955	-0.89712085	1.316302938	-21.86159001	0
1.001826997	21.91027949	-0.145548042	-0.90649251	1.322626949	-21.87032247	0
1.001823779	21.90816389	-0.167584916	-0.897485712	1.321337139	-21.86828098	0
1.001838734	21.91694272	-0.16734969	-0.899085462	1.327260485	-21.87671725	0
1.001800655	21.90846515	-0.155693399	-0.902260742	1.3129747	-21.86908646	0
1.001828153	21.91695609	-0.174977064	-0.895227471	1.323447468	-21.87696165	0
1.001819344	21.91093474	-0.191995534	-0.89056711	1.319900976	-21.8711436	0
1.001791159	21.89671188	-0.151398455	-0.904897012	1.308814611	-21.85756151	0
1.001835019	21.9176376	-0.158910384	-0.898717758	1.325964699	-21.87749198	0
1.001814174	21.91893272	-0.171202634	-0.901043744	1.318510287	-21.87923999	0
1.001857444	21.92031672	-0.174498727	-0.897548199	1.334182783	-21.87967645	0
1.001804022	21.91493698	-0.145173835	-0.906908918	1.31458638	-21.87547315	0
1.001806687	21.90486936	-0.156838567	-0.904839616	1.314950229	-21.86536548	0
1.001853802	21.926181	-0.148797013	-0.906937437	1.333234506	-21.88560941	0
1.001847317	21.92030485	-0.139918693	-0.911175887	1.330549984	-21.87988578	0
1.001795876	21.90230677	-0.160707075	-0.899910525	1.310867281	-21.86304345	0
1.001804943	21.90288008	-0.156912612	-0.90724935	1.314197582	-21.86341786	0
1.001832196	21.91528954	-0.127050764	-0.914350329	1.324805262	-21.87520987	0
1.001820799	21.91716381	-0.160384533	-0.904043422	1.320802632	-21.87732959	0
1.001825584	21.91677718	-0.159621093	-0.901014423	1.322508732	-21.87683918	0
1.001843807	21.91933569	-0.165151052	-0.899869252	1.329230058	-21.87899505	0
1.001834218	21.91396415	-0.173070692	-0.895474284	1.325453778	-21.87384276	0
1.001824857	21.91842059	-0.189471341	-0.893613543	1.322345348	-21.87849547	0
1.001825219	21.91466236	-0.116519067	-0.917323358	1.322249399	-21.87473618	0
1.001811266	21.91667528	-0.146762264	-0.904221675	1.31732045	-21.87705013	0
1.001809222	21.91250128	-0.16853227	-0.896484557	1.316328398	-21.87292829	0
1.001823128	21.92198676	-0.17586129	-0.899460731	1.321935657	-21.8820929	0
1.001824203	21.92352797	-0.182743591	-0.896635522	1.322417055	-21.88360783	0
1.001812288	21.92254299	-0.179380811	-0.892426349	1.318043938	-21.8828849	0
1.001823574	21.92809865	-0.160854604	-0.904576238	1.322465308	-21.88818393	0
1.001813044	21.92168664	-0.178326344	-0.89683542	1.318266483	-21.88201359	0
1.001827737	21.92467927	-0.161672821	-0.90188437	1.323763355	-21.88467983	0
1.001800374	21.91689099	-0.167277923	-0.89810729	1.313377168	-21.87750331	0
1.001818615	21.92491581	-0.168727797	-0.894108589	1.320479122	-21.88511522	0
1.0018172	21.91860925	-0.189330489	-0.889676136	1.31958714	-21.878851	0
1.001836612	21.92444542	-0.171704425	-0.898139729	1.326950457	-21.88425255	0
1.001824111	21.92109321	-0.209528144	-0.884348107	1.322236995	-21.88117951	0
1.001801838	21.91699545	-0.171379776	-0.894795774	1.313915984	-21.87757561	0
1.001781296	21.91469333	-0.163671361	-0.893543371	1.306287878	-21.87572618	0
1.00177815	21.91664639	-0.173352246	-0.893543888	1.305253204	-21.87774447	0
1.00181004	21.92789863	-0.180544745	-0.892660359	1.317550115	-21.88827997	0
