# Supplementary material for: Implementing federated learning over VPN-based wireless backhaul networks for healthcare systems
Source: PeerJ Comput Sci. 2024 Nov 13;10:e2422. doi: 10.7717/peerj-cs.2422 (PMC11622844; doi:10.7717/peerj-cs.2422)
Supplement: Supplemental Information 1 [file peerj-cs-10-2422-s001.zip › DataSet/10 Features/Client4_RawMI.csv]

20.67404293	-0.389717345	-0.632494756	1.584135173	1.258624318	-20.63569519	1
20.66861144	-0.394065665	-0.617151996	1.60006867	1.264938208	-20.62986743	1
20.64879865	-0.385889666	-0.627629893	1.572872323	1.254142067	-20.61067717	1
20.6696878	-0.376183791	-0.627575742	1.579584108	1.256815065	-20.63144225	1
20.67071582	-0.402167566	-0.62685296	1.590515522	1.261156422	-20.63220727	1
20.65748351	-0.402803738	-0.617288631	1.593753119	1.262439353	-20.61887174	1
20.6566015	-0.370453721	-0.627204769	1.590662775	1.261214801	-20.61806302	1
20.64543069	-0.35931521	-0.642543014	1.583607228	1.258414569	-20.60704251	2
20.65360927	-0.375964974	-0.623117737	1.59225121	1.261844368	-20.61502667	2
20.64046634	-0.316511712	-0.653438901	1.562293477	1.249917388	-20.60258618	2
20.65214828	-0.351128403	-0.646727717	1.590848231	1.261288322	-20.61359698	2
20.65408072	-0.352690844	-0.634613301	1.575289207	1.255105257	-20.61591039	2
20.64660023	-0.378420334	-0.627276644	1.598746612	1.264415522	-20.60784691	2
20.6455029	-0.349840656	-0.635000828	1.588501457	1.26035767	-20.60699611	2
20.64887188	-0.36463053	-0.636667025	1.58361363	1.258417113	-20.61048996	2
20.64331353	-0.34152475	-0.641462749	1.595689751	1.263206139	-20.60462821	2
20.65310722	-0.327192657	-0.659422674	1.572959097	1.254176661	-20.61499161	2
20.6057221	-0.331945387	-0.65787879	1.570669378	1.253263491	-20.56757433	3
20.60176887	-0.357785421	-0.642565388	1.591857033	1.261688168	-20.56309858	3
20.59966173	-0.382616648	-0.624105297	1.619211227	1.272482309	-20.56032228	3
20.61050428	-0.363716187	-0.638480649	1.59320923	1.262223922	-20.57181756	3
20.61677662	-0.406288941	-0.632570795	1.606218592	1.267366795	-20.57778558	3
20.61912974	-0.417820651	-0.6239024	1.577658342	1.256048702	-20.58083703	3
20.61470998	-0.394390261	-0.636237808	1.566235773	1.251493417	-20.57668661	3
20.61669446	-0.396704276	-0.624497452	1.600788177	1.26522258	-20.57783522	3
20.61219302	-0.409790873	-0.626702876	1.605130985	1.26693764	-20.57321973	3
20.61268856	-0.377362333	-0.629604333	1.586222368	1.259453202	-20.57417574	3
20.60973856	-0.358050258	-0.639093948	1.582888393	1.258128925	-20.57130125	3
20.61427746	-0.381089161	-0.635645173	1.584614899	1.258814879	-20.57580667	3
20.59864963	-0.345210016	-0.640068124	1.59284386	1.262079181	-20.55994948	3
20.70836128	-0.376895757	-0.638431511	1.588943603	1.260533063	-20.6699609	4
20.70116532	-0.353156301	-0.650897827	1.579895406	1.256938903	-20.6629705	4
20.70518306	-0.381104559	-0.639113756	1.60138836	1.265459743	-20.66647568	4
20.69463424	-0.412659222	-0.634726609	1.606284171	1.267392666	-20.65578859	4
20.68956716	-0.415578651	-0.619742075	1.593121481	1.262189162	-20.65103067	4
20.70018313	-0.407278428	-0.63105576	1.60109954	1.265345621	-20.66147337	4
20.68804678	-0.403343639	-0.629971448	1.585003336	1.258969156	-20.64970403	4
20.70733236	-0.45108568	-0.612992606	1.580475378	1.25716959	-20.66913491	4
20.7059995	-0.388259676	-0.635000479	1.577708378	1.25606862	-20.66786653	4
20.69463939	-0.41794626	-0.624806228	1.579395047	1.256739848	-20.65644463	4
20.70774182	-0.439183631	-0.620282643	1.589448955	1.260733499	-20.66932805	4
20.70621574	-0.412568797	-0.621295757	1.582938921	1.258149006	-20.66795663	4
20.69643343	-0.421326554	-0.616021023	1.604883064	1.266839794	-20.65762507	4
20.70137788	-0.422977726	-0.621491965	1.583724105	1.258461006	-20.66309081	4
20.65786085	-0.379858769	-0.635993515	1.570229956	1.253088168	-20.61982019	1
20.65938014	-0.379514153	-0.618625676	1.594911708	1.262898138	-20.62074383	1
20.66716052	-0.371396968	-0.640699269	1.573616536	1.254438733	-20.62905493	1
20.67193918	-0.381823908	-0.623770983	1.60460342	1.266729418	-20.63309153	1
20.66709495	-0.363333589	-0.63176517	1.585151727	1.259028088	-20.62870965	1
20.67335529	-0.361202228	-0.638413373	1.563629716	1.250451805	-20.63550312	1
20.75350159	-0.351589393	-0.648030163	1.583660654	1.258435796	-20.7153124	2
20.77070234	-0.348677904	-0.654651886	1.566481213	1.251591472	-20.73295913	2
20.76961683	-0.375116207	-0.639075234	1.592213126	1.261829278	-20.73125105	2
20.76930114	-0.352296321	-0.656842484	1.576236357	1.25548252	-20.73132011	2
20.77216761	-0.354563575	-0.651634985	1.572564193	1.254019216	-20.73428038	2
20.77035534	-0.355821212	-0.658307669	1.563475721	1.250390228	-20.73268398	2
20.76032556	-0.378745468	-0.639437676	1.587949842	1.260138818	-20.72204544	2
20.75415861	-0.361917828	-0.647132026	1.576822064	1.255715758	-20.71613568	2
20.7507264	-0.378966525	-0.65007826	1.582734897	1.258067922	-20.71255444	1
20.744387	-0.349986315	-0.650613356	1.591738478	1.261641184	-20.70598594	1
20.74432936	-0.361877771	-0.641462919	1.578980047	1.256574728	-20.70623627	1
20.74961682	-0.363904981	-0.643270584	1.592781225	1.262054367	-20.71120027	1
20.75090303	-0.340576855	-0.653552528	1.570531938	1.253208657	-20.71302597	1
20.75855242	-0.373333512	-0.650621158	1.581160605	1.257442088	-20.72043286	3
20.751456	-0.424637542	-0.625117343	1.589525425	1.260763826	-20.71312146	3
20.75321488	-0.3991744	-0.629007008	1.582444604	1.257952544	-20.71505451	3
20.75244471	-0.358337961	-0.648838844	1.548242928	1.244284103	-20.71510846	3
20.75117141	-0.346581323	-0.656793373	1.582095045	1.257813597	-20.71301571	3
20.7517681	-0.360100117	-0.656491535	1.561265014	1.249505908	-20.71411631	3
20.75424992	-0.356256798	-0.651610764	1.571335558	1.253529241	-20.71635958	3
20.74757353	-0.35565832	-0.658274555	1.58421512	1.258656077	-20.70936002	3
20.7761125	-0.418382363	-0.628507366	1.600565837	1.265134711	-20.73755735	4
20.78023434	-0.475434375	-0.618901716	1.598735294	1.264411046	-20.74173098	4
20.77186062	-0.418361095	-0.636617444	1.581757976	1.2576796	-20.73375113	4
20.77692191	-0.429390802	-0.641251795	1.563487665	1.250395004	-20.73926219	4
20.77285296	-0.427896029	-0.633073457	1.603900604	1.266451975	-20.73421133	4
20.77317589	-0.450182306	-0.610782732	1.595660527	1.263194572	-20.73473357	4
20.76779021	-0.390978025	-0.650355269	1.568593246	1.252434927	-20.72999076	4
20.7835726	-0.413349671	-0.639316372	1.569189825	1.252673072	-20.74578753	4
20.76830432	-0.422325139	-0.625258074	1.571851433	1.253734993	-20.73042722	4
20.77040057	-0.417007227	-0.63356436	1.5766072	1.2556302	-20.73241261	4
22.00080064	-0.25184537	-0.865368807	1.702451456	1.304780233	-21.96207589	4
21.99255488	-0.271866539	-0.856432881	1.690634555	1.300244037	-21.95408472	4
22.00037945	-0.260784891	-0.859114633	1.70737843	1.306666916	-21.96154178	4
22.00094139	-0.244546226	-0.866914483	1.702246346	1.304701631	-21.96222156	4
22.00331828	-0.235004163	-0.869845823	1.710054016	1.307690336	-21.96442491	4
22.00110754	-0.254295827	-0.862998911	1.701879144	1.304560901	-21.96239636	4
22.00485624	-0.250077053	-0.866882542	1.706278711	1.306246038	-21.96605152	4
21.990957	-0.265969034	-0.859022051	1.68045068	1.296321981	-21.95271599	4
21.99438581	-0.260258276	-0.857267005	1.677193494	1.295065054	-21.95622494	4
22.00635251	-0.272566631	-0.854725154	1.698250524	1.303169415	-21.96773316	4
21.99450596	-0.259752495	-0.862292446	1.680133498	1.296199637	-21.95627835	3
21.98803565	-0.264024084	-0.859592169	1.666991375	1.291120202	-21.95009614	3
21.98828311	-0.257880613	-0.86054018	1.666623382	1.290977685	-21.95035241	3
21.99402192	-0.303031807	-0.845569579	1.677130497	1.295040732	-21.95586185	3
21.98433018	-0.250445466	-0.861723007	1.680201788	1.296225979	-21.94608329	3
21.98492502	-0.265293773	-0.856712358	1.678958201	1.295746195	-21.9467075	3
21.99367036	-0.283352014	-0.856015118	1.682679642	1.297181422	-21.95538331	3
21.98977667	-0.246878099	-0.86121106	1.695832113	1.302241188	-21.95118325	3
21.99982299	-0.267375618	-0.859500173	1.709742082	1.307571062	-21.96093052	3
21.97688943	-0.243012032	-0.86211379	1.657693981	1.287514653	-21.93914253	3
21.98061235	-0.278976389	-0.852080462	1.667625475	1.29136574	-21.94264555	3
21.96156689	-0.254076711	-0.861225986	1.730483378	1.315478384	-21.92213349	2
21.95581643	-0.241210242	-0.865900261	1.720482244	1.311671546	-21.91660085	2
21.96259925	-0.267621046	-0.855315133	1.74597674	1.321354131	-21.92281435	2
21.95918892	-0.284029748	-0.851828476	1.732408873	1.316210041	-21.91970733	2
21.96334613	-0.271430644	-0.8573909	1.720236064	1.311577701	-21.92414963	2
21.95721007	-0.268677818	-0.856984096	1.712885938	1.308772684	-21.91817027	2
21.96394757	-0.268211691	-0.859898748	1.74440867	1.320760641	-21.92420088	2
21.95518463	-0.242871518	-0.86849129	1.731403721	1.31582815	-21.91571875	2
21.95797638	-0.251129218	-0.867967682	1.725631594	1.313632975	-21.9186472	2
21.96922776	-0.280930024	-0.853900109	1.737589078	1.318176421	-21.92964613	2
21.96020372	-0.266332487	-0.85295001	1.712146461	1.308490146	-21.92118612	2
21.96536234	-0.269048023	-0.856921334	1.725081754	1.313423676	-21.92605894	2
21.94612195	-0.238692891	-0.874394405	1.743498164	1.320415906	-21.9063637	1
21.94236949	-0.218903045	-0.877063827	1.745885615	1.321319649	-21.90254993	1
21.93737153	-0.235925373	-0.872596053	1.734998369	1.317193368	-21.89779147	1
21.95079802	-0.261236615	-0.867631348	1.762459471	1.327576541	-21.91061556	1
21.93995104	-0.235035474	-0.871939097	1.733861037	1.316761572	-21.90040161	1
21.94161438	-0.239112475	-0.86787163	1.725699042	1.313658647	-21.90225428	1
21.94956509	-0.217710671	-0.879078178	1.743701025	1.320492721	-21.90980845	1
21.93444926	-0.209310573	-0.880493355	1.711246607	1.308146248	-21.89540631	1
21.95070718	-0.268900262	-0.856441573	1.749889664	1.322833952	-21.9108114	1
21.931437	-0.235868268	-0.867706887	1.726900681	1.314115931	-21.89203116	1
21.93719839	-0.25806473	-0.862230327	1.726621824	1.314009827	-21.89780928	1
21.90988203	-0.146616542	-0.905279685	1.743937096	1.320582105	-21.87004787	0
21.89896193	-0.136653377	-0.903075475	1.713020335	1.308824027	-21.85981504	0
21.91365702	-0.184836194	-0.893937272	1.761847273	1.327345951	-21.87342032	0
21.91071217	-0.136040578	-0.909240588	1.745718721	1.321256493	-21.87083878	0
21.91428991	-0.166715417	-0.901109749	1.750051848	1.322895252	-21.874324	0
21.90941681	-0.170507814	-0.898682059	1.743090415	1.320261495	-21.86960115	0
21.91061533	-0.176039504	-0.892018521	1.752188809	1.323702689	-21.87059385	0
21.90942581	-0.150467629	-0.899658921	1.748062576	1.322143175	-21.86949649	0
21.91049886	-0.183242837	-0.892552279	1.734341838	1.316944129	-21.87088518	0
21.9054091	-0.16468013	-0.897499356	1.734856396	1.317139475	-21.86577443	0
21.91194186	-0.17233072	-0.898617776	1.747994773	1.322117534	-21.87201868	0
20.6827805	-0.42931347	-0.63092966	1.568420727	1.252366051	-20.64482958	0
20.68851873	-0.46085471	-0.60876474	1.596576237	1.263556978	-20.64989663	0
20.69253497	-0.450792626	-0.617857396	1.592056953	1.261767393	-20.65402979	0
20.68038969	-0.439968129	-0.624624195	1.583419017	1.258339786	-20.64207108	0
20.68591874	-0.421274826	-0.632568412	1.565625923	1.251249745	-20.64804127	0
20.68416987	-0.43891265	-0.623136743	1.576373858	1.255537278	-20.6460289	0
20.67814565	-0.430308338	-0.625209485	1.596265817	1.263434136	-20.63951166	0
20.70171149	-0.449648615	-0.615904881	1.593434344	1.262313093	-20.66319008	0
20.69086642	-0.430970137	-0.625105363	1.592714356	1.262027875	-20.65234222	0
20.68975469	-0.412060412	-0.632291491	1.561439764	1.249575834	-20.6519856	0
20.77038874	-0.44211188	-0.624457348	1.57092567	1.253365737	-20.73253778	0
20.76325812	-0.463626459	-0.613344728	1.591945518	1.261723233	-20.72488703	0
20.65921148	-0.392755568	-0.616963769	1.598823227	1.264445818	-20.62048001	0
20.65723263	-0.365194874	-0.633624675	1.578204207	1.256265978	-20.61899744	0
20.65100349	-0.37302256	-0.620229542	1.582332269	1.257907894	-20.61265662	0
20.65015476	-0.367156382	-0.619676426	1.566027958	1.251410387	-20.61220181	0
20.66204573	-0.397570243	-0.617379964	1.595780438	1.263242034	-20.62339335	0
20.66338827	-0.387140018	-0.613422466	1.587771665	1.260068119	-20.62493256	0
20.65906979	-0.345448141	-0.638013869	1.552740204	1.246089966	-20.62145544	0
20.66034345	-0.379992038	-0.622425406	1.577486239	1.25598019	-20.62213144	0
20.66012964	-0.371819657	-0.62146393	1.565647478	1.251258358	-20.62220427	0
20.67502267	-0.408313575	-0.602519874	1.616497048	1.271415372	-20.63589265	0
20.67121509	-0.358367224	-0.637625051	1.570771126	1.253304084	-20.63318594	0
20.67298563	-0.345280306	-0.640539672	1.561527153	1.249610801	-20.63518373	0
20.66711041	-0.356667172	-0.639157826	1.562329814	1.249931924	-20.62927829	0
20.65885759	-0.369566368	-0.615401419	1.57283151	1.254125795	-20.6207557	0
