# Supplementary material for: Implementing federated learning over VPN-based wireless backhaul networks for healthcare systems
Source: PeerJ Comput Sci. 2024 Nov 13;10:e2422. doi: 10.7717/peerj-cs.2422 (PMC11622844; doi:10.7717/peerj-cs.2422)
Supplement: Supplemental Information 1 [file peerj-cs-10-2422-s001.zip › DataSet/1496 Features/Client1_RawMIF.csv]

0.911232513	1.00185086	0.909549065	20.660532	-0.370387367	-0.633995924	1.575731235	1.255281337	-20.62236289	5.18966909	1
0.910736419	1.0018771	0.909030079	20.66877608	-0.397062207	-0.625073049	1.599283562	1.264627836	-20.6300514	5.21630348	1
0.911775364	1.001846678	0.910094712	20.6516923	-0.375242331	-0.637133887	1.570835579	1.253329797	-20.61362557	5.12429379	1
0.912454282	1.001831949	0.910785768	20.67767244	-0.376978515	-0.631019975	1.56226453	1.249905808	-20.63986126	5.16626312	1
0.91161667	1.001859409	0.909924747	20.67062883	-0.38624392	-0.624183149	1.584537085	1.258783971	-20.632265	5.20984665	1
0.911845238	1.00186133	0.910151146	20.66992093	-0.407179272	-0.619043496	1.586060678	1.25938901	-20.63151886	5.20823245	1
0.912078316	1.001876136	0.910370337	20.67115016	-0.393318889	-0.629660737	1.598832029	1.264449299	-20.63244088	5.18401937	1
0.910650862	1.001854782	0.90896493	20.66049019	-0.368249001	-0.629683807	1.579054832	1.256604485	-20.62224042	5.1953188	1
0.911321778	1.001867571	0.909622993	20.67926059	-0.385998838	-0.624425523	1.592801811	1.262062523	-20.6407126	5.18966909	1
0.91298638	1.00187203	0.911280436	20.67796188	-0.381808007	-0.632408426	1.596393631	1.263484717	-20.63932445	5.16868443	1
0.914058763	1.001869472	0.912353144	20.66603451	-0.388038957	-0.627411711	1.592380347	1.261895537	-20.62747202	5.13236481	1
0.912666907	1.001856772	0.910975433	20.66627954	-0.363832721	-0.627590164	1.581630324	1.25762885	-20.62797808	5.17594835	1
0.911318867	1.001865115	0.909622317	20.66507926	-0.375966849	-0.632121297	1.588532094	1.260369824	-20.62660827	5.20661824	1
0.914439817	1.001862381	0.912739947	20.67849892	-0.375631351	-0.629409512	1.588271326	1.260266371	-20.64005926	5.11541566	1
0.911851992	1.001855823	0.91016289	20.68295572	-0.401587128	-0.619468659	1.58337645	1.258322872	-20.64464291	5.1614205	1
0.914448281	1.001863832	0.912747074	20.67568468	-0.393504264	-0.627030714	1.589072083	1.260584024	-20.63722037	5.12267958	1
0.910291012	1.001884172	0.908579093	20.68258856	-0.392862318	-0.613074368	1.607437656	1.267847647	-20.6436923	5.20177563	1
0.913322349	1.001868556	0.911618938	20.68622007	-0.403928122	-0.625117397	1.59471288	1.262819417	-20.64763879	5.09927361	1
0.912587753	1.001866667	0.91088743	20.67625073	-0.350900464	-0.648447288	1.591569643	1.261574272	-20.63772697	5.15012107	1
0.913077439	1.001871444	0.911371858	20.67411644	-0.397442916	-0.621507205	1.595301811	1.263052576	-20.63549827	5.1606134	1
0.912858641	1.001866155	0.911158278	20.67276195	-0.390945726	-0.617193638	1.590597303	1.261188845	-20.63425524	5.12671509	1
0.913423017	1.00182958	0.911754888	20.6707425	-0.407859776	-0.617558709	1.559203855	1.248680846	-20.6329928	5.07667474	1
0.914653945	1.001837972	0.912975921	20.65724159	-0.370589373	-0.645045762	1.564290982	1.250716188	-20.61934381	5.06779661	1
0.913429503	1.001812577	0.911776837	20.67201531	-0.337385692	-0.656223282	1.544943637	1.242957617	-20.63461348	5.10330912	1
0.911942763	1.001871697	0.910239072	20.67501784	-0.386653913	-0.6249289	1.595655959	1.263192764	-20.63639277	5.2267958	1
0.910704738	1.001854143	0.909019287	20.67523664	-0.384018515	-0.626174623	1.580766194	1.257285248	-20.63697274	5.1928975	1
0.909368022	1.001847537	0.90769103	20.67437009	-0.367434338	-0.629020084	1.575017639	1.254997067	-20.63624387	5.18886199	1
0.911131848	1.001855572	0.909444308	20.66468676	-0.34809037	-0.635124746	1.580367087	1.25712652	-20.62641297	5.25504439	1
0.910047395	1.001851715	0.908365361	20.66790754	-0.365711204	-0.624434009	1.577582837	1.256018645	-20.6297072	5.23728814	1
0.913329787	1.001842939	0.911649671	20.6695869	-0.363092475	-0.64287942	1.5703822	1.253148914	-20.63156418	5.16464892	1
0.91078191	1.001868755	0.909083056	20.67556197	-0.4081469	-0.609761568	1.593239274	1.262235824	-20.63699648	5.259887	1
0.909946704	1.00182104	0.908292667	20.66511872	-0.351743308	-0.64560068	1.551101951	1.245432436	-20.62755511	5.16707021	1
0.912514124	1.001850628	0.91082852	20.65986563	-0.402025323	-0.614206036	1.575432406	1.255162303	-20.62170253	5.14689266	1
0.910126384	1.001888142	0.908411174	20.66153435	-0.38445792	-0.614025123	1.60753766	1.267887085	-20.62259596	5.23405973	1
0.914313869	1.001855122	0.912620846	20.66793187	-0.385802611	-0.636375432	1.58048095	1.257171806	-20.62966134	5.1275222	1
0.911955964	1.001886429	0.910238863	20.6599488	-0.385308407	-0.625283925	1.605836984	1.267216234	-20.62104865	5.17756255	1
0.910162408	1.001845052	0.908486203	20.67048882	-0.372887806	-0.634470211	1.572314991	1.25391985	-20.63242092	5.1937046	1
0.91212254	1.001860532	0.910428659	20.66450692	-0.386788248	-0.619642547	1.584551904	1.258789857	-20.62613135	5.15012107	1
0.909826465	1.001867115	0.90813088	20.66257903	-0.393875389	-0.611908312	1.589846554	1.260891175	-20.62407151	5.23890234	1
0.912466287	1.001870122	0.910763049	20.66844023	-0.382690931	-0.615212526	1.593302852	1.262261008	-20.62985988	5.16707022	1
0.910651093	1.001871491	0.908950001	20.66615723	-0.395463428	-0.613928325	1.594114255	1.262582376	-20.62755295	5.23244552	1
0.913210525	1.00186606	0.911509594	20.65682511	-0.389175235	-0.620108849	1.588065381	1.260184662	-20.61835004	5.14850686	1
0.914274968	1.001867169	0.912571043	20.65933111	-0.388026587	-0.626729344	1.589392416	1.260711076	-20.62082853	5.11138015	1
0.912251739	1.001879655	0.910540237	20.67438427	-0.395262976	-0.625104695	1.602323688	1.265829249	-20.63559646	5.20419693	1
0.914135011	1.0018388	0.912457185	20.66898532	-0.371654801	-0.63606721	1.566773348	1.251708172	-20.63104895	5.16142051	1
0.911491991	1.001860447	0.909799358	20.66992919	-0.373418445	-0.623486345	1.585311137	1.259091393	-20.6315453	5.1638418	1
0.912625945	1.001861354	0.910930381	20.65489737	-0.36177479	-0.634647964	1.583776053	1.258481646	-20.61652273	5.18079096	1
0.911639745	1.001849212	0.909957041	20.65836464	-0.396798365	-0.630640634	1.574002026	1.254592375	-20.62023346	5.16787732	1
0.91194549	1.001863714	0.910249046	20.65971767	-0.388811536	-0.630740811	1.586518619	1.259570807	-20.62128549	5.19693301	1
0.911812701	1.001860793	0.910119158	20.66089251	-0.385135739	-0.619650388	1.584219487	1.258657812	-20.62251827	5.18401937	1
0.913301075	1.001888305	0.911579735	20.65877724	-0.409730709	-0.618071491	1.60724673	1.267772349	-20.61984069	5.18079096	1
0.911582914	1.001854481	0.909895529	20.652665	-0.391716166	-0.632299152	1.577603493	1.256026868	-20.61443591	5.18482648	1
0.912583589	1.001854356	0.910894467	20.65393963	-0.369980332	-0.632261164	1.577691598	1.25606194	-20.61571077	5.18644068	1
0.910444062	1.001841645	0.90877043	20.66313581	-0.374010524	-0.626184936	1.568302994	1.252319046	-20.6251516	5.15254237	1
0.911732746	1.00186743	0.910033322	20.66904954	-0.412367695	-0.602998497	1.591110003	1.261392089	-20.63052347	5.17352704	1
0.909587742	1.001872712	0.90788753	20.66189449	-0.376911642	-0.631830563	1.594493086	1.262732389	-20.62327304	5.2889427	1
0.911799739	1.00185074	0.910115352	20.65920529	-0.385343259	-0.643275557	1.575427324	1.255160278	-20.6210411	5.17514124	1
0.911492694	1.00183314	0.909824858	20.65426921	-0.356083843	-0.641017302	1.559740354	1.248895654	-20.61647633	5.16303471	1
0.912005909	1.001888267	0.910287044	20.64378228	-0.390039902	-0.620563379	1.604882549	1.266839591	-20.60487477	5.16384181	1
0.912981585	1.001863941	0.911283007	20.65841865	-0.397708296	-0.617317937	1.586512423	1.259568348	-20.6199842	5.1622276	1
0.911152224	1.001881523	0.90944109	20.65766013	-0.403111962	-0.618090835	1.601317255	1.265431648	-20.61886527	5.16949152	1
0.911368394	1.001847922	0.909687362	20.65029318	-0.370257935	-0.630767445	1.571678145	1.253665882	-20.61220343	5.17756255	1
0.912517967	1.001877183	0.910808213	20.66652923	-0.389057842	-0.614738141	1.599006374	1.264518238	-20.62780706	5.17029863	1
0.911303355	1.001861066	0.90961051	20.66712211	-0.374114616	-0.629574769	1.585406503	1.259129264	-20.62873069	5.20338983	1
0.912973392	1.001883079	0.911257422	20.66785568	-0.388026106	-0.621899457	1.604220576	1.266578294	-20.62900962	5.23163842	1
0.911376274	1.001846367	0.90969664	20.67137588	-0.380156796	-0.62492838	1.573567317	1.254419115	-20.63327927	5.17594835	1
0.912873155	1.00185926	0.911179036	20.66786212	-0.385453053	-0.63464515	1.583986287	1.25856517	-20.6295065	5.14043583	1
0.913613388	1.001849557	0.911926728	20.65711184	-0.358122182	-0.638428807	1.574103707	1.254632897	-20.61897586	5.10088781	1
0.913269243	1.001856674	0.911576743	20.65707427	-0.374805634	-0.634402775	1.580138158	1.257035464	-20.61879189	5.1904762	1
0.913375745	1.001870398	0.911670558	20.66026036	-0.384904666	-0.630082993	1.592276768	1.261854495	-20.62168958	5.12267958	1
0.912667218	1.001822346	0.911007047	20.66556237	-0.358356344	-0.636766005	1.552277951	1.245904471	-20.62797107	5.15415658	1
0.91064884	1.00187538	0.908944225	20.66451264	-0.395024593	-0.610318442	1.597162599	1.263788985	-20.62583138	5.20338983	1
0.912863538	1.001852141	0.911175912	20.6714761	-0.395301053	-0.62794925	1.578489797	1.256379639	-20.63326039	5.15899919	1
0.912458168	1.001846584	0.910776343	20.65927686	-0.376659481	-0.630960912	1.571909643	1.253758207	-20.62119809	5.14205004	1
0.914817892	1.001842138	0.913135769	20.66334813	-0.388104127	-0.623141231	1.568753931	1.252499074	-20.62535338	5.11702986	1
0.911504482	1.001864095	0.909808513	20.66262429	-0.381457975	-0.620624778	1.587288654	1.259876444	-20.62417887	5.17433414	1
0.911150906	1.001863921	0.909455752	20.65200235	-0.391496723	-0.620748949	1.585510033	1.259170375	-20.61358025	5.18724778	1
0.913963658	1.001843158	0.912282178	20.64463971	-0.372210922	-0.631032034	1.566779019	1.251710437	-20.60665838	5.10573043	1
0.911564719	1.001874932	0.909858796	20.66236944	-0.389359543	-0.617032361	1.596451117	1.263507466	-20.62370141	5.23486683	1
0.912534721	1.001849637	0.91084998	20.66558157	-0.374338469	-0.628039511	1.575462373	1.25517424	-20.62742832	5.15657789	1
0.912181704	1.00183345	0.910512326	20.65108451	-0.351175228	-0.634796285	1.559522339	1.248808368	-20.61329108	5.12671509	1
0.912145954	1.001876724	0.910437315	20.65810494	-0.387190858	-0.627942322	1.597313188	1.263848562	-20.61940801	5.19774012	1
0.909509878	1.001890452	0.907793738	20.67292007	-0.414535348	-0.60454604	1.611272676	1.26935916	-20.63391266	5.22114608	1
0.910557345	1.001852367	0.908873777	20.67588265	-0.400716723	-0.620855356	1.579355005	1.256723918	-20.63765414	5.16787732	1
0.912734272	1.001843537	0.911054709	20.66270946	-0.375311683	-0.622287676	1.569844962	1.25293454	-20.62468709	5.16626311	1
0.909744415	1.001836295	0.908076918	20.66647329	-0.358882342	-0.628238761	1.564264235	1.250705495	-20.62859312	5.23567393	1
0.91029869	1.001875448	0.908594668	20.66890956	-0.405683938	-0.612819621	1.597900838	1.264081025	-20.63021865	5.2267958	1
0.910412107	1.001854794	0.908726607	20.66057961	-0.386541021	-0.611565505	1.579078139	1.256613759	-20.62232944	5.17675545	1
0.910908066	1.001858318	0.909218449	20.65472938	-0.360936768	-0.631910694	1.58117437	1.257447562	-20.61641752	5.22437449	1
0.911324516	1.001857741	0.909634651	20.65858808	-0.381737815	-0.622006764	1.58127565	1.257487833	-20.62028093	5.16222761	1
0.912155285	1.001839268	0.910480667	20.66864528	-0.372273639	-0.645354092	1.567119725	1.251846526	-20.63069989	5.15173527	1
0.914055487	1.001842165	0.912374742	20.66554528	-0.363611698	-0.64092756	1.569110553	1.25264143	-20.62754593	5.0968523	1
0.91237724	1.001866871	0.910677124	20.66507278	-0.391028964	-0.612937882	1.590022452	1.260960924	-20.62656565	5.17675545	1
0.910002525	1.001846831	0.908325002	20.65816313	-0.368767547	-0.636142575	1.571950345	1.25377444	-20.62008131	5.24374496	1
0.911539697	1.001860033	0.909847351	20.65109737	-0.372452049	-0.634773304	1.58207297	1.257804822	-20.61275697	5.18240516	1
0.911523238	1.00185695	0.909833722	20.6602776	-0.360794396	-0.636089996	1.580862322	1.257323475	-20.62198362	5.19774011	1
0.911120626	1.001875101	0.90941538	20.65025666	-0.351112989	-0.621882928	1.594723489	1.262823617	-20.61160782	5.15173527	1
0.912501598	1.001874526	0.91079429	20.6473498	-0.382842027	-0.624908637	1.593787199	1.26245285	-20.60871822	5.16061339	1
0.90968539	1.001883795	0.907974952	20.65368279	-0.405018923	-0.620466496	1.602628506	1.265949646	-20.61484864	5.17594835	1
0.911914055	1.001872687	0.910209517	20.65086094	-0.381730034	-0.629303389	1.592769788	1.262049836	-20.61226062	5.15899919	1
0.912137469	1.001851709	0.910451578	20.64448405	-0.364373792	-0.633664343	1.574004095	1.254593199	-20.60632712	5.17352703	1
0.910733938	1.001863396	0.909040037	20.64724095	-0.371307758	-0.629523054	1.58433356	1.258703126	-20.60883853	5.17998386	1
0.913269635	1.001857993	0.911575933	20.64912408	-0.399828782	-0.619421587	1.58004044	1.256996595	-20.61082931	5.14205004	1
0.91255927	1.001819177	0.910902178	20.65553688	-0.347133968	-0.647258365	1.548082729	1.244219727	-20.61802903	5.15012106	1
0.913901191	1.001856924	0.912207292	20.65695186	-0.377133834	-0.63330052	1.580331501	1.257112366	-20.61866457	5.13559322	1
0.912104667	1.001835934	0.910433172	20.66351799	-0.349805856	-0.642088444	1.563510986	1.250404329	-20.62565065	5.18563357	1
0.91044752	1.001865926	0.908751856	20.67066329	-0.407418226	-0.605419387	1.590080307	1.260983865	-20.63216519	5.20338983	1
0.915127766	1.001848451	0.913439318	20.66973521	-0.370130634	-0.642180907	1.575088198	1.255025178	-20.63159871	5.08474576	1
0.908678691	1.001852111	0.906998828	20.64921473	-0.358908027	-0.631452517	1.575066109	1.255016378	-20.6110408	5.2267958	1
0.910422569	1.001847783	0.908743408	20.65664501	-0.359497268	-0.63753163	1.572526599	1.254004226	-20.61854642	5.20903955	1
0.909655931	1.001846457	0.907979386	20.64824852	-0.370490661	-0.626508758	1.570124261	1.253045993	-20.61019269	5.18079096	1
0.914381085	1.001854211	0.912688768	20.65401339	-0.381109401	-0.632607498	1.577579922	1.256017485	-20.61578738	5.17998386	1
0.914400302	1.001844474	0.91271682	20.65426289	-0.347227106	-0.649008716	1.569356361	1.252739543	-20.61623679	5.13640032	1
0.913195184	1.001868518	0.911492046	20.65279544	-0.394032449	-0.618619767	1.589530846	1.260765976	-20.6142773	5.15334947	1
0.912222821	1.00185867	0.910530446	20.64801432	-0.375659215	-0.620607997	1.580444991	1.257157505	-20.60970767	5.17998386	1
0.913467572	1.001823204	0.911805166	20.65898066	-0.368103015	-0.642756234	1.552017049	1.245799763	-20.62138368	5.12187248	1
0.914272093	1.001844728	0.912588615	20.66158654	-0.373139627	-0.636292901	1.570685439	1.253269899	-20.62354171	5.10008071	1
0.913482158	1.001840899	0.91180362	20.65813053	-0.392235492	-0.631993326	1.566910202	1.251762838	-20.62017087	5.08313156	1
0.910440333	1.001850555	0.908758625	20.65452285	-0.369932647	-0.635423426	1.574555749	1.254813034	-20.61637112	5.26150121	1
0.911863733	1.001866903	0.910164544	20.66163577	-0.349802034	-0.64470733	1.589520971	1.26076206	-20.62313438	5.24293785	2
0.911090603	1.001898391	0.909364274	20.64875457	-0.38332855	-0.617904803	1.614239617	1.270527299	-20.60962944	5.28087167	2
0.910669577	1.001865245	0.908974118	20.64429866	-0.356304746	-0.641038635	1.585448987	1.259146134	-20.60586369	5.18159806	2
0.913616832	1.001870378	0.911911214	20.64772752	-0.368019805	-0.643165616	1.59032794	1.261082051	-20.60918058	5.18159806	2
0.91097206	1.001870384	0.909271373	20.6464261	-0.362089106	-0.643164858	1.590133032	1.261004771	-20.60788144	5.19209039	2
0.912430582	1.001856847	0.910739479	20.63618554	-0.358874305	-0.639880327	1.577090205	1.255822521	-20.59793833	5.18321227	2
0.913203128	1.001862022	0.911505884	20.62149077	-0.349968821	-0.636419249	1.579222047	1.256671018	-20.58316447	5.17271993	2
0.912671999	1.00184803	0.910988464	20.64294888	-0.343991431	-0.652512037	1.570652111	1.253256602	-20.60487045	5.18805488	2
0.913829459	1.001864607	0.912128698	20.63307096	-0.375029316	-0.62397011	1.583185047	1.258246815	-20.59466999	5.13317191	2
0.913608231	1.001840302	0.911930004	20.63845159	-0.346727236	-0.644041927	1.563420691	1.250368222	-20.60054037	5.16787732	2
0.909780983	1.001853358	0.908097953	20.62777689	-0.331861449	-0.642711608	1.572852575	1.254134194	-20.58961697	5.22921711	2
0.910219161	1.001861908	0.908527566	20.6322365	-0.363302985	-0.631054409	1.580771964	1.257287542	-20.59389256	5.21468926	2
0.912061318	1.001886133	0.910344287	20.62475238	-0.376116291	-0.624691881	1.600119738	1.264958394	-20.58592459	5.19531881	2
0.912496314	1.001894661	0.910770713	20.63016079	-0.367486867	-0.636255369	1.608176668	1.268139057	-20.59114755	5.2276029	2
0.911650395	1.001883763	0.90993629	20.63843504	-0.384403601	-0.624905807	1.600235592	1.265004186	-20.59963022	5.18724778	2
0.913649389	1.001881352	0.91193372	20.62951704	-0.358774855	-0.642343636	1.596812749	1.263650564	-20.59077853	5.1945117	2
0.912650687	1.001874544	0.910943084	20.64486324	-0.35328677	-0.642315932	1.593418473	1.262306806	-20.60623595	5.1928975	2
0.912397564	1.001864982	0.910699127	20.63621366	-0.361533936	-0.630375222	1.583984993	1.258564656	-20.59779914	5.19128329	2
0.911269083	1.001874587	0.909564027	20.65220598	-0.338242927	-0.644665537	1.594588225	1.26277006	-20.61356407	5.21226796	2
0.913078669	1.001852158	0.91139063	20.64269557	-0.336953071	-0.639487787	1.574111765	1.254636109	-20.60453272	5.20742535	2
0.911938069	1.001863644	0.910241702	20.63683039	-0.345829414	-0.640657766	1.582946425	1.258151988	-20.59844223	5.21872478	2
0.911899101	1.001891185	0.910177787	20.63739283	-0.379486296	-0.630429585	1.606360552	1.267422799	-20.59843737	5.22114609	2
0.911633134	1.001849191	0.909950461	20.64343547	-0.344386072	-0.658535331	1.571710096	1.253678626	-20.60533227	5.17756255	2
0.911106997	1.001877598	0.90939951	20.6399669	-0.375317889	-0.640909575	1.595250104	1.263032107	-20.60128597	5.23486683	2
0.913992456	1.001872417	0.91228428	20.64282275	-0.315457783	-0.653284276	1.591300994	1.261467794	-20.60424301	5.19935432	2
0.912257456	1.001880053	0.910545582	20.65298945	-0.358237836	-0.637434822	1.599346508	1.264652722	-20.6142336	5.20742534	2
0.912602536	1.001871293	0.910897979	20.64499948	-0.364380208	-0.639908993	1.59068364	1.261223073	-20.6064388	5.18724778	2
0.911751879	1.001875611	0.910044989	20.64927315	-0.350547963	-0.639315496	1.595003648	1.262934538	-20.61061566	5.17917676	2
0.910711687	1.001890785	0.908992977	20.64919781	-0.371670526	-0.634832872	1.607859513	1.268014003	-20.6102283	5.26392252	2
0.912906148	1.00184706	0.911223064	20.64472012	-0.326627298	-0.655239464	1.570099286	1.253036028	-20.60665838	5.16949152	2
0.913194872	1.001869866	0.911490507	20.6351208	-0.355485657	-0.641840668	1.587953117	1.260140118	-20.5966079	5.18079096	2
0.911287614	1.001861906	0.909594036	20.63466551	-0.345388571	-0.647265832	1.581142199	1.257434769	-20.59631711	5.20661824	2
0.912328612	1.001883456	0.910613511	20.63992652	-0.392957209	-0.624038445	1.600207315	1.26499301	-20.6011252	5.20016142	2
0.912807722	1.001870859	0.911103176	20.63414887	-0.368780891	-0.638436922	1.588644936	1.260414589	-20.59561737	5.19854721	2
0.912450391	1.001900169	0.910719869	20.63308498	-0.3606971	-0.638181107	1.613295993	1.270155893	-20.59395299	5.20096852	2
0.91160037	1.001890417	0.909880317	20.63615649	-0.399201125	-0.615871763	1.6055173	1.267090091	-20.59721917	5.20823244	2
0.911074476	1.001874367	0.909369983	20.63974954	-0.367227258	-0.63232007	1.592479203	1.261934706	-20.60113545	5.20016142	2
0.912759519	1.00188628	0.91104104	20.63732801	-0.33447529	-0.647301206	1.602196191	1.265778887	-20.59847352	5.23163842	2
0.912746372	1.001839195	0.911070736	20.64374243	-0.322893013	-0.650774118	1.563283702	1.250313442	-20.60584426	5.24535917	2
0.91334	1.001856184	0.911647814	20.64395467	-0.334518255	-0.654720761	1.577716233	1.256071747	-20.60570669	5.23083132	2
0.91378213	1.001832793	0.91211042	20.63259954	-0.332110358	-0.643681736	1.556176101	1.247467876	-20.59485343	5.18886199	2
0.91320152	1.001867711	0.911499104	20.6393535	-0.360550825	-0.641061265	1.586778865	1.259674111	-20.60087702	5.18563357	2
0.912595572	1.001879978	0.910883132	20.64710812	-0.375341574	-0.637155091	1.598372173	1.264267445	-20.60836484	5.18644068	2
0.913897608	1.001871633	0.912190323	20.63875541	-0.346882673	-0.643227059	1.590009388	1.260955744	-20.6001994	5.16868442	2
0.912314325	1.001843991	0.910635122	20.6270284	-0.331224296	-0.657923411	1.564811923	1.250924428	-20.58906236	5.16464891	2
0.912734079	1.001856142	0.911043054	20.63285284	-0.354097298	-0.644647484	1.575984057	1.255382036	-20.59462629	5.18563358	2
0.911732349	1.001875375	0.910025709	20.6355202	-0.377996522	-0.634920374	1.59268018	1.262014334	-20.5968933	5.17756255	2
0.912975093	1.001866885	0.91127385	20.6293986	-0.353947291	-0.639440562	1.584549727	1.258788992	-20.59095765	5.24213075	2
0.911865822	1.00186698	0.910166559	20.63853417	-0.363071864	-0.634884204	1.586034252	1.259378518	-20.60007424	5.20500404	2
0.911764728	1.001878852	0.91005487	20.63574586	-0.364070299	-0.62755722	1.595659347	1.263194105	-20.59704706	5.21065375	2
0.915698543	1.001858667	0.913999722	20.65088057	-0.330806658	-0.656874511	1.580880872	1.257330852	-20.61256868	5.14608556	2
0.911090725	1.001850582	0.909407791	20.63800395	-0.359526082	-0.639994247	1.572061672	1.253818835	-20.59988217	5.18401937	2
0.911340004	1.001845577	0.909661154	20.6473391	-0.371871504	-0.629872445	1.56924011	1.252693143	-20.60930304	5.17110573	2
0.913153112	1.001861074	0.911456824	20.65536454	-0.352249962	-0.649074064	1.583609816	1.258415597	-20.61699479	5.19531881	2
0.910065851	1.001853968	0.90838174	20.65420729	-0.372013762	-0.636240914	1.577403411	1.255947217	-20.61598592	5.18966909	2
0.915179471	1.001896077	0.913447505	20.6554127	-0.384207618	-0.635641304	1.613317411	1.270164324	-20.61632257	5.18079096	2
0.91418937	1.001853922	0.91249767	20.65303182	-0.338145531	-0.638507791	1.57718507	1.255860291	-20.61481357	5.17675545	2
0.912052818	1.00188657	0.910335407	20.64711856	-0.373677046	-0.631054706	1.603962333	1.266476345	-20.60823968	5.24374495	2
0.912006141	1.001873386	0.910300797	20.64790357	-0.357868319	-0.637515983	1.592905803	1.262103721	-20.60929441	5.18886198	2
0.910351039	1.001850148	0.908669865	20.65032285	-0.337967836	-0.644396654	1.573570601	1.254420424	-20.61218725	5.20177562	2
0.910280525	1.001855656	0.908594486	20.65292435	-0.349083629	-0.63930294	1.578640113	1.256439459	-20.6146706	5.23244552	2
0.913037829	1.001869127	0.91133443	20.66345236	-0.358385365	-0.64226919	1.591688913	1.261621541	-20.62490181	5.23405972	2
0.911824907	1.001855631	0.910136031	20.64543399	-0.349526566	-0.645956299	1.577473381	1.255975072	-20.60719465	5.19774011	2
0.912235583	1.001890879	0.910513912	20.65548066	-0.383794504	-0.630952482	1.608917591	1.268431153	-20.61649737	5.20742535	2
0.913000448	1.001874747	0.911292006	20.66884266	-0.352292467	-0.64352358	1.597294708	1.263841251	-20.63016632	5.22760291	2
0.911957511	1.001888805	0.910238248	20.65552927	-0.376129295	-0.630132001	1.60716605	1.26774053	-20.61658855	5.17998386	2
0.914066527	1.001846778	0.912381561	20.64858323	-0.350841532	-0.646376755	1.570447681	1.25317504	-20.61052017	5.15012107	2
0.914351835	1.00186204	0.91265244	20.6654477	-0.36851565	-0.639489417	1.585977043	1.259355805	-20.62703934	5.20016142	2
0.912985062	1.001880839	0.911271108	20.65957407	-0.349867365	-0.632383927	1.601033598	1.265319563	-20.62078969	5.2259887	2
0.913545713	1.001868635	0.911841814	20.65106928	-0.356312128	-0.64648514	1.589364397	1.260699963	-20.61255195	5.14527845	2
0.913689052	1.0018482	0.912003487	20.66068307	-0.364605791	-0.644896516	1.573495601	1.25439053	-20.62256844	5.16222761	2
0.914918332	1.001860135	0.913219621	20.65349664	-0.327838677	-0.651224236	1.582527059	1.257985317	-20.61514968	5.16384181	2
0.912675185	1.001865822	0.910975467	20.658305	-0.37549268	-0.637957324	1.588091197	1.260194904	-20.61983206	5.16787732	2
0.913767843	1.001872577	0.912059941	20.65940425	-0.370002358	-0.640069061	1.593994256	1.262534853	-20.62079023	5.17756255	2
0.914267091	1.001854677	0.912574561	20.65836705	-0.352464546	-0.650863346	1.578640487	1.256439608	-20.6201234	5.14205004	2
0.912012602	1.001854604	0.910324312	20.65446308	-0.349855243	-0.64138498	1.577981966	1.256177522	-20.61622816	5.22276029	2
0.912731785	1.001875709	0.91102297	20.65899967	-0.395638111	-0.629371467	1.596590535	1.263562636	-20.62032193	5.16868443	2
0.915053105	1.001850002	0.913363381	20.65819879	-0.336576533	-0.653325229	1.574647454	1.254849574	-20.62005164	5.10976594	2
0.91288434	1.001878611	0.911172601	20.66977965	-0.361859456	-0.635164076	1.600722926	1.265196793	-20.63102198	5.1928975	2
0.912542589	1.001869651	0.910839636	20.67910786	-0.379772765	-0.638980253	1.594547628	1.262753985	-20.6405173	5.17594835	2
0.91506734	1.001839942	0.913386762	20.66032089	-0.331658274	-0.657529092	1.566429557	1.251570836	-20.62237692	5.1299435	2
0.911638266	1.001846783	0.909957772	20.65568717	-0.346704605	-0.643801486	1.571532784	1.253607907	-20.61761091	5.17271993	2
0.911660413	1.001891429	0.909939327	20.6711846	-0.406461592	-0.626993967	1.611832531	1.269579667	-20.63216034	5.22276029	2
0.91489	1.001854071	0.913196869	20.66284942	-0.359480697	-0.644177001	1.578811032	1.256507474	-20.62460994	5.13317192	2
0.912149328	1.001850131	0.910464848	20.66102612	-0.352174736	-0.644679116	1.575187611	1.255064784	-20.62287111	5.19693302	2
0.912800872	1.001853261	0.911112344	20.65874486	-0.354016943	-0.644396354	1.577496324	1.255984205	-20.62052964	5.23809524	2
0.912993549	1.001862998	0.911295808	20.65635713	-0.359248538	-0.63839148	1.585394821	1.259124625	-20.61794595	5.17433414	2
0.912189202	1.001876242	0.910480919	20.65622915	-0.362364524	-0.630565068	1.596614637	1.263572173	-20.61754563	5.18644068	2
0.915731427	1.001849527	0.914040884	20.65259962	-0.354124807	-0.646719055	1.573390402	1.254348597	-20.6144726	5.18401937	2
0.913626994	1.001849929	0.911939969	20.6550418	-0.374631765	-0.639841983	1.574103881	1.254632967	-20.616902	5.14285714	2
0.914112826	1.001866614	0.912409709	20.64617706	-0.35292488	-0.648694695	1.586898299	1.259721517	-20.60771042	5.1928975	2
0.912408534	1.001866678	0.910708534	20.6360005	-0.378390132	-0.628763488	1.5853888	1.259122234	-20.5975515	5.17998386	2
0.909087148	1.001882534	0.907378976	20.64501114	-0.332967778	-0.629827725	1.600214195	1.264995729	-20.60621922	5.26715093	2
0.910942207	1.001878917	0.909233831	20.64106485	-0.362791103	-0.632282218	1.596537698	1.263541728	-20.60235473	5.2259887	2
0.914512727	1.001839852	0.912833249	20.64190259	-0.327222583	-0.656245574	1.563561784	1.250424641	-20.60399429	5.13720743	2
0.913008266	1.001835325	0.911335669	20.6439405	-0.337333897	-0.650382954	1.560033368	1.249012957	-20.60612157	5.14205004	2
0.913928293	1.001869645	0.91222276	20.63802153	-0.353621808	-0.64447959	1.588212956	1.260243213	-20.59950775	5.17271994	2
0.912941634	1.00185347	0.911252655	20.64227831	-0.329645098	-0.658087226	1.575160042	1.255053801	-20.60408925	5.17191283	2
0.915324413	1.00186071	0.913624422	20.64257883	-0.352724178	-0.65241718	1.581342036	1.257514229	-20.60424031	5.15254238	2
0.912659369	1.001863042	0.910962208	20.64620183	-0.377233029	-0.630701536	1.583874297	1.258520678	-20.60780861	5.16949153	2
0.913076617	1.001848264	0.911392124	20.65151744	-0.352523756	-0.642652424	1.57215425	1.253855753	-20.6134184	5.18079096	2
0.911458254	1.001884035	0.909744264	20.64545286	-0.363944084	-0.632173909	1.601554965	1.265525569	-20.60662925	5.24051655	2
0.913550673	1.001876413	0.911839685	20.65023236	-0.385761013	-0.619956275	1.595832462	1.263262626	-20.61155656	5.16384181	2
0.911904614	1.001876503	0.910196627	20.6484932	-0.358830162	-0.638054784	1.595640138	1.263186502	-20.60981881	5.26069411	2
0.910497684	1.001868901	0.908799228	20.65360006	-0.353578601	-0.635499984	1.589980066	1.260944117	-20.61507253	5.24858757	2
0.911938303	1.001858392	0.910246707	20.64203705	-0.34530515	-0.641150071	1.57929476	1.256699948	-20.6037472	5.19693301	2
0.911920643	1.001843889	0.910242258	20.65011816	-0.319243733	-0.659728322	1.568230479	1.252290094	-20.61211172	5.1945117	2
0.911662031	1.001873449	0.909957273	20.65126364	-0.365765997	-0.631916573	1.59347755	1.262330207	-20.61264691	5.18724778	2
0.912539643	1.001863828	0.910841991	20.64538238	-0.368680996	-0.63884068	1.584414391	1.258735235	-20.60697453	5.17271994	2
0.911352006	1.001857221	0.909662561	20.65085618	-0.354609721	-0.636104619	1.579651173	1.256841745	-20.61257407	5.28329298	2
0.91444884	1.001850776	0.912759526	20.64622255	-0.368784718	-0.643864916	1.573478445	1.254383691	-20.6080816	5.14043583	2
0.911776867	1.001869681	0.910075316	20.64858503	-0.372914186	-0.62901393	1.589869587	1.260900308	-20.6100508	5.20661824	2
0.913349855	1.001850083	0.911663203	20.65422989	-0.347280309	-0.643353925	1.574110507	1.254635607	-20.61608842	5.16949153	2
0.914120197	1.001855669	0.912427034	20.64578504	-0.353775595	-0.643946869	1.577559924	1.256009524	-20.60754425	5.18644068	2
0.912163783	1.001859579	0.91047069	20.64139127	-0.36385209	-0.633156264	1.580201786	1.257060773	-20.60307821	5.16626311	2
0.912888396	1.001868516	0.911185831	20.65530718	-0.344851452	-0.649193791	1.589916256	1.260918814	-20.61678439	5.25020178	2
0.910034189	1.001861205	0.908343576	20.65063237	-0.354332023	-0.630999536	1.582995567	1.258171517	-20.61226871	5.2267958	2
0.914916729	1.001840888	0.913235565	20.64606578	-0.345842711	-0.652573575	1.565070597	1.251027816	-20.60812854	5.0968523	2
0.911700219	1.001849626	0.910017028	20.6392647	-0.368147263	-0.635581309	1.571443131	1.253572148	-20.60116026	5.16949153	2
0.911293665	1.001866672	0.909595749	20.63817594	-0.354382341	-0.634387519	1.585717564	1.25925278	-20.59972302	5.1912833	2
0.913559278	1.001860451	0.911862802	20.63820237	-0.312850229	-0.658897771	1.580451599	1.257160133	-20.59987732	5.16626311	2
0.914006517	1.001869125	0.912301311	20.654823	-0.354286055	-0.654301946	1.590358298	1.261094088	-20.61628858	5.1920904	2
0.911505319	1.001898138	0.909778434	20.6012075	-0.362645463	-0.633454843	1.606601133	1.267517705	-20.56217764	5.23002421	3
0.911226828	1.001890338	0.909507552	20.59403215	-0.359694469	-0.637408446	1.598903159	1.264477425	-20.55517592	5.18240517	3
0.912300346	1.001902139	0.910568318	20.59929142	-0.371108048	-0.63270242	1.609678559	1.268731082	-20.56018309	5.20419693	3
0.911573067	1.0018621	0.909878782	20.61046701	-0.340475779	-0.647802071	1.57759981	1.256025402	-20.5721596	5.22760291	3
0.912672706	1.001872138	0.91096725	20.60356031	-0.366719643	-0.644290182	1.585017536	1.258974796	-20.56505969	5.17271994	3
0.914202646	1.001880621	0.912486604	20.59313568	-0.352399334	-0.638156305	1.590568485	1.26117742	-20.5544805	5.14205004	3
0.912911834	1.001862838	0.911214389	20.61125839	-0.332026791	-0.656979675	1.578345135	1.256322067	-20.57293434	5.19935432	3
0.914377671	1.001861182	0.912679009	20.60559651	-0.358856734	-0.651022212	1.576079462	1.255420034	-20.56731699	5.15496368	3
0.912905582	1.001871579	0.911200199	20.6089221	-0.356826483	-0.642821467	1.585370644	1.259115024	-20.57042293	5.19531881	3
0.91479971	1.001880945	0.913082253	20.60621973	-0.339762336	-0.649108894	1.592864181	1.262087232	-20.56753333	5.18563357	3
0.911810697	1.001883067	0.910096924	20.60109272	-0.365218383	-0.646486335	1.593862471	1.262482662	-20.56237241	5.1928975	3
0.910973333	1.00186548	0.909277095	20.59925172	-0.368174619	-0.626199794	1.578736127	1.256477667	-20.56089578	5.20258273	3
0.911435459	1.00187152	0.909732876	20.59425451	-0.368800076	-0.629387476	1.58306535	1.258199249	-20.55578395	5.20742534	3
0.912166864	1.00188616	0.91044961	20.58956641	-0.35200778	-0.640182848	1.594687606	1.26280941	-20.5508043	5.21388216	3
0.913836459	1.001848357	0.912150479	20.59010619	-0.311274732	-0.662517063	1.562896415	1.250158556	-20.55211854	5.14447135	3
0.912715989	1.001876325	0.911006644	20.5973537	-0.392010488	-0.626424851	1.587595858	1.259998356	-20.55877875	5.1283293	3
0.913496265	1.001859393	0.911800868	20.58649376	-0.338126797	-0.653128554	1.571650795	1.253654974	-20.54828642	5.14689265	3
0.912991888	1.001865622	0.911291762	20.5979947	-0.382894163	-0.626490219	1.578663188	1.256448641	-20.55963818	5.15415658	3
0.91239239	1.001868356	0.910690894	20.60272259	-0.357615158	-0.639115389	1.581696483	1.257655153	-20.56430114	5.15415658	3
0.911263208	1.00190728	0.909528482	20.59622038	-0.335597099	-0.642379408	1.613535142	1.270250031	-20.5570124	5.26311542	3
0.912968658	1.001890223	0.911246199	20.60965318	-0.382450653	-0.620117457	1.601232682	1.26539823	-20.57076983	5.1291364	3
0.914450175	1.001878944	0.912735198	20.61140216	-0.403751779	-0.62556986	1.59197453	1.26173473	-20.57274713	5.12267958	3
0.911629564	1.001885713	0.909913728	20.61677153	-0.379831054	-0.627740761	1.598526162	1.264328344	-20.5779674	5.18482648	3
0.913375383	1.001852424	0.911686553	20.61651893	-0.366350199	-0.63935934	1.570347167	1.253134936	-20.578399	5.15173527	3
0.912296563	1.001864591	0.910598669	20.61810436	-0.37198465	-0.632390727	1.580875491	1.257328712	-20.57973158	5.17191283	3
0.909917706	1.001890311	0.908200923	20.62899288	-0.38163917	-0.629463098	1.60431385	1.266615115	-20.59007124	5.26069411	3
0.911920062	1.001871926	0.910216204	20.62322106	-0.381085404	-0.627157892	1.58786529	1.260105269	-20.58468804	5.21953188	3
0.91381335	1.001902338	0.912078269	20.62536272	-0.380873559	-0.628738393	1.613923265	1.270402796	-20.58620081	5.19128329	3
0.911793667	1.001888005	0.91007544	20.613995	-0.364585789	-0.637785445	1.600032903	1.26492407	-20.57514901	5.26634382	3
0.911609188	1.001891692	0.909887961	20.60848504	-0.347900598	-0.6372058	1.602291653	1.265816595	-20.56957375	5.25020178	3
0.912169853	1.001859867	0.910476488	20.60491491	-0.313218081	-0.666860794	1.574864852	1.254936195	-20.56666365	5.18482647	3
0.913517019	1.001907066	0.911778198	20.61710229	-0.378253867	-0.628122781	1.61662745	1.271466653	-20.57785896	5.17433414	3
0.91301158	1.001867093	0.91131008	20.60909413	-0.356074182	-0.645520825	1.58160746	1.25761976	-20.57068675	5.17836965	3
0.913424387	1.001881346	0.911709146	20.60184381	-0.388290995	-0.62584499	1.59252641	1.26195341	-20.56315739	5.12832929	3
0.912718454	1.001873276	0.911011878	20.61141042	-0.344701921	-0.646280395	1.587187446	1.259836277	-20.57287175	5.1630347	3
0.913378209	1.001863902	0.911678929	20.62377367	-0.40391328	-0.628720266	1.581161985	1.257442637	-20.5854045	5.14689265	3
0.914114018	1.001872176	0.912405834	20.6206117	-0.357749488	-0.6397187	1.587674172	1.260029433	-20.58207844	5.13559322	3
0.913423286	1.001880879	0.911708473	20.62310536	-0.381927082	-0.631000577	1.595420326	1.263099492	-20.58438861	5.1953188	3
0.912016358	1.001901418	0.910285525	20.62608378	-0.379714414	-0.632088179	1.613258253	1.270141037	-20.5869394	5.26069411	3
0.911709812	1.001877029	0.910001713	20.62719512	-0.402180687	-0.62028563	1.592794652	1.262059686	-20.58854983	5.23002421	3
0.912504244	1.001847072	0.91082189	20.62634324	-0.352915621	-0.648909666	1.567315302	1.251924639	-20.58831514	5.15496368	3
0.911205498	1.001902874	0.909474882	20.62671968	-0.357152583	-0.644141948	1.614589335	1.270664919	-20.58754419	5.26957224	3
0.912995991	1.00188987	0.911273802	20.61611439	-0.387369856	-0.625849751	1.601937873	1.265676844	-20.57722611	5.17110573	3
0.913314539	1.001862343	0.911616796	20.62075255	-0.356248256	-0.637573131	1.579380578	1.256734092	-20.58242103	5.13478612	3
0.911892752	1.001864739	0.910195475	20.60950299	-0.341971427	-0.641914523	1.579681922	1.256853978	-20.57114317	5.1928975	3
0.912393233	1.001872145	0.910688292	20.61962032	-0.3916583	-0.625648759	1.587495995	1.259958728	-20.58108952	5.14285714	3
0.910741487	1.001885966	0.909027093	20.60669271	-0.373765535	-0.624765899	1.597177252	1.263794782	-20.56790235	5.25020177	3
0.913410128	1.001877041	0.911698831	20.6215529	-0.397506526	-0.6219995	1.59193418	1.261718741	-20.58291791	5.11299435	3
0.911766675	1.001877705	0.910057855	20.62592261	-0.377408995	-0.6305323	1.593170403	1.262208542	-20.5872658	5.19693301	3
0.911962452	1.001869106	0.910261077	20.62752443	-0.353760383	-0.641726325	1.586141612	1.259421142	-20.58904132	5.23163842	3
0.911014993	1.001883297	0.909302506	20.6182034	-0.358755469	-0.643509288	1.596706266	1.263608431	-20.57944619	5.19774011	3
0.91281479	1.001869484	0.911111481	20.62155897	-0.385083524	-0.627169666	1.585543843	1.2591838	-20.58307923	5.21711058	3
0.913693741	1.001862105	0.91199551	20.61572955	-0.344007886	-0.651183814	1.578410338	1.256348016	-20.57741224	5.20096853	3
0.914150105	1.001853151	0.91245918	20.61940614	-0.341612269	-0.65619325	1.571401648	1.253555602	-20.58126594	5.12187248	3
0.915058095	1.001830453	0.913386185	20.63470846	-0.326511187	-0.655682957	1.554512193	1.246800783	-20.5970066	5.13478611	3
0.91292387	1.001889321	0.911202317	20.62658931	-0.364175118	-0.637308855	1.603101936	1.266136618	-20.58769255	5.20984666	3
0.914012703	1.001866298	0.91231006	20.62543049	-0.328056974	-0.646940395	1.583443576	1.258349544	-20.58700899	5.1614205	3
0.913515265	1.001865046	0.911814688	20.61450689	-0.34864014	-0.644667993	1.580708863	1.257262448	-20.57613145	5.14205004	3
0.910866484	1.00187716	0.909159846	20.61877544	-0.371668996	-0.622249245	1.591605385	1.261588437	-20.58014323	5.17998386	3
0.912465983	1.001862298	0.910769858	20.61865985	-0.339990957	-0.652380525	1.57902225	1.256591521	-20.58033313	5.17352704	3
0.91385708	1.001867012	0.912154077	20.62099406	-0.351218536	-0.649243308	1.583366402	1.258318879	-20.58256615	5.15012106	3
0.913005509	1.001861332	0.91130926	20.6179692	-0.345237628	-0.647394792	1.578099782	1.256224416	-20.57966361	5.16061339	3
0.913956639	1.001885528	0.912236592	20.61470508	-0.373927119	-0.627633751	1.598049288	1.264139742	-20.57590864	5.17675544	3
0.912482465	1.001886957	0.910763893	20.61702254	-0.366894515	-0.635811788	1.599617067	1.264759688	-20.57819237	5.18321227	3
0.911595448	1.001878096	0.909886594	20.62359562	-0.366276532	-0.633258786	1.593141837	1.262197226	-20.58493513	5.1598063	3
0.91225981	1.00188371	0.910544608	20.62553328	-0.381328072	-0.628488238	1.598190624	1.264195643	-20.58675381	5.22921711	3
0.913653798	1.001877202	0.911941898	20.62048166	-0.374986652	-0.631491695	1.591904913	1.261707142	-20.58184537	5.12429379	3
0.91186042	1.001874152	0.910154651	20.62372902	-0.373975099	-0.630874769	1.589826474	1.260883212	-20.58514931	5.2276029	3
0.913289012	1.001875238	0.911579583	20.61362583	-0.33860766	-0.657177982	1.589186693	1.260629483	-20.57504273	5.23567393	3
0.914874613	1.001872231	0.913164957	20.6052373	-0.376964063	-0.635413369	1.58535448	1.259108605	-20.56673162	5.12106537	3
0.911760938	1.001863768	0.910064789	20.62221802	-0.358358954	-0.643602352	1.58081003	1.25730268	-20.5838545	5.23002421	3
0.912593573	1.001910261	0.910853604	20.63625821	-0.393829943	-0.630398033	1.622339122	1.273710769	-20.59691273	5.1953188	3
0.9124477	1.001872511	0.910742325	20.62194179	-0.372728812	-0.626538136	1.588162503	1.260223196	-20.58339915	5.16384181	3
0.911972164	1.001891109	0.91025078	20.63751126	-0.368143311	-0.639004298	1.606314856	1.267404772	-20.59855714	5.21630348	3
0.911939349	1.001880169	0.910227966	20.62472798	-0.358197364	-0.647743612	1.595070315	1.262960932	-20.58602278	5.2267958	3
0.911735398	1.001888372	0.910016948	20.63217124	-0.41247228	-0.608024632	1.603166383	1.266162068	-20.59328346	5.1283293	3
0.913265297	1.001881373	0.911550331	20.62225609	-0.358697009	-0.639128191	1.59570633	1.263212702	-20.58353079	5.20177563	3
0.912882285	1.001868328	0.911179902	20.62089628	-0.378916512	-0.629067976	1.584464218	1.258755027	-20.58244153	5.18644067	3
0.912490672	1.001871182	0.910786426	20.61474016	-0.357226337	-0.648976213	1.585930053	1.259337148	-20.57623828	5.22276029	3
0.91015237	1.001865352	0.908457777	20.62049503	-0.379285526	-0.613970188	1.581885352	1.257730238	-20.58210218	5.27602906	3
0.911352306	1.001883157	0.909639312	20.62831479	-0.380240744	-0.631072374	1.598154258	1.26418126	-20.58954144	5.1622276	3
0.912685728	1.001864676	0.910987032	20.62437606	-0.394776079	-0.62794639	1.581909186	1.257739713	-20.58598987	5.18079096	3
0.911932129	1.001881418	0.910219625	20.62669039	-0.364177558	-0.634249309	1.596431183	1.263499578	-20.58795583	5.26392252	3
0.911985545	1.001871653	0.910281813	20.60666156	-0.365973821	-0.629870022	1.585085534	1.259001801	-20.56816509	5.24051654	3
0.911556263	1.001857043	0.909866602	20.5992112	-0.356537647	-0.641750315	1.571609245	1.253638403	-20.56102849	5.20661824	3
0.913805892	1.001883599	0.912087884	20.60567757	-0.383779088	-0.635545342	1.595021321	1.262941535	-20.56693771	5.20096852	3
0.913213407	1.001893213	0.911487766	20.60861849	-0.390683358	-0.633867429	1.603597104	1.266332146	-20.56967571	5.15738499	3
0.912188426	1.001869249	0.9104865	20.61621221	-0.359013216	-0.633607289	1.584522815	1.258778303	-20.57774728	5.17836965	3
0.913402993	1.001884386	0.911685026	20.62186516	-0.367448395	-0.64450614	1.598194533	1.264197189	-20.58307869	5.19935432	3
0.914026606	1.001871938	0.912318802	20.6146168	-0.350958592	-0.648297757	1.586550191	1.25958334	-20.57609962	5.14931396	3
0.911560592	1.001876592	0.909853169	20.61193431	-0.370425114	-0.627539505	1.590070249	1.260979876	-20.57332656	5.17271993	3
0.912111846	1.001875554	0.910404334	20.61629979	-0.35780092	-0.644907967	1.589865874	1.260898836	-20.5777052	5.16384181	3
0.910702909	1.001888838	0.908985982	20.62449509	-0.365987998	-0.629693878	1.602367687	1.265846628	-20.58561221	5.23405972	3
0.912627834	1.001844226	0.91094784	20.61108735	-0.353122873	-0.639860375	1.562592658	1.250037063	-20.57314582	5.17271994	3
0.913220929	1.001881791	0.911505665	20.61972478	-0.365674351	-0.635072404	1.595668242	1.263197626	-20.58099565	5.16787732	3
0.912978965	1.001868657	0.911276102	20.62314781	-0.349906742	-0.634885757	1.585088591	1.259003015	-20.5846821	5.1928975	3
0.912927042	1.001868992	0.911223971	20.62167046	-0.347201761	-0.639138985	1.585145051	1.259025437	-20.58320061	5.19612591	3
0.912576449	1.00186488	0.910877772	20.62064748	-0.347615251	-0.641473312	1.581509758	1.257580915	-20.58226403	5.17836965	3
0.911287719	1.001883802	0.909574262	20.62446602	-0.340467188	-0.650014072	1.598103265	1.264161092	-20.58568666	5.22760291	3
0.913793783	1.001886422	0.912073228	20.61839742	-0.361463021	-0.638022786	1.599377609	1.264665018	-20.57957567	5.16061339	3
0.912835738	1.001889064	0.911114585	20.61263033	-0.355919249	-0.647012776	1.600715409	1.265193823	-20.57376518	5.22276029	3
0.91337029	1.001880978	0.911655486	20.60659769	-0.347671031	-0.643900194	1.592950533	1.262121441	-20.56790991	5.21711057	3
0.912259462	1.001879482	0.910548103	20.6068399	-0.360456636	-0.637524595	1.591724968	1.26163583	-20.56818236	5.21065375	3
0.915082217	1.001844679	0.913397292	20.61236685	-0.345224105	-0.654684702	1.563169373	1.25026772	-20.57441366	5.1275222	3
0.911751058	1.001874197	0.910045454	20.62442991	-0.393208501	-0.631669917	1.589972408	1.26094108	-20.58584798	5.17352704	3
0.913320206	1.001887517	0.911599547	20.63353791	-0.372392666	-0.641860449	1.602654652	1.265959972	-20.59466514	5.1606134	3
0.913914665	1.001883945	0.912196137	20.62181284	-0.347748831	-0.646250296	1.597813274	1.264046389	-20.58303553	5.20338984	3
0.914220229	1.001851962	0.912530258	20.62045348	-0.343400138	-0.655152788	1.570555476	1.253218048	-20.58233578	5.1622276	3
0.912696647	1.001887408	0.910977261	20.6201674	-0.360337294	-0.641786672	1.600486321	1.265103285	-20.58132205	5.23083132	3
0.912942795	1.001848922	0.91125795	20.62267293	-0.330474214	-0.648781276	1.568322512	1.252326839	-20.58461358	5.16787732	3
0.912597711	1.001884372	0.910881272	20.62322643	-0.37738428	-0.633435856	1.598392976	1.264275673	-20.5844377	5.18240517	3
0.910323496	1.001895297	0.908601427	20.6305593	-0.390005614	-0.62502004	1.608777614	1.268375975	-20.59153222	5.20500403	3
0.914453751	1.001880458	0.912737386	20.62726952	-0.361744685	-0.637587087	1.595708263	1.263213467	-20.5885536	5.0960452	3
0.913072926	1.001877772	0.911361597	20.63449717	-0.376337281	-0.628792763	1.594551848	1.262755656	-20.59582292	5.20016142	3
0.911691994	1.001865075	0.909994785	20.62557828	-0.379927074	-0.634350697	1.582431686	1.25794741	-20.58718164	5.16868443	3
0.912144068	1.001886916	0.910426171	20.61935135	-0.353291325	-0.636401863	1.599943595	1.264888768	-20.58051765	5.18966909	3
0.91278849	1.001872416	0.911082565	20.61246889	-0.343252618	-0.644976263	1.586623329	1.259612373	-20.57394591	5.17271993	3
0.913774315	1.001861927	0.912076096	20.63072129	-0.340485404	-0.639270788	1.580555588	1.257201491	-20.59237979	5.14366425	3
0.91309242	1.001833753	0.911421098	20.63315007	-0.33975512	-0.645707364	1.557071894	1.247826869	-20.59538322	5.18805488	3
0.913925965	1.001838467	0.912248825	20.72325157	-0.360575166	-0.647676906	1.574727006	1.254881272	-20.68522247	5.17271994	4
0.913601666	1.001872885	0.911893794	20.72423917	-0.371606439	-0.640457017	1.604277411	1.266600731	-20.68549762	5.16949153	4
0.912201192	1.001852394	0.91051456	20.71396999	-0.354086828	-0.641786162	1.585202142	1.25904811	-20.6756705	5.18401937	4
0.914467096	1.001846674	0.912781486	20.71027413	-0.369225622	-0.630226649	1.579756847	1.256883784	-20.6720995	5.13559322	4
0.913048727	1.001866722	0.911347494	20.69592388	-0.404451016	-0.625991195	1.594646683	1.262793207	-20.65736233	5.13559322	4
0.911421641	1.001856664	0.909732573	20.70604686	-0.391545723	-0.632737773	1.587630963	1.260012287	-20.66767393	5.19531881	4
0.912580585	1.001859942	0.910886389	20.7037423	-0.419996764	-0.623332414	1.59007192	1.260980539	-20.66530603	5.15657789	4
0.91349796	1.001847025	0.911813816	20.69153565	-0.415704092	-0.625597571	1.577198563	1.255865663	-20.65338832	5.1622276	4
0.913477578	1.001845539	0.911794825	20.69816287	-0.430688728	-0.612711696	1.576942815	1.255763837	-20.66003397	5.17917676	4
0.912661048	1.001847962	0.910977596	20.69635359	-0.409764838	-0.627238346	1.578731154	1.256475688	-20.65817806	5.10653753	4
0.914439975	1.001847927	0.912753274	20.69146076	-0.432789193	-0.61587993	1.577954657	1.256166652	-20.65329499	5.06053268	4
0.912259507	1.001869708	0.910557032	20.69173062	-0.433928468	-0.607380928	1.596543087	1.26354386	-20.65311533	5.22033898	4
0.914737885	1.001855302	0.913043913	20.69194603	-0.393785144	-0.635281297	1.584309003	1.258693371	-20.65362732	5.17352704	4
0.911631195	1.001837888	0.909958793	20.69025566	-0.403239104	-0.63104484	1.569223088	1.252686349	-20.65229906	5.19612591	4
0.911032011	1.001839683	0.909359079	20.69768785	-0.407443376	-0.629517104	1.571880175	1.253746456	-20.65968059	5.17352703	4
0.913006775	1.001833705	0.911335654	20.69884964	-0.409313613	-0.627958581	1.566962284	1.251783641	-20.66096354	5.1299435	4
0.913973806	1.001872864	0.912265258	20.69545187	-0.42394673	-0.622113978	1.599806111	1.26483442	-20.65676455	5.16949152	4
0.912797957	1.001866101	0.911097756	20.71311291	-0.412251867	-0.623432555	1.59676733	1.263632593	-20.67453214	5.1598063	4
0.913569339	1.001886415	0.911849213	20.71905651	-0.446501331	-0.619651314	1.615026403	1.270836891	-20.68004536	5.15254237	4
0.913618663	1.001842067	0.911938811	20.71790589	-0.421386159	-0.628289197	1.576988054	1.255781849	-20.67981229	5.1598063	4
0.912210767	1.001844901	0.910530928	20.70473354	-0.427166553	-0.618439862	1.577399694	1.255945737	-20.6666057	5.16303471	4
0.913219433	1.001870488	0.911514456	20.71604022	-0.436042268	-0.617828343	1.600962397	1.265291428	-20.67736347	5.1291364	4
0.912240189	1.001868945	0.910538443	20.69924424	-0.425975858	-0.618074445	1.597052901	1.263745584	-20.66063066	5.13236481	4
0.912305326	1.001861976	0.910609792	20.70116772	-0.449656474	-0.623434039	1.591410182	1.261511071	-20.66269428	5.16626311	4
0.91369624	1.001848573	0.912010322	20.69150222	-0.423077536	-0.62096343	1.578511354	1.256388218	-20.65332304	5.11783696	4
0.910275528	1.001887776	0.90856037	20.69100976	-0.440728475	-0.608184866	1.611815698	1.269573038	-20.65202337	5.18644067	4
0.911813337	1.001861365	0.910119273	20.70434357	-0.417480516	-0.623342018	1.591377499	1.261498117	-20.66587683	5.16464892	4
0.912443159	1.00185014	0.910758129	20.68893421	-0.430612214	-0.617591375	1.579453759	1.256763207	-20.65072747	5.15496368	4
0.912215951	1.001887352	0.910497522	20.71258472	-0.453091495	-0.605358723	1.614817181	1.270754572	-20.67356642	5.11138015	4
0.914145698	1.001854014	0.912453995	20.72389909	-0.445128201	-0.617861686	1.588105803	1.2602007	-20.68554779	5.0645682	4
0.9121762	1.001857212	0.910485236	20.71552357	-0.402746586	-0.63815848	1.589552057	1.260774388	-20.67712177	5.21388216	4
0.912090531	1.001876639	0.910382072	20.70457274	-0.440798915	-0.615947016	1.604435208	1.266663021	-20.66579051	5.20096853	4
0.911658063	1.001864959	0.909961022	20.71237906	-0.432351096	-0.621405483	1.595679597	1.26320212	-20.67382323	5.18079096	4
0.910977647	1.001861812	0.90928473	20.7215708	-0.437917111	-0.622618006	1.594408565	1.262698921	-20.68306282	5.15092817	4
0.912750081	1.00184338	0.911070632	20.70664251	-0.433209376	-0.616824015	1.576393763	1.255545205	-20.66854253	5.11864407	4
0.913426446	1.001866901	0.911724346	20.7068449	-0.429518489	-0.626703905	1.59648337	1.263520229	-20.66825929	5.0952381	4
0.913213884	1.001865959	0.911513038	20.70633247	-0.429868227	-0.613593831	1.595600622	1.26317086	-20.66776726	5.15415658	4
0.912437271	1.001867461	0.910736506	20.7098082	-0.415140113	-0.623527963	1.59741738	1.263889782	-20.67120554	5.17675545	4
0.91470484	1.001866334	0.913000875	20.71060163	-0.408821763	-0.637429795	1.59657878	1.263557984	-20.67202073	5.13478612	4
0.912664448	1.001863161	0.91096717	20.70013441	-0.436635071	-0.605377494	1.592260844	1.261848186	-20.66163846	5.1291364	4
0.912658729	1.001837024	0.910985227	20.71035571	-0.418804118	-0.628251108	1.571536673	1.253609458	-20.67238005	5.12510088	4
0.913350767	1.001865282	0.911650283	20.69967394	-0.412118617	-0.614745716	1.593997425	1.262536108	-20.6611351	5.12429378	4
0.913276315	1.001862886	0.911578149	20.70131192	-0.4286659	-0.614074672	1.592207819	1.261827175	-20.66281944	5.07990315	4
0.911318008	1.001859727	0.909626352	20.69870462	-0.414996434	-0.621714368	1.589114924	1.260601017	-20.66028214	5.1614205	4
0.91177997	1.00186326	0.910084247	20.71134831	-0.404624755	-0.641561573	1.594070989	1.262565241	-20.67282946	5.20742535	4
0.913204035	1.001867631	0.911501687	20.70127753	-0.409050292	-0.626850412	1.596246441	1.263426468	-20.66268726	5.07425343	4
0.913707482	1.001877364	0.911995334	20.69803716	-0.439548458	-0.615637174	1.604040107	1.26650705	-20.65925222	5.13962873	4
0.913162337	1.001871772	0.911456298	20.69256782	-0.420104095	-0.613912252	1.598430663	1.264290577	-20.6539084	5.11299435	4
0.910152692	1.001897468	0.908428977	20.69755628	-0.445721512	-0.602051618	1.621092492	1.273221305	-20.65835772	5.21791767	4
0.91176142	1.001860932	0.910067846	20.69398437	-0.433575559	-0.611262235	1.58941659	1.260720663	-20.65554581	5.1622276	4
0.912980218	1.00185222	0.911292303	20.69540595	-0.409286518	-0.628959349	1.582214132	1.257860935	-20.65714437	5.13640033	4
0.912670749	1.001835039	0.91099903	20.69586665	-0.392715069	-0.63488579	1.567647779	1.252057418	-20.65795848	5.13559322	4
0.91348036	1.001855184	0.911788825	20.70803614	-0.414929096	-0.626070342	1.586673338	1.259632223	-20.66969006	5.11702986	4
0.913033763	1.001867658	0.911331708	20.69893928	-0.399431218	-0.633045599	1.595908891	1.263292876	-20.66035282	5.15334947	4
0.911151154	1.001876726	0.909444376	20.71527087	-0.421087839	-0.624339026	1.606167564	1.267346663	-20.67646681	5.18886199	4
0.912083055	1.001847479	0.910401107	20.71300519	-0.416384193	-0.635979327	1.580860626	1.257322801	-20.67480891	5.19209039	4
0.912480924	1.001859091	0.910787687	20.70864444	-0.410824467	-0.629419811	1.59009938	1.260991427	-20.67021662	5.10653753	4
0.91328513	1.001848381	0.911600145	20.71409295	-0.434913415	-0.619642057	1.581796286	1.25769483	-20.67587605	5.12348668	4
0.913675317	1.00184869	0.911989331	20.72383815	-0.446109675	-0.611426969	1.583548959	1.258391417	-20.68559689	5.06214689	4
0.914566228	1.001855879	0.912872048	20.71440851	-0.421131256	-0.629332137	1.588243391	1.260255288	-20.67603629	5.14527845	4
0.912553942	1.001843994	0.910874295	20.71819438	-0.440722877	-0.615592703	1.578677592	1.256454373	-20.68006047	5.11702986	4
0.913551911	1.001826218	0.911886607	20.71466652	-0.408776373	-0.633814214	1.562968417	1.250187353	-20.67690597	5.13397901	4
0.91139693	1.001865388	0.909699987	20.70945023	-0.431253299	-0.624764074	1.59559393	1.263168211	-20.67089101	5.16222761	4
0.915322923	1.001858469	0.91362498	20.715889	-0.416241991	-0.634758973	1.590681019	1.261222034	-20.67746058	5.13801453	4
0.911947802	1.001866736	0.910248608	20.71736204	-0.416224736	-0.626827764	1.597964105	1.26410605	-20.67876026	5.20338983	4
0.91288087	1.001854795	0.911190798	20.71276943	-0.421386624	-0.623804083	1.587066865	1.259788421	-20.67442262	5.11945117	4
0.9136681	1.001848993	0.911981852	20.71692812	-0.446431492	-0.622689095	1.582751853	1.258074661	-20.67869336	5.11218725	4
0.912956833	1.001849239	0.911271674	20.69764584	-0.411438474	-0.630223275	1.580016429	1.256987044	-20.65944159	5.13478612	4
0.912804176	1.001876578	0.911094437	20.71230252	-0.421884835	-0.622382767	1.605580685	1.267115103	-20.67350708	5.16868442	4
0.914171266	1.001857452	0.912476385	20.70658473	-0.364374749	-0.64975602	1.588385133	1.260311522	-20.66819455	5.17271994	4
0.913405249	1.001853451	0.911715428	20.71235898	-0.426637544	-0.618050973	1.585857764	1.259308447	-20.67404065	5.11299435	4
0.912885315	1.001871325	0.911180201	20.69972368	-0.442742062	-0.609371062	1.59915538	1.264577155	-20.66106011	5.13478612	4
0.911283398	1.00185831	0.909593091	20.70301078	-0.389452009	-0.630699129	1.588568543	1.260384284	-20.66460953	5.27683616	4
0.915246133	1.001850373	0.913555714	20.6997902	-0.434582266	-0.618389287	1.58131004	1.257501507	-20.66155861	5.02905569	4
0.912858695	1.001867936	0.911156713	20.70380047	-0.417638765	-0.616607356	1.596895758	1.263683409	-20.66519921	5.14931396	4
0.913222176	1.001853285	0.911532846	20.70499707	-0.40440399	-0.643389828	1.584588539	1.258804409	-20.6666958	5.13236481	4
0.913646277	1.001851756	0.911957554	20.70066467	-0.401578584	-0.63006823	1.582622329	1.258023183	-20.66240294	5.10008071	4
0.913054894	1.001841246	0.911376825	20.69260106	-0.409154601	-0.63407429	1.572438872	1.253969247	-20.65457092	5.12025827	4
0.913182364	1.001864962	0.911482484	20.69817172	-0.423898783	-0.619863384	1.593493381	1.262336477	-20.65964229	5.15496369	4
0.912710306	1.001871727	0.911005153	20.70192917	-0.424457383	-0.632484728	1.599838381	1.264847177	-20.66325321	5.22679581	4
0.914071686	1.001845321	0.912388037	20.71212818	-0.414109448	-0.636312671	1.578884873	1.256536857	-20.67397807	5.09039548	4
0.914282432	1.001847858	0.912596084	20.70033116	-0.417123634	-0.625782433	1.579248975	1.256681732	-20.66215045	5.07021792	4
0.912044129	1.001868458	0.910343191	20.71254977	-0.425239808	-0.620484048	1.598691027	1.264393541	-20.67392142	5.17029863	4
0.913487223	1.001849848	0.911800531	20.69714819	-0.397226659	-0.636123119	1.580459501	1.257163275	-20.65893229	5.15496368	4
0.912848834	1.001849726	0.911163431	20.69744726	-0.403536861	-0.640369667	1.580401086	1.257140042	-20.65923334	5.18482648	4
0.911986696	1.001862247	0.910291508	20.69421963	-0.41001887	-0.622785847	1.590572766	1.261179117	-20.65575352	5.21146085	4
0.913128997	1.001862645	0.911431324	20.70199015	-0.430295201	-0.605667672	1.592106867	1.261787172	-20.66350138	5.11299435	4
0.91360695	1.001837784	0.911931018	20.7171979	-0.403703949	-0.646748365	1.57322362	1.254282113	-20.67919402	5.14124294	4
0.914019718	1.001838141	0.912342704	20.72200383	-0.410179124	-0.628889299	1.574258584	1.254694618	-20.68398376	5.12025827	4
0.914643597	1.001859742	0.912945753	20.71096804	-0.395739582	-0.64009479	1.59101144	1.26135302	-20.67252248	5.09281679	4
0.913492615	1.001873289	0.911784578	20.6975103	-0.419455157	-0.62079134	1.600486712	1.265103439	-20.65881037	5.12590799	4
0.913753221	1.00186841	0.91204914	20.70478049	-0.421244141	-0.618504716	1.597451012	1.263903087	-20.66616762	5.10250202	4
0.912735805	1.001862787	0.911038734	20.7011661	-0.436920752	-0.613890625	1.592101078	1.261784878	-20.66267593	5.15254238	4
0.911605104	1.001870195	0.909903408	20.71191651	-0.431904444	-0.613560235	1.600075071	1.264940738	-20.67325351	5.13155771	4
0.914643289	1.001850728	0.912953661	20.7037162	-0.423677989	-0.633756944	1.58221242	1.257860254	-20.66547004	5.0968523	4
0.914914884	1.001868967	0.913208129	20.71032039	-0.417264596	-0.63204592	1.598781061	1.264429144	-20.6716857	5.0952381	4
0.910880571	1.001850181	0.909198389	20.72176318	-0.417632254	-0.624765166	1.584505268	1.258771333	-20.68349497	5.21226796	4
0.914342303	1.00184248	0.912660744	20.70947668	-0.37830381	-0.634904115	1.576057701	1.255411367	-20.67139005	5.1267151	4
0.912166577	1.00184435	0.91048732	20.71015745	-0.410534207	-0.625924011	1.577756474	1.256087765	-20.67203098	5.0952381	4
0.913655829	1.001855286	0.911963875	20.70848633	-0.414258154	-0.6229799	1.586829412	1.259694174	-20.67013732	5.16868443	4
0.912897818	1.001858807	0.911204066	20.69741002	-0.420693556	-0.626407335	1.588132829	1.260211422	-20.6590089	5.17029863	4
0.914171289	1.001843348	0.912489254	20.70629268	-0.408356931	-0.63984201	1.576313039	1.255513058	-20.66819401	5.13559322	4
0.913258037	1.001881261	0.911543186	20.70653305	-0.445974025	-0.612210962	1.608679762	1.268337401	-20.66765181	5.11864407	4
0.914383263	1.001821557	0.91272069	20.70015798	-0.366700569	-0.657055678	1.556807121	1.247720771	-20.66252002	5.11864407	4
0.91413059	1.001868705	0.912425536	20.70331585	-0.40959638	-0.633882836	1.597476599	1.263913209	-20.66469962	5.1283293	4
0.913049858	1.001845755	0.911367697	20.70963463	-0.417620768	-0.624842485	1.578874864	1.256532874	-20.67148015	5.11702986	4
0.913394135	1.001854211	0.911703644	20.69669186	-0.393071594	-0.634371917	1.584106769	1.258613034	-20.65838685	5.11460856	4
0.911276881	1.001882587	0.909564546	20.69833641	-0.419944971	-0.617930297	1.608536345	1.268280862	-20.65944321	5.23163842	4
0.915413827	1.001850387	0.913723085	20.69069866	-0.403108672	-0.631075605	1.579933653	1.256954117	-20.65248357	5.07263922	4
0.913993772	1.001848514	0.91230736	20.70068957	-0.399645606	-0.624854301	1.579862958	1.256925996	-20.66249466	5.12510089	4
0.912501976	1.001823005	0.910841507	20.709193	-0.378390074	-0.649090911	1.559401133	1.248759838	-20.67150874	5.1275222	4
0.912297952	1.001864896	0.910599778	20.7040544	-0.416338745	-0.619937691	1.594343534	1.26267317	-20.66551536	5.17191284	4
0.910561308	1.001842468	0.908886714	20.69867667	-0.407805919	-0.632277872	1.574403492	1.254752363	-20.66061016	5.18240516	4
0.912712007	1.001836794	0.911038617	20.69319554	-0.401647598	-0.623463605	1.568737209	1.252492399	-20.65525609	5.17110573	4
0.91424068	1.001838698	0.912562753	20.70108724	-0.399571561	-0.639305544	1.571557214	1.253617651	-20.66309405	5.14124294	4
0.911897271	1.00186902	0.910196096	20.69550219	-0.422888958	-0.616052438	1.59653963	1.263542492	-20.65689404	5.1912833	4
0.912552563	1.00185348	0.910864294	20.69626976	-0.39410539	-0.631053559	1.58341935	1.258339918	-20.6579806	5.10653753	4
0.913560221	1.001848556	0.911874569	20.6901571	-0.422175013	-0.627820536	1.578291887	1.256300874	-20.65198075	5.11299435	4
0.913109262	1.001837427	0.911434568	20.6257609	-0.373456208	-0.628188607	1.55906509	1.24862528	-20.58793209	5.05569007	0
0.911927135	1.001868462	0.910226412	20.6265366	-0.388333275	-0.611517911	1.585444096	1.259144192	-20.58806859	5.16707022	0
0.910270241	1.00185919	0.908581016	20.63102275	-0.390768477	-0.611109574	1.578285094	1.256298171	-20.59273694	5.18886198	0
0.911580548	1.001861246	0.909887025	20.62624697	-0.371576837	-0.628918266	1.57929386	1.25669959	-20.58792777	5.16545601	0
0.908410263	1.001875549	0.906709684	20.62286429	-0.396649587	-0.601960194	1.590874167	1.261298604	-20.58425751	5.21953188	0
0.912009659	1.001879092	0.910299123	20.64616826	-0.39225884	-0.62381238	1.597475209	1.263912659	-20.60744498	5.15819209	0
0.910432703	1.001862478	0.908740194	20.6282971	-0.38087781	-0.616286155	1.58065104	1.257239452	-20.58994877	5.20661824	0
0.912923898	1.001863104	0.911226188	20.63136334	-0.384504089	-0.608453379	1.581650883	1.257637024	-20.59299644	5.13962873	0
0.910747455	1.001860802	0.909055882	20.63800259	-0.406756309	-0.598274077	1.580718775	1.25726639	-20.59967068	5.20661824	0
0.907285098	1.001886667	0.905576576	20.62906108	-0.409412487	-0.610184121	1.601240188	1.265401197	-20.59021421	5.23002421	0
0.911615011	1.001879668	0.909904693	20.63915174	-0.447131813	-0.579832941	1.596877701	1.263676264	-20.60042977	5.15496368	0
0.911446821	1.001867256	0.909748088	20.63738153	-0.405826078	-0.605217902	1.586090835	1.259400983	-20.59891807	5.12106538	0
0.910130693	1.001877077	0.908425509	20.63899674	-0.412518517	-0.594691341	1.594658499	1.262797885	-20.60032834	5.15173527	0
0.912316567	1.001839077	0.910641827	20.62776284	-0.393895634	-0.621622202	1.560764442	1.249305584	-20.58989644	5.14769976	0
0.912335171	1.001870398	0.910631927	20.63419126	-0.433820714	-0.599512676	1.588260887	1.26026223	-20.59566916	5.08716707	0
0.908782991	1.001859948	0.90709584	20.63899846	-0.41692231	-0.593670075	1.580147956	1.257039361	-20.60068226	5.19693301	0
0.909041905	1.001835639	0.90737629	20.63350889	-0.393875459	-0.612232268	1.558723085	1.24848832	-20.59570261	5.18401937	0
0.909552759	1.001866727	0.907858036	20.63322814	-0.395620817	-0.605237656	1.585004556	1.258969641	-20.59478329	5.24616626	0
0.907483776	1.001870103	0.905789855	20.62687687	-0.426131492	-0.589296886	1.586885602	1.259716477	-20.58837449	5.21146085	0
0.911050054	1.001864191	0.909354843	20.63121763	-0.383916644	-0.614897884	1.582548805	1.257993961	-20.59282866	5.18563357	0
0.911138636	1.001847971	0.909457985	20.63863984	-0.393008884	-0.60961674	1.569946011	1.252974864	-20.60057058	5.18321226	0
0.909872286	1.001848374	0.908193604	20.63804602	-0.383236735	-0.621464996	1.570197272	1.253075126	-20.59996957	5.20903955	0
0.911848506	1.001868835	0.91014759	20.63453041	-0.395829767	-0.610190194	1.586989494	1.259757713	-20.5960398	5.17675545	0
0.913016319	1.001872686	0.911309723	20.64098565	-0.395150989	-0.621346843	1.591245319	1.261445726	-20.60240383	5.15012107	0
0.913036082	1.00183123	0.911367158	20.63525685	-0.394291013	-0.607797012	1.555253114	1.247097877	-20.59753801	5.0661824	0
0.911471321	1.001855805	0.909782942	20.62860669	-0.392442917	-0.611770349	1.575050145	1.255010018	-20.59039494	5.16384181	0
0.91120017	1.001835503	0.909530724	20.63876403	-0.403472201	-0.610610111	1.559401434	1.248759958	-20.60095094	5.14043584	0
0.910113312	1.001842258	0.908439731	20.63956208	-0.363735124	-0.635639628	1.565246114	1.251097963	-20.60160859	5.20500404	0
0.911710526	1.001859413	0.910018426	20.65519733	-0.410259115	-0.609375806	1.58217507	1.257845408	-20.61686208	5.13962873	0
0.910318248	1.001857362	0.908630592	20.64144451	-0.408510953	-0.602352959	1.578331223	1.25631653	-20.60317694	5.15415658	0
0.910391709	1.001862515	0.908699243	20.63100312	-0.363545099	-0.622756463	1.581096943	1.257416774	-20.592649	5.24455205	0
0.912488258	1.001856585	0.910797286	20.64462344	-0.401743819	-0.608677068	1.578158465	1.256247772	-20.60636597	5.10169491	0
0.911275914	1.001866538	0.909578152	20.64567389	-0.42029327	-0.601178422	1.586756413	1.259665199	-20.60720976	5.13720743	0
0.910711813	1.001849434	0.90903062	20.63413677	-0.378997262	-0.613593419	1.570500315	1.25319604	-20.59604574	5.20338983	0
0.910442719	1.001859571	0.908752829	20.63866802	-0.386030328	-0.614459946	1.579778178	1.25689227	-20.60036017	5.25262309	0
0.910961399	1.001884316	0.909248088	20.63896588	-0.398197953	-0.604156857	1.600786435	1.265221891	-20.60014869	5.20661824	0
0.910820394	1.001848637	0.909139724	20.63166051	-0.369495698	-0.634380335	1.569448148	1.252776176	-20.59359044	5.15899919	0
0.910402393	1.001877889	0.908695962	20.6346304	-0.401362455	-0.613225137	1.594671903	1.262803193	-20.59595348	5.20177562	0
0.90982429	1.001838127	0.908154985	20.63803492	-0.389690584	-0.608705439	1.561514589	1.249605773	-20.60016919	5.1937046	0
0.911801056	1.001848172	0.910118999	20.64936758	-0.395842292	-0.613209753	1.571749124	1.253694191	-20.6112744	5.10976594	0
0.910152326	1.001888472	0.908436769	20.6538446	-0.438389281	-0.594809328	1.606621044	1.267525559	-20.61491392	5.15173527	0
0.910192439	1.001857121	0.908505235	20.64784619	-0.408030706	-0.605878371	1.579106057	1.256624867	-20.60957172	5.22114609	0
0.912977205	1.001844758	0.911296084	20.65015121	-0.383333369	-0.623700759	1.568972827	1.252586455	-20.61212682	5.13317191	0
0.911601149	1.001862951	0.909906039	20.65686156	-0.403297612	-0.613622925	1.585433115	1.259139832	-20.61845038	5.16787732	0
0.912363369	1.001860066	0.910669463	20.65727015	-0.413178688	-0.6095895	1.583047167	1.258192023	-20.6189176	5.13478611	0
0.910445618	1.001856729	0.9087583	20.6651879	-0.39901946	-0.609184221	1.581426621	1.25754786	-20.62688935	5.21549636	0
0.911476413	1.001880075	0.909765985	20.6538315	-0.431077075	-0.595786524	1.59949562	1.264711675	-20.61507361	5.13962873	0
0.910988611	1.001859198	0.909298046	20.64582045	-0.396850754	-0.607801137	1.580556295	1.257201772	-20.60750702	5.19935431	0
0.911019364	1.001876739	0.909312821	20.641047	-0.408190867	-0.612332936	1.594689368	1.262810108	-20.60238171	5.18886199	0
0.912190799	1.001846545	0.910509503	20.64582996	-0.379374224	-0.62294529	1.569830878	1.25292892	-20.60777678	5.20500404	0
0.90925345	1.001859265	0.907566044	20.64875951	-0.415988083	-0.592997266	1.581063531	1.257403488	-20.61043925	5.19693301	0
0.912089496	1.001839035	0.910415211	20.63644348	-0.378951736	-0.623164069	1.562042943	1.249817164	-20.598562	5.12671509	0
0.908557045	1.001882037	0.90685032	20.65259631	-0.405198613	-0.599063545	1.600968334	1.265293774	-20.61380037	5.23083131	0
0.910308122	1.001850317	0.908626874	20.65307642	-0.410756182	-0.604212294	1.574133463	1.254644756	-20.61493226	5.15092817	0
0.912096186	1.001866305	0.910397107	20.651925	-0.418606037	-0.605544999	1.587520178	1.259968324	-20.61345401	5.15254238	0
0.912598094	1.001842419	0.910919799	20.65779541	-0.3907736	-0.607032129	1.568149253	1.252257662	-20.61980509	5.11864407	0
0.908883422	1.001873299	0.907183995	20.66190389	-0.407320048	-0.596476547	1.594992663	1.262930189	-20.62327034	5.30266344	0
0.912605774	1.001857033	0.910914176	20.64640446	-0.407814794	-0.606864534	1.578810803	1.256507383	-20.60813447	5.10976594	0
0.912645821	1.001852398	0.910958363	20.65071894	-0.399816497	-0.61665468	1.575539484	1.255204957	-20.61253631	5.13317191	0
0.910318795	1.001840785	0.908646173	20.63398457	-0.392115767	-0.615406458	1.563152578	1.250261004	-20.59607163	5.15012107	0
0.912619191	1.001853154	0.910931095	20.64070487	-0.385108635	-0.613698842	1.574652218	1.254851472	-20.60252522	5.13962873	0
0.912355133	1.001820688	0.910697038	20.64423722	-0.38771649	-0.621007078	1.547670324	1.244053987	-20.6067188	5.1614205	0
0.910705378	1.001857508	0.909016872	20.63089731	-0.420727614	-0.601536555	1.576841912	1.255723661	-20.5926463	5.12429378	0
0.908248532	1.001861379	0.906561079	20.63336716	-0.396300601	-0.606298789	1.580497084	1.257178223	-20.595032	5.2921711	0
0.911489272	1.001875913	0.909782599	20.6339373	-0.408667386	-0.611445584	1.592891612	1.262098099	-20.5953023	5.14850686	0
0.908545109	1.001860441	0.906857953	20.63284248	-0.395098946	-0.595280124	1.579623094	1.256830575	-20.59452756	5.22921711	0
0.912322366	1.001866529	0.910622662	20.64149174	-0.409595703	-0.603538577	1.586105912	1.259406968	-20.60303559	5.15657788	0
0.910296509	1.001866197	0.908600881	20.64211947	-0.3949428	-0.60848329	1.585921327	1.259333684	-20.60366897	5.1937046	0
0.91055434	1.001834821	0.908886695	20.64095631	-0.379473873	-0.616883985	1.559155544	1.248661501	-20.6031532	5.16464891	0
0.910429363	1.001845392	0.908752358	20.64756014	-0.399504648	-0.609916785	1.569116756	1.252643906	-20.60952748	5.15980629	0
0.91138731	1.001858431	0.909696702	20.65008117	-0.396073632	-0.59914951	1.58055884	1.257202784	-20.6117756	5.21953189	0
0.91065721	1.001857154	0.908969114	20.67016232	-0.389173896	-0.619409877	1.582549234	1.257994131	-20.6318458	5.15819209	0
0.911024149	1.001846624	0.909344931	20.66960779	-0.4066746	-0.615049336	1.573516193	1.254398738	-20.63150915	5.12832929	0
0.912519062	1.001833827	0.910848724	20.66117957	-0.368753567	-0.628892465	1.561367733	1.249547011	-20.6233599	5.18321227	0
0.910215762	1.001884862	0.908503359	20.65233076	-0.413664361	-0.599322536	1.603323203	1.266223994	-20.61347721	5.17110573	0
0.910423312	1.001864334	0.908729137	20.65785757	-0.382939991	-0.620280508	1.586759109	1.259666269	-20.6194161	5.19451171	0
0.911378083	1.001859736	0.909686307	20.66007669	-0.394420862	-0.616784816	1.583196597	1.258251404	-20.62172573	5.18644068	0
0.911415919	1.001861621	0.909722361	20.65216031	-0.387638777	-0.608599063	1.583582551	1.258404764	-20.61378527	5.20661824	0
0.911925365	1.001858056	0.910234099	20.65917022	-0.384950186	-0.618360956	1.581632394	1.257629673	-20.62085551	5.20661825	0
0.913063055	1.001872885	0.911356189	20.64524688	-0.366485378	-0.62638362	1.592071642	1.261773213	-20.60665298	5.13801452	0
0.910706189	1.001840618	0.909033006	20.65006426	-0.36836627	-0.629340583	1.565448579	1.251178876	-20.6121252	5.13236481	0
0.912673016	1.001840598	0.910996238	20.64011486	-0.384140282	-0.61370026	1.563923389	1.250569226	-20.6021945	5.08958838	0
0.909723187	1.001842045	0.908050516	20.64129811	-0.35338961	-0.627302461	1.565329049	1.251131108	-20.60334581	5.23325263	0
0.910542396	1.001835301	0.908874338	20.63857286	-0.395750993	-0.607470712	1.559201453	1.248679884	-20.60076427	5.15980629	0
0.910264266	1.001856029	0.90857792	20.65241259	-0.40397993	-0.608390982	1.578877687	1.256533997	-20.61415213	5.21146085	0
0.909351173	1.001861056	0.907661963	20.64924505	-0.364460021	-0.631209124	1.582656672	1.258036832	-20.61088704	5.2582728	0
0.911001266	1.001890073	0.909282655	20.64972042	-0.414558073	-0.597999255	1.607337497	1.267808147	-20.61076457	5.20419693	0
0.913774765	1.001867806	0.912071193	20.64056621	-0.399462059	-0.61309044	1.587045936	1.259780114	-20.60208552	5.11380145	0
0.908784492	1.001888188	0.90707177	20.64577464	-0.417175305	-0.606521398	1.60512488	1.266935231	-20.60686501	5.19531881	0
0.910398331	1.001862283	0.908706063	20.65571756	-0.396902798	-0.607989169	1.584690014	1.258844714	-20.61732228	5.15738498	0
0.912083682	1.001862786	0.910387824	20.64858939	-0.40470242	-0.606764497	1.584023154	1.258579816	-20.61019701	5.11945117	0
0.911245715	1.001851304	0.90956184	20.64249474	-0.370165548	-0.616722994	1.573357258	1.254335385	-20.60434983	5.22276029	0
0.910244958	1.001857581	0.908557239	20.65199435	-0.367136902	-0.620069139	1.580130737	1.257032512	-20.61370272	5.23163841	0
0.912149125	1.001874601	0.910442409	20.65621639	-0.384706632	-0.618832168	1.595219971	1.263020179	-20.61756667	5.22760291	0
0.912207489	1.001856596	0.910517027	20.65097789	-0.397307453	-0.611879752	1.579139645	1.256638231	-20.61270841	5.16868442	0
0.914041442	1.001866729	0.912338354	20.6592923	-0.384117206	-0.626389887	1.589012704	1.260560472	-20.62079886	5.11218725	0
0.912502568	1.001845224	0.910821897	20.6617881	-0.391083367	-0.623033127	1.571137287	1.253450154	-20.6237327	5.15254237	0
0.913042681	1.001859553	0.911347981	20.67642931	-0.375568376	-0.62638849	1.585548916	1.259185815	-20.63805175	5.16222761	0
0.91259846	1.001834988	0.910926919	20.65851996	-0.378068041	-0.632428035	1.561951786	1.249780695	-20.62068125	5.13720742	0
0.911400036	1.001878069	0.909691573	20.65729541	-0.408645146	-0.603502903	1.598329342	1.264250506	-20.61857231	5.19451171	0
0.910815419	1.00186887	0.909116398	20.65882351	-0.430404179	-0.600643175	1.590758348	1.26125269	-20.62028687	5.12187248	0
0.912034794	1.001850397	0.910350284	20.63791528	-0.376727322	-0.611873789	1.571891444	1.25375095	-20.59979747	5.17998386	0
0.908769652	1.0018633	0.907079491	20.63225219	-0.371590409	-0.613615092	1.581952896	1.257757089	-20.59387962	5.17998385	0
0.908984067	1.001850299	0.907305281	20.64401934	-0.384301984	-0.618486488	1.572737905	1.254088476	-20.60589228	5.15415658	0
0.910488531	1.001838639	0.908817543	20.63986263	-0.371330321	-0.61687331	1.562225386	1.24989015	-20.60198301	5.1953188	0
0.913268818	1.001898561	0.911538207	20.63581182	-0.428639511	-0.602545651	1.612360866	1.269787725	-20.59670771	5.13478612	0
0.911525793	1.001856716	0.909836484	20.64779569	-0.389460765	-0.616742243	1.578754901	1.256485138	-20.60952964	5.15577078	0
0.911999974	1.00187633	0.910291966	20.64987715	-0.408930675	-0.604057726	1.595707319	1.263213093	-20.61120373	5.15738499	0
0.911374515	1.00186021	0.909682315	20.64597159	-0.381147543	-0.623420605	1.581438223	1.257552473	-20.60763705	5.1945117	0
0.909807077	1.001870108	0.908108816	20.64086174	-0.390522423	-0.617843292	1.589042129	1.260572144	-20.60233315	5.21549636	0
0.911420746	1.001855288	0.909732929	20.63240231	-0.364054122	-0.62942082	1.575192287	1.255066646	-20.59419415	5.13801452	0
0.908798136	1.0018741	0.907098143	20.63449723	-0.400144104	-0.604930698	1.591442827	1.26152401	-20.59589845	5.1928975	0
0.912706288	1.001869847	0.911002852	20.64085096	-0.397436634	-0.604250768	1.588819509	1.260483839	-20.60232776	5.15819209	0
0.910727309	1.0018624	0.909034323	20.63760419	-0.401639178	-0.615067201	1.582011734	1.257780479	-20.59924016	5.14205004	0
0.912403879	1.001858359	0.91071145	20.64479674	-0.37826116	-0.618661269	1.579688539	1.256856611	-20.60650246	5.1598063	0
0.910812345	1.001855271	0.90912567	20.66038839	-0.399253375	-0.624348691	1.579454398	1.256763461	-20.62212874	5.23728813	0
0.9096735	1.001870052	0.907975539	20.65455834	-0.380624197	-0.607145304	1.59110422	1.261389797	-20.61600534	5.22114608	0
0.909214014	1.001862393	0.907523847	20.65683438	-0.369152436	-0.61218784	1.584955397	1.258950117	-20.61843474	5.25181598	0
