# Supplementary material for: Implementing federated learning over VPN-based wireless backhaul networks for healthcare systems
Source: PeerJ Comput Sci. 2024 Nov 13;10:e2422. doi: 10.7717/peerj-cs.2422 (PMC11622844; doi:10.7717/peerj-cs.2422)
Supplement: Supplemental Information 1 [file peerj-cs-10-2422-s001.zip › DataSet/1496 Features/Client2_RawMIF.csv]

0.91486086	1.001810963	0.913207076	20.75983768	-0.322681603	-0.659504596	1.55671465	1.247683714	-20.72231034	5.146085553	2
0.911114523	1.001851051	0.90943112	20.77769648	-0.369385703	-0.649596628	1.593817206	1.262464735	-20.73930697	5.277643261	2
0.913189347	1.001855493	0.911498068	20.7713117	-0.364490645	-0.650290143	1.596650071	1.263586195	-20.73284206	5.230024213	2
0.913667073	1.001842257	0.911986958	20.7734517	-0.364455087	-0.644091201	1.585618549	1.259213464	-20.73525204	5.14850686	2
0.913508361	1.00183279	0.911837155	20.75562118	-0.345933844	-0.650257043	1.574785927	1.254904748	-20.71765008	5.196125908	2
0.914070098	1.001855442	0.912377235	20.76721953	-0.351944656	-0.65460313	1.595976885	1.263319787	-20.72875853	5.208232446	2
0.916046936	1.001847893	0.914357302	20.7672652	-0.399909311	-0.641144469	1.589508399	1.260757074	-20.72896031	5.155770783	2
0.914754308	1.001804239	0.913106844	20.77272339	-0.322797485	-0.667945236	1.552876409	1.246144618	-20.73531192	5.17433414	2
0.912399005	1.001875032	0.91069143	20.77109844	-0.416602438	-0.621413447	1.613382667	1.270190012	-20.73222486	5.221146086	2
0.912712958	1.001860177	0.911018303	20.76896137	-0.402810178	-0.626449648	1.600306752	1.265032312	-20.73039917	5.184826473	2
0.914665941	1.001834794	0.91299079	20.77359585	-0.366747521	-0.649169255	1.579234796	1.25667609	-20.73555038	5.153349475	2
0.913944388	1.001821716	0.912282468	20.75522149	-0.348227807	-0.66026563	1.565236109	1.251093965	-20.71748014	5.131557708	2
0.912570364	1.001843487	0.910891148	20.77983512	-0.377761947	-0.63442756	1.58764942	1.260019611	-20.74159826	5.241323648	2
0.915469936	1.00180834	0.913817443	20.77600105	-0.355041188	-0.645141506	1.556887661	1.247753045	-20.73849879	5.115415658	2
0.914674072	1.001829571	0.913003667	20.76799883	-0.356116131	-0.652703357	1.573903146	1.254552967	-20.73007169	5.149313963	2
0.914107868	1.001845148	0.912424311	20.76703264	-0.364922331	-0.650318365	1.587118522	1.259808923	-20.72878497	5.186440678	2
0.915967555	1.001837555	0.914287502	20.7697334	-0.382347159	-0.636941838	1.581016202	1.257384668	-20.73163788	5.13559322	2
0.915028199	1.001831826	0.913355092	20.76442641	-0.370768186	-0.643663427	1.575295282	1.255107678	-20.72645915	5.136400323	2
0.913041918	1.001853489	0.911352736	20.75956871	-0.389473682	-0.640221106	1.593127057	1.262191371	-20.72116227	5.189669088	2
0.915018129	1.001838474	0.913338978	20.7621417	-0.347612372	-0.654242546	1.580649106	1.257238683	-20.72404108	5.18401937	2
0.912652812	1.001814337	0.910999951	20.7578624	-0.340223045	-0.659129619	1.55931023	1.24872344	-20.72026885	5.208232446	2
0.914515435	1.001834251	0.912841055	20.75666759	-0.363195583	-0.64733107	1.576196944	1.255466823	-20.71866435	5.167070218	2
0.91425805	1.001811505	0.912604862	20.7699992	-0.387895964	-0.63172052	1.558703801	1.248480597	-20.73244228	5.10976594	2
0.913635275	1.001832331	0.911964255	20.74918843	-0.340480301	-0.663123198	1.573416992	1.254359196	-20.71123858	5.194511703	2
0.916917528	1.001820027	0.915251745	20.75314292	-0.374697698	-0.653191077	1.563475974	1.250390329	-20.71544026	5.078288943	2
0.914260493	1.001827533	0.9125927	20.75435669	-0.359393334	-0.651061577	1.570089713	1.253032207	-20.71649661	5.181598063	2
0.914221731	1.001825562	0.912555804	20.75254251	-0.363868894	-0.637272226	1.56812703	1.252248789	-20.71472649	5.146085553	2
0.91357794	1.00186616	0.911876233	20.76269761	-0.386481436	-0.641382269	1.604471372	1.266677296	-20.72402328	5.184826473	2
0.916359763	1.001819135	0.914695808	20.76046211	-0.341604286	-0.673005024	1.563814035	1.250525503	-20.72276461	5.162227603	2
0.915722883	1.0018403	0.914040774	20.77622281	-0.355340297	-0.650719667	1.584361777	1.258714335	-20.73805855	5.123486683	2
0.91424215	1.001838511	0.91256439	20.77003591	-0.362990018	-0.644755751	1.58188302	1.257729311	-20.73192004	5.162227603	2
0.91468963	1.001816285	0.913031305	20.77002209	-0.359657863	-0.6516072	1.562809018	1.250123601	-20.73236621	5.139628733	2
0.915470169	1.00184391	0.913785232	20.76878415	-0.372979387	-0.657481375	1.586324084	1.259493582	-20.73055886	5.144471348	2
0.915314588	1.001828467	0.913644021	20.77994463	-0.383830854	-0.641899937	1.57476582	1.254896737	-20.74201853	5.12267958	2
0.914583806	1.001828941	0.912914141	20.77091956	-0.357569444	-0.647830179	1.573804891	1.254513807	-20.73300013	5.146892655	2
0.914299763	1.001838822	0.912621614	20.77050232	-0.361000318	-0.646128332	1.582221057	1.257863688	-20.73237916	5.176755448	2
0.913746174	1.001828598	0.91207835	20.76783056	-0.382104323	-0.637458142	1.573042612	1.254209955	-20.72992386	5.17756255	2
0.916292499	1.00185228	0.914598407	20.76443795	-0.35555905	-0.662417684	1.592837922	1.262076829	-20.72604751	5.153349475	2
0.916007576	1.001821453	0.914342144	20.77290575	-0.359983848	-0.654285019	1.56767933	1.252070018	-20.73513766	5.140435835	2
0.914562101	1.001827031	0.912894215	20.76430002	-0.367393709	-0.656549208	1.571164427	1.253460979	-20.72643218	5.10976594	2
0.914835066	1.001835069	0.913159355	20.76092257	-0.366645435	-0.646466342	1.57754411	1.256003228	-20.72289463	5.176755448	2
0.911922976	1.001822794	0.910263753	20.75425744	-0.35527704	-0.646927665	1.566014513	1.251405016	-20.71649554	5.205811138	2
0.915081388	1.001840802	0.9134	20.76340552	-0.370913828	-0.656522508	1.58283744	1.258108676	-20.72525443	5.144471348	2
0.911695151	1.001857524	0.910004795	20.74774652	-0.383125975	-0.639795995	1.5947677	1.262841122	-20.70927855	5.229217111	2
0.917663772	1.001784377	0.91602923	20.76812883	-0.366056697	-0.662225194	1.5351474	1.239010654	-20.73113668	5.075060533	2
0.913939969	1.00184375	0.912257993	20.76020199	-0.367546731	-0.644461552	1.584876316	1.258918709	-20.72199581	5.146085553	2
0.912839622	1.001835489	0.911167185	20.7558241	-0.378383122	-0.634570579	1.577128911	1.255837932	-20.71779683	5.217917676	2
0.913368109	1.001842573	0.911688256	20.75635518	-0.369415218	-0.643815488	1.583280644	1.258284803	-20.71818042	5.18079096	2
0.912768097	1.001848521	0.91108394	20.76214991	-0.383898181	-0.631562799	1.589263991	1.260660141	-20.72384146	5.222760291	2
0.914729503	1.001832162	0.913056635	20.76767798	-0.368902724	-0.652655603	1.576077457	1.255419236	-20.72969781	5.15819209	2
0.915573696	1.001808569	0.913920808	20.76835255	-0.345691813	-0.65863065	1.555937623	1.247372287	-20.73085937	5.203389831	2
0.914783724	1.001830138	0.913112601	20.75756608	-0.364172964	-0.649420686	1.572808512	1.254116626	-20.71964626	5.16464891	2
0.912065367	1.001820549	0.910407925	20.76160914	-0.36340816	-0.650173196	1.565199133	1.251079187	-20.72388031	5.1614205	2
0.915140473	1.001809229	0.913487764	20.77024604	-0.337920106	-0.660856279	1.556787761	1.247713012	-20.73273578	5.136400323	2
0.914028814	1.001867326	0.912325206	20.76044189	-0.398070217	-0.628502777	1.60512235	1.266934233	-20.72174764	5.175141243	2
0.915236052	1.001824677	0.913569084	20.75426185	-0.373600979	-0.649820236	1.567628305	1.252049642	-20.71646101	5.114608555	2
0.91498664	1.001826452	0.913318507	20.75465373	-0.348084917	-0.65275625	1.569208461	1.25268051	-20.71681546	5.140435835	2
0.913779848	1.001853585	0.912089213	20.75607957	-0.374834334	-0.638108182	1.592674117	1.262011932	-20.71767759	5.149313963	2
0.91503658	1.001838977	0.913356938	20.7369908	-0.347453186	-0.652906429	1.577251933	1.255886911	-20.69892595	5.150928168	1
0.91416887	1.001858017	0.912473479	20.7367244	-0.347322212	-0.642467848	1.593495822	1.262337444	-20.69826667	5.192090395	1
0.914761129	1.001843382	0.913077978	20.75923713	-0.388257587	-0.633800582	1.584413304	1.258734803	-20.72104034	5.192090395	1
0.91372684	1.001846763	0.912042514	20.75094777	-0.412900195	-0.623930615	1.586044103	1.259382429	-20.71269633	5.098466505	1
0.914898246	1.00183527	0.913222237	20.768331	-0.353722316	-0.652535371	1.578842619	1.256520043	-20.73028533	5.149313963	1
0.915517111	1.001818601	0.913855173	20.77072736	-0.334517086	-0.660469698	1.564903191	1.250960907	-20.73302225	5.188054883	1
0.914577725	1.001844011	0.912894338	20.77313837	-0.379090576	-0.65586421	1.587076225	1.259792136	-20.73490298	5.15173527	1
0.912200651	1.001847058	0.91051887	20.77680778	-0.374289415	-0.636594063	1.590252776	1.26105225	-20.73850257	5.229217111	1
0.914589121	1.001818451	0.912929004	20.76969731	-0.372714812	-0.636419233	1.564619019	1.250847321	-20.73199719	5.156577885	1
0.915149245	1.001830382	0.913477233	20.77843745	-0.349192389	-0.654706889	1.57618176	1.255460776	-20.74047446	5.157384988	1
0.913339011	1.001844899	0.911657095	20.78096812	-0.378604639	-0.640353474	1.589035604	1.260569555	-20.74269993	5.178369653	1
0.915043153	1.001825399	0.913375877	20.78251049	-0.355667615	-0.651325729	1.572519258	1.254001299	-20.74464323	5.126715093	1
0.913932015	1.001838808	0.912254554	20.77001233	-0.350000419	-0.641798316	1.58213385	1.257829023	-20.73189037	5.166263115	1
0.915631245	1.001826941	0.91396149	20.76124653	-0.367540392	-0.641228741	1.570625353	1.253245927	-20.72338612	5.1614205	1
0.915573526	1.001836021	0.913895594	20.77157497	-0.366557253	-0.65495633	1.579980461	1.256972737	-20.73350781	5.141242938	1
0.915355092	1.001835599	0.913677946	20.75885587	-0.360051914	-0.655960865	1.577684096	1.256058954	-20.72082076	5.169491525	1
0.913072746	1.001832889	0.911402247	20.75578429	-0.355131645	-0.643112494	1.574894991	1.254948202	-20.71781085	5.18724778	1
0.91551917	1.001830688	0.913846203	20.75944974	-0.349861633	-0.648979194	1.573564944	1.25441817	-20.72151511	5.13236481	1
0.913509055	1.001821012	0.911848567	20.75005065	-0.364162848	-0.638687149	1.563853713	1.250541368	-20.71233324	5.140435835	1
0.913073961	1.001852413	0.911385698	20.76058906	-0.398335514	-0.636044362	1.592361787	1.261888183	-20.72220298	5.212267958	1
0.91399602	1.001824578	0.912331401	20.75676228	-0.349967944	-0.651477982	1.567921534	1.252166736	-20.71895892	5.220338983	1
0.914244435	1.00182935	0.912575015	20.76714082	-0.348371707	-0.659083738	1.573583825	1.254425695	-20.72921981	5.183212268	1
0.911704971	1.001821532	0.91004729	20.75830714	-0.360110027	-0.63683261	1.56554448	1.2512172	-20.72056396	5.206618241	1
0.914475199	1.00183166	0.912803253	20.77432701	-0.364772045	-0.640574698	1.576655662	1.255649498	-20.73634508	5.176755448	1
0.914347245	1.001832746	0.912674544	20.76664477	-0.383606006	-0.646129432	1.576421537	1.255556266	-20.7286544	5.146892655	1
0.910216077	1.001854204	0.908531474	20.77606198	-0.380705431	-0.629406115	1.596273847	1.263437314	-20.73761022	5.227602906	1
0.914049844	1.001875572	0.912338687	20.76101978	-0.379318977	-0.629020677	1.612280568	1.269756106	-20.72215388	5.206618241	1
0.91606827	1.001831359	0.914393687	20.75055088	-0.375967742	-0.645754824	1.572790854	1.254109586	-20.71261864	5.094430993	1
0.913814836	1.001840052	0.912136457	20.75765907	-0.34986214	-0.653854949	1.581319094	1.257505107	-20.71953404	5.239709443	1
0.914213034	1.001838235	0.912535579	20.75477137	-0.391207547	-0.629178907	1.579322319	1.256710913	-20.71668922	5.160613398	1
0.915502377	1.001810913	0.913847478	20.75323842	-0.361534699	-0.651079264	1.555682218	1.247269906	-20.71572404	5.101694915	1
0.914682841	1.001857282	0.912987166	20.75422979	-0.375251632	-0.630913178	1.59555751	1.263153795	-20.71575479	5.172719935	1
0.911817274	1.001847767	0.910135555	20.75274682	-0.393342535	-0.635920658	1.587179247	1.259833024	-20.7144713	5.225988701	1
0.915503119	1.001848685	0.913813766	20.7557705	-0.369128535	-0.64860655	1.588428198	1.260328607	-20.71747042	5.134786118	1
0.913039211	1.001840072	0.911362238	20.75403867	-0.352704891	-0.650493459	1.580784657	1.25729259	-20.71591988	5.172719935	1
0.914477798	1.001841583	0.912796807	20.75325274	-0.367651197	-0.642823137	1.581959433	1.257759688	-20.71510415	5.196125908	1
0.913209058	1.001857488	0.911515928	20.75850841	-0.380710993	-0.638219486	1.596392502	1.263484271	-20.72002121	5.149313963	1
0.914883699	1.001841346	0.913202177	20.75906523	-0.350084833	-0.649491916	1.582642295	1.258031119	-20.72091086	5.131557708	1
0.914951992	1.001829945	0.913280739	20.75374455	-0.34359336	-0.657346438	1.57206344	1.25381954	-20.71583572	5.142857143	1
0.915896777	1.001848581	0.914206792	20.75126162	-0.396759136	-0.620062731	1.587648958	1.260019428	-20.71297201	5.133979015	1
0.915121504	1.001843901	0.913437216	20.76255954	-0.386883803	-0.648783647	1.585365551	1.259113002	-20.7243459	5.149313963	1
0.915693512	1.00183997	0.914011758	20.77335022	-0.346774481	-0.660260642	1.583639754	1.258427493	-20.73519809	5.146085553	1
0.915888303	1.001845137	0.914201477	20.76462501	-0.370341768	-0.653856436	1.586740766	1.259658988	-20.726382	5.143664245	1
0.914595369	1.001848043	0.912908275	20.76574842	-0.358716567	-0.649676235	1.589405253	1.260716167	-20.72744321	5.18401937	1
0.912306602	1.001839454	0.910631538	20.76448776	-0.368849432	-0.647954156	1.581846166	1.25771466	-20.72636258	5.17433414	1
0.913147943	1.001819371	0.911489605	20.77327551	-0.376773526	-0.637327335	1.565948036	1.251378455	-20.73554984	5.17756255	1
0.911821985	1.001836966	0.910150071	20.76483076	-0.369219697	-0.645175554	1.579764691	1.256886905	-20.72675642	5.181598063	1
0.913295416	1.001853894	0.911605396	20.77417838	-0.377843655	-0.640823482	1.595718642	1.263217575	-20.73573651	5.201775626	1
0.91422565	1.00180636	0.912577207	20.78566379	-0.326231119	-0.6664815	1.556634404	1.247651556	-20.7481851	5.171912833	1
0.913948544	1.001818985	0.912289104	20.77541864	-0.357219613	-0.653528002	1.565939538	1.251375059	-20.73769708	5.149313963	1
0.913162148	1.00183512	0.911489455	20.77947728	-0.374583432	-0.632542718	1.580409447	1.257143368	-20.74141429	5.192090395	1
0.91259364	1.001824836	0.91093134	20.78689246	-0.362487369	-0.64354055	1.572698553	1.254072786	-20.74902889	5.212267958	1
0.911083973	1.001838952	0.909411608	20.77015477	-0.364914454	-0.638058554	1.58227947	1.257886907	-20.73202956	5.214689266	1
0.914294549	1.001843892	0.912611791	20.76630396	-0.375341041	-0.641752465	1.585930059	1.259337151	-20.72808361	5.182405165	1
0.914038635	1.001851968	0.912348994	20.76078523	-0.378042915	-0.642927903	1.59201045	1.261748965	-20.72240799	5.165456013	1
0.915422565	1.001840528	0.9137408	20.76096111	-0.372787249	-0.64536011	1.582230367	1.257867388	-20.72282018	5.159806295	1
0.913966226	1.001837409	0.912289976	20.75239659	-0.365540128	-0.64215909	1.578252785	1.256285312	-20.71433589	5.152542373	1
0.916820729	1.001819136	0.915155936	20.75531561	-0.365836471	-0.655575737	1.563040067	1.250216008	-20.71762742	5.107344633	1
0.915061793	1.001826851	0.91339316	20.75472469	-0.373099045	-0.644054061	1.569561127	1.252821267	-20.71687805	5.081517353	1
0.912871242	1.001844402	0.91119064	20.7588329	-0.381555153	-0.636462579	1.585226139	1.259057639	-20.72061575	5.183212268	1
0.914054761	1.001829982	0.912385112	20.76880945	-0.379335189	-0.642528804	1.574378904	1.254742565	-20.73087232	5.17756255	1
0.914350863	1.001855279	0.912657628	20.76702969	-0.372094572	-0.640859954	1.595808272	1.263253051	-20.7285724	5.176755448	3
0.911852125	1.001828053	0.910188253	20.76661992	-0.352355337	-0.656085039	1.572392202	1.253950638	-20.7287267	5.197740113	3
0.914556681	1.001832144	0.912884145	20.76718143	-0.365002813	-0.654878396	1.575986441	1.255382986	-20.72920254	5.175141243	3
0.91503274	1.001851784	0.913341429	20.76827176	-0.38009718	-0.645394477	1.593001105	1.262141476	-20.72988448	5.158999193	3
0.915739372	1.001815048	0.914080273	20.76737833	-0.338119965	-0.653941282	1.561350038	1.249539931	-20.72975284	5.128329298	3
0.914001775	1.001851951	0.912312218	20.76162212	-0.384015042	-0.64906105	1.592124164	1.261794026	-20.72324369	5.209039548	3
0.914568936	1.001826456	0.912901561	20.75352364	-0.348898524	-0.664689569	1.569040863	1.252613613	-20.71568735	5.224374496	3
0.915225472	1.00186061	0.913525758	20.75701317	-0.395719691	-0.645219618	1.598837086	1.264451298	-20.7184642	5.134786118	3
0.913410853	1.001841954	0.911731485	20.7695349	-0.359349508	-0.65730925	1.584760948	1.258872888	-20.7313487	5.141242938	3
0.91488973	1.001837481	0.91321172	20.76503495	-0.386259614	-0.642508141	1.580238181	1.257075249	-20.72694956	5.157384988	3
0.915689612	1.001826736	0.914019939	20.76874917	-0.375311617	-0.656163402	1.571584425	1.253628504	-20.73087933	5.115415658	3
0.914654004	1.00183078	0.912982534	20.75345107	-0.362033004	-0.651937655	1.572734465	1.254087104	-20.7155255	5.186440678	3
0.914065605	1.001843383	0.912383732	20.761764	-0.356929448	-0.643998771	1.584800001	1.258888399	-20.72356254	5.19047619	3
0.914322796	1.001842442	0.912641308	20.75590439	-0.402290382	-0.630025283	1.583099475	1.25821281	-20.71773316	5.228410008	3
0.913033562	1.00184996	0.911347605	20.76411367	-0.39737954	-0.632051082	1.590798964	1.261268791	-20.72577182	5.18724778	3
0.915251615	1.0018104	0.913597638	20.75184631	-0.330866963	-0.658059802	1.55503408	1.247010056	-20.71434506	5.133979015	3
0.917025177	1.001830737	0.915349412	20.75181032	-0.367397932	-0.659420695	1.57244911	1.253973329	-20.71388864	5.128329298	3
0.916511251	1.001848413	0.914820285	20.76645983	-0.379528389	-0.648311448	1.589831636	1.260885259	-20.72814565	5.11622276	3
0.913877061	1.001840127	0.9121985	20.75890161	-0.382178782	-0.642744682	1.581572776	1.25760597	-20.72077275	5.17433414	3
0.911647976	1.001827834	0.909984675	20.76771797	-0.367151543	-0.642893443	1.572370036	1.253941799	-20.72982729	5.202582728	3
0.912944761	1.001827636	0.911279273	20.76744201	-0.367766189	-0.643176391	1.572159026	1.253857658	-20.72955592	5.18724778	3
0.914885285	1.001834994	0.913209551	20.76685189	-0.385434422	-0.649063982	1.578380988	1.256336336	-20.72881464	5.137207425	3
0.916024151	1.001825123	0.914355341	20.78761186	-0.372809712	-0.651620809	1.573053728	1.254214387	-20.74974104	5.146892655	3
0.914852661	1.00184863	0.913164557	20.79350683	-0.386819585	-0.645321898	1.594161911	1.262601248	-20.75513826	5.156577885	3
0.913116377	1.00182956	0.911448826	20.7724339	-0.382866194	-0.638812646	1.574565989	1.254817114	-20.73449888	5.209846651	3
0.916051259	1.001815013	0.914391626	20.77884295	-0.373897562	-0.649015337	1.563044616	1.250217827	-20.7411974	5.117836965	3
0.915376831	1.001835583	0.913699659	20.7645459	-0.374339917	-0.64426101	1.578535669	1.256397894	-20.72650069	5.17110573	3
0.91522358	1.001832662	0.913549353	20.76354489	-0.389435136	-0.646547345	1.575878356	1.255339937	-20.72556195	5.10653753	3
0.913985825	1.001833643	0.912312968	20.77133649	-0.383642535	-0.642397418	1.577903575	1.256146319	-20.73331898	5.120258273	3
0.916858235	1.001845908	0.915168917	20.7708957	-0.364964929	-0.649097868	1.588361318	1.260302074	-20.73262518	5.104116223	3
0.91564827	1.001824947	0.913980305	20.77406511	-0.364560317	-0.651643269	1.570853132	1.253336799	-20.73622261	5.091202583	3
0.915278918	1.001818704	0.913617319	20.77436805	-0.378031893	-0.642330292	1.565539771	1.251215318	-20.73665421	5.0968523	3
0.915571877	1.001839051	0.913891185	20.77520778	-0.375683949	-0.642643804	1.583134248	1.258226628	-20.73707125	5.11299435	3
0.915053328	1.001812314	0.913397964	20.7705208	-0.36864795	-0.656911884	1.559476708	1.248790098	-20.73294618	5.166263115	3
0.915313908	1.001826714	0.91364494	20.76578952	-0.371951252	-0.649597954	1.571117509	1.253442264	-20.72792553	5.137207425	3
0.916893031	1.001810201	0.91523627	20.77730383	-0.379490028	-0.645789094	1.558680779	1.248471377	-20.7397607	5.082324455	3
0.913810056	1.001843437	0.912128604	20.76757119	-0.387287319	-0.637343951	1.585733319	1.259259036	-20.72935792	5.171912833	3
0.915649106	1.001824209	0.913981812	20.77844616	-0.372089444	-0.644728049	1.570882025	1.253348325	-20.74061096	5.14205004	3
0.913002554	1.001840804	0.911324983	20.76994291	-0.374928965	-0.641830795	1.58383618	1.258505534	-20.73177977	5.18401937	3
0.912545374	1.001831541	0.910877065	20.77572605	-0.390257733	-0.63419059	1.576765924	1.255693404	-20.73774402	5.183212268	3
0.91567599	1.001844349	0.913990273	20.77560465	-0.385398751	-0.648242307	1.587743055	1.260056767	-20.73735773	5.097659403	3
0.913908913	1.00184852	0.912222651	20.77516254	-0.389660009	-0.6382673	1.591256131	1.261450011	-20.73683009	5.179176755	3
0.916449701	1.001823642	0.914781467	20.77792851	-0.364744304	-0.654646945	1.570317209	1.253122982	-20.74010598	5.129943503	3
0.913297035	1.001820331	0.911637553	20.77964292	-0.374002128	-0.650125545	1.567732606	1.252091293	-20.74188581	5.181598063	3
0.914114276	1.001854938	0.912421791	20.77239743	-0.395581891	-0.634138617	1.59634063	1.263463743	-20.73393726	5.204196933	3
0.914362918	1.001817567	0.912704017	20.762437	-0.351336783	-0.65483743	1.562767638	1.250107051	-20.72476834	5.17110573	3
0.913479971	1.00185948	0.911784526	20.76390073	-0.399485789	-0.641177922	1.598929649	1.2644879	-20.72536233	5.16464891	3
0.915537099	1.001811081	0.913881985	20.76923481	-0.381097381	-0.64504506	1.558225182	1.248288902	-20.73168805	5.104116223	3
0.913355206	1.001838179	0.911679376	20.78311612	-0.388577415	-0.646526955	1.583590683	1.258407995	-20.74498312	5.188054883	3
0.914276854	1.001840422	0.912597289	20.77459357	-0.412799293	-0.627639596	1.584217884	1.258657175	-20.73642978	5.121872478	3
0.913959557	1.001812343	0.912306145	20.77945398	-0.361137717	-0.648675162	1.560843055	1.249337046	-20.74186262	5.153349475	3
0.912176359	1.001844669	0.910496793	20.78528954	-0.399123382	-0.636253836	1.589499163	1.260753411	-20.74701814	5.175948345	3
0.914842612	1.00184673	0.913156259	20.77778631	-0.4192117	-0.628493495	1.590120848	1.26099994	-20.73948609	5.101694915	3
0.912742464	1.001816251	0.9110877	20.77535222	-0.378214726	-0.638065619	1.563582267	1.250432832	-20.73768737	5.197740113	3
0.914613897	1.001832958	0.912940516	20.77473983	-0.420763712	-0.625678883	1.577832197	1.256117907	-20.73673029	5.134786118	3
0.914739662	1.001814914	0.913082495	20.77858092	-0.394719197	-0.641609333	1.562919947	1.250167967	-20.7409379	5.14527845	3
0.91432377	1.001822618	0.912660339	20.76962101	-0.356766186	-0.654994395	1.568182964	1.252271122	-20.7318348	5.205004036	3
0.91148858	1.001852097	0.909803536	20.77096563	-0.388846684	-0.637766725	1.593682502	1.262411384	-20.73256691	5.271186441	3
0.915192494	1.001831048	0.913519796	20.77570232	-0.404186866	-0.634246795	1.576339281	1.255523509	-20.73773053	5.108958838	4
0.91215995	1.0018329	0.910491111	20.77478187	-0.396484468	-0.619851527	1.577788939	1.256100688	-20.73677345	5.222760291	4
0.914344244	1.001812664	0.912689844	20.77779272	-0.386822592	-0.643906773	1.560869606	1.249347672	-20.7401977	5.179983858	4
0.914306248	1.001838297	0.912628566	20.78095657	-0.39608377	-0.631363745	1.583362956	1.25831751	-20.7428251	5.112187248	4
0.9147797	1.001839581	0.913099979	20.7870222	-0.40439408	-0.632350595	1.585390838	1.259123043	-20.74885301	5.126715093	4
0.915404727	1.001825986	0.913736257	20.7840301	-0.372058933	-0.648927952	1.573253789	1.25429414	-20.74614792	5.117836965	4
0.914495762	1.001836985	0.912818928	20.76512842	-0.416968443	-0.632731413	1.579826286	1.256911407	-20.72705315	5.076674738	4
0.915812712	1.00183319	0.914136926	20.7678571	-0.424192465	-0.628466204	1.576985845	1.25578097	-20.72985535	5.075060533	4
0.915654678	1.001828754	0.913983227	20.76516809	-0.424398909	-0.637764961	1.572773581	1.2541027	-20.72726302	5.072639225	4
0.913365409	1.001827999	0.911698824	20.76054095	-0.426095065	-0.625328319	1.571425493	1.253565113	-20.72265994	5.149313963	4
0.913747435	1.001830233	0.912078119	20.75544713	-0.431168423	-0.634977797	1.572568204	1.254020815	-20.71752923	5.104116223	4
0.913235515	1.001831659	0.911565837	20.75471566	-0.433528957	-0.628750257	1.573679094	1.254463668	-20.7167696	5.146892655	4
0.915555998	1.001809135	0.913902625	20.75905123	-0.404890984	-0.648546254	1.555029538	1.247008235	-20.72156312	5.11299435	4
0.914732858	1.001834339	0.913058	20.75173575	-0.426486134	-0.631618362	1.575523091	1.255198427	-20.71373973	5.117836965	4
0.914924902	1.001840276	0.91324428	20.76341083	-0.453492952	-0.620835339	1.58238727	1.257929756	-20.72527062	5.059725585	4
0.912572233	1.001823639	0.91091106	20.74836954	-0.429987864	-0.61968847	1.565849602	1.251339123	-20.71060088	5.13559322	4
0.914567768	1.001831952	0.912895387	20.75720045	-0.432925169	-0.623187143	1.574307564	1.254714136	-20.71924378	5.11299435	4
0.913769447	1.001849691	0.912082376	20.76065967	-0.44279814	-0.624291776	1.590039159	1.260967549	-20.72232976	5.100887813	4
0.913090371	1.001829861	0.911422595	20.76948957	-0.456626618	-0.616406825	1.574377425	1.254741976	-20.73155372	5.171912833	4
0.915780249	1.001839906	0.914098394	20.76255188	-0.452917376	-0.620871906	1.58193941	1.257751728	-20.72442089	5.026634383	4
0.914003822	1.001827374	0.912336641	20.76460494	-0.418988747	-0.625176046	1.571504754	1.253596727	-20.72672944	5.149313963	4
0.9136977	1.00184264	0.912017181	20.77364827	-0.435833016	-0.628476718	1.585976999	1.259355787	-20.73544032	5.131557708	4
0.914361802	1.001828207	0.91269321	20.76356714	-0.416595226	-0.635433583	1.572061319	1.253818694	-20.72567633	5.113801453	4
0.914874299	1.001830809	0.9132024	20.75640871	-0.434342888	-0.624488204	1.5732074	1.254275648	-20.71847714	5.07425343	4
0.91578044	1.00182323	0.914113801	20.76220195	-0.444880297	-0.622445076	1.56758747	1.252033334	-20.72441658	5.078288943	4
0.914489433	1.001836238	0.91281329	20.76437248	-0.417161943	-0.633577804	1.579071434	1.256611091	-20.72631402	5.11299435	4
0.911850657	1.001834331	0.910181084	20.76412323	-0.429666967	-0.629845594	1.57739759	1.255944899	-20.72610469	5.10653753	4
0.916981997	1.001828247	0.915308587	20.75890838	-0.437569562	-0.631144456	1.571390232	1.253551049	-20.72102524	5.055690073	4
0.913836197	1.001848187	0.912150373	20.75291821	-0.457163219	-0.620875156	1.587564931	1.259986084	-20.7146337	5.082324455	4
0.912565498	1.001829282	0.910899206	20.7637024	-0.435271759	-0.620198652	1.573004301	1.254194682	-20.72578908	5.137207425	4
0.914020458	1.001821466	0.912358628	20.77295086	-0.429778199	-0.621936302	1.567696769	1.252076982	-20.73518244	5.14205004	4
0.915650478	1.00181634	0.913990361	20.78001792	-0.404900228	-0.63330648	1.564360769	1.250744086	-20.74234278	5.100887813	4
0.915539267	1.001825123	0.91387134	20.76771041	-0.426769379	-0.623830119	1.570043104	1.253013609	-20.72987585	5.11622276	4
0.916792258	1.001818537	0.915128063	20.77005906	-0.414687704	-0.638001957	1.564747166	1.250898543	-20.7323565	5.047619048	4
0.914506317	1.001825363	0.912840053	20.76199536	-0.417956007	-0.625669	1.569384929	1.252750944	-20.72416625	5.09039548	4
0.914151658	1.001845231	0.912467944	20.76869317	-0.461183374	-0.607992702	1.587443667	1.259937962	-20.73044071	5.113801453	4
0.915482802	1.001794276	0.913843115	20.76923502	-0.427697273	-0.627589324	1.543805292	1.242499614	-20.73203603	5.088781275	4
0.913100741	1.001853373	0.911411556	20.76354227	-0.437010939	-0.612376242	1.593637563	1.262393585	-20.72513088	5.15819209	4
0.913277906	1.00183037	0.911609324	20.75992311	-0.454923378	-0.613482439	1.573364148	1.254338131	-20.72199419	5.112187248	4
0.914489396	1.001825307	0.912823213	20.76061002	-0.443112121	-0.617775648	1.569128043	1.252648412	-20.72278457	5.072639225	4
0.913387331	1.001823519	0.911724783	20.76703183	-0.42075061	-0.626296869	1.568565301	1.25242377	-20.72923168	5.17110573	4
0.912180232	1.001854264	0.91049194	20.76235271	-0.430518859	-0.608236709	1.594219271	1.262623963	-20.72392509	5.163841808	4
0.914478096	1.001849522	0.912789871	20.76755787	-0.461699109	-0.616256289	1.590950938	1.261329036	-20.72921873	5.131557708	4
0.914279182	1.00181653	0.912621378	20.76697019	-0.425751515	-0.636680559	1.562560435	1.250024174	-20.72931476	5.08071025	4
0.914608787	1.001812304	0.912954237	20.76293487	-0.397877156	-0.632121345	1.558328747	1.248330384	-20.7253742	5.11945117	4
0.91354672	1.001822753	0.91188458	20.75985229	-0.414861201	-0.624097301	1.566824091	1.251728442	-20.72208105	5.104116223	4
0.915369318	1.00183289	0.913694616	20.76377717	-0.408268288	-0.636577205	1.576109403	1.255431959	-20.72578908	5.134786118	4
0.915059886	1.001814645	0.913402385	20.7677694	-0.422567302	-0.627508791	1.561063231	1.24942516	-20.73015154	5.105730428	4
0.91493165	1.001831278	0.913259218	20.75688489	-0.426083916	-0.623342818	1.573682046	1.254464844	-20.71894274	5.071832123	4
0.913448471	1.001815652	0.911792973	20.75574175	-0.394517492	-0.632408897	1.560118269	1.249046944	-20.71812485	5.140435835	4
0.915023913	1.001802439	0.913377606	20.7506599	-0.390554459	-0.642830991	1.54803751	1.244201555	-20.71332539	5.125100888	4
0.914867713	1.0018447	0.913183164	20.7506591	-0.456552253	-0.624052754	1.584232998	1.258663179	-20.71245085	5.075060533	4
0.916319597	1.001820727	0.914654261	20.75611065	-0.40996328	-0.638983863	1.564522685	1.250808812	-20.71838813	5.084745763	4
0.915869144	1.001830301	0.914195889	20.74444625	-0.429197656	-0.633265156	1.570960469	1.253379619	-20.70654703	5.085552865	4
0.913444176	1.001820513	0.91178426	20.74708817	-0.439319826	-0.62428562	1.562980254	1.250192087	-20.70938645	5.100887813	4
0.915534804	1.001825144	0.913866866	20.75368131	-0.401660382	-0.634771241	1.567940818	1.252174436	-20.71587186	5.085552865	4
0.915496158	1.001920873	0.913740977	20.64524548	0.105002052	-0.797243351	1.632747095	1.277789926	-20.60566461	5.724778047	0
0.914464951	1.001900413	0.912730386	20.66014582	0.131648145	-0.808209887	1.617737994	1.271903296	-20.62095747	5.727199354	0
0.916600165	1.001921467	0.914842326	20.65391614	0.111714741	-0.798145626	1.63462238	1.278523515	-20.61430643	5.658595642	0
0.915618501	1.001900299	0.913881852	20.64647881	0.128726538	-0.816050053	1.615501909	1.271023961	-20.60731874	5.755447942	0
0.914320998	1.001894293	0.912592281	20.64558424	0.132857523	-0.811994076	1.61027054	1.268964357	-20.6065494	5.730427764	0
0.911554938	1.001861913	0.909860856	20.64369437	-0.467040086	-0.616301135	1.582532595	1.257987518	-20.60532903	5.10330912	0
0.913162247	1.001863758	0.911463499	20.65609878	-0.474251483	-0.61700616	1.586000848	1.259365256	-20.61767242	5.081517353	0
0.912217588	1.001874508	0.910510828	20.65200491	-0.451307483	-0.624766962	1.594490343	1.262731303	-20.61336499	5.138014528	0
0.914573766	1.001852919	0.912882269	20.66466555	-0.473789217	-0.617653205	1.578110507	1.256228684	-20.62644642	5.030669895	0
0.915547237	1.001858809	0.913848567	20.66931057	-0.481621741	-0.61329484	1.583824819	1.258501021	-20.63096155	5.01937046	0
0.914703106	1.001851037	0.913013085	20.67054472	-0.443482683	-0.632735024	1.577408994	1.255949439	-20.63235348	5.101694915	0
0.912790493	1.001888436	0.911069996	20.66767807	-0.466313421	-0.615802831	1.608743152	1.26836239	-20.62872206	5.121872478	0
0.915586528	1.00186366	0.91388336	20.66852366	-0.479247145	-0.621278967	1.587825352	1.260089422	-20.63007622	5.027441485	0
0.912523446	1.001858867	0.910830333	20.6651412	-0.468397853	-0.622985193	1.583235547	1.258266882	-20.62679872	5.05488297	0
0.913925872	1.001856287	0.912232506	20.6643437	-0.447506399	-0.632404919	1.580922118	1.257347254	-20.62605582	5.058918483	0
0.912881888	1.001875865	0.911172651	20.67243586	-0.435057218	-0.631558477	1.598800559	1.264436854	-20.63372976	5.1614205	0
0.913554053	1.001870144	0.911848764	20.66949956	-0.451693426	-0.628276294	1.593485239	1.262333252	-20.63091677	5.089588378	0
0.912309447	1.001866544	0.910609753	20.67103333	-0.455885002	-0.627588163	1.590662671	1.26121476	-20.63252181	5.066182405	0
0.914618988	1.001846428	0.912933323	20.66262586	-0.439953517	-0.632573115	1.572287237	1.253908783	-20.62454412	5.020177563	0
0.91413252	1.001827031	0.912465418	20.66172261	-0.414173109	-0.644767473	1.555679415	1.247268782	-20.62404184	5.113801453	0
0.914395401	1.001850393	0.912706536	20.6580328	-0.445717323	-0.626328781	1.574953527	1.254971525	-20.61987792	5.141242938	0
0.913392619	1.001872608	0.911685391	20.65903894	-0.445749477	-0.622799383	1.593963674	1.262522742	-20.62042498	5.10008071	0
0.914117052	1.001852414	0.912426859	20.66436488	-0.441489274	-0.633970235	1.577635578	1.25603964	-20.6261567	5.112187248	0
0.914358143	1.001888908	0.91263426	20.66409062	-0.475985466	-0.616441522	1.608586051	1.268300458	-20.62513164	5.065375303	0
0.9120212	1.001855844	0.910331767	20.65784034	-0.430089973	-0.629795482	1.579550585	1.256801729	-20.61957364	5.15173527	0
0.912303257	1.001854109	0.910614878	20.66382637	-0.443674999	-0.621511489	1.578992983	1.256579875	-20.62558429	5.156577885	0
0.911635548	1.001870626	0.909933403	20.66511025	-0.452992232	-0.619908348	1.593217994	1.262227394	-20.62652573	5.12267958	0
0.914116055	1.001841009	0.912436252	20.67742053	-0.421776865	-0.647988266	1.569930741	1.252968771	-20.63942318	5.105730428	0
0.913876845	1.00183547	0.912202525	20.66502288	-0.417998653	-0.644602584	1.563344119	1.250337602	-20.62716234	5.062953995	0
0.914235087	1.001866813	0.912531561	20.66464729	-0.447183431	-0.618714742	1.589908273	1.260915649	-20.62614214	5.121065375	0
0.914452266	1.001846389	0.912766943	20.6628553	-0.455705041	-0.623112103	1.572288786	1.253909401	-20.62477395	5.01291364	0
0.913644909	1.001854947	0.911953284	20.67332579	-0.44330987	-0.624014949	1.581157712	1.257440938	-20.63504886	5.108958838	0
0.913146927	1.001892131	0.911422396	20.68093993	-0.469793919	-0.621036363	1.613951335	1.270413844	-20.64188279	5.095238095	0
0.913549445	1.001838817	0.911872678	20.6707277	-0.445645826	-0.629968665	1.567051973	1.251819465	-20.63278778	5.121065375	0
0.913357273	1.001859228	0.911662285	20.67107154	-0.413142285	-0.632827702	1.584450665	1.258749643	-20.63271063	5.175141243	0
0.912893232	1.001835997	0.911220235	20.67401358	-0.432415431	-0.638345629	1.565152897	1.251060709	-20.63612571	5.097659403	0
0.914603672	1.001847968	0.912916631	20.67184457	-0.44191471	-0.62787805	1.574999576	1.254989871	-20.63371412	5.066989508	0
0.9136802	1.001854538	0.911988882	20.67340382	-0.443683258	-0.627008279	1.58082178	1.257307353	-20.63513518	5.079903148	0
0.914428368	1.001843318	0.912745888	20.67394305	-0.422706605	-0.632265945	1.571365853	1.253541325	-20.63590452	5.144471348	0
0.911390364	1.001869349	0.909689836	20.67596664	-0.439037609	-0.62025886	1.593806416	1.262460461	-20.63738816	5.163034705	0
0.910829104	1.001841559	0.909154842	20.67392945	-0.445944105	-0.623361161	1.569868356	1.252943876	-20.63592718	5.102502018	0
0.913357571	1.001870468	0.911652354	20.67660863	-0.440943201	-0.624884049	1.594857106	1.26287652	-20.6380059	5.127522195	0
0.914102824	1.001833918	0.912429503	20.67491979	-0.428616344	-0.627633398	1.563522566	1.25040896	-20.63707309	5.075867635	0
0.915095485	1.001844851	0.913410379	20.67039008	-0.451583395	-0.625236142	1.572128891	1.253845641	-20.63232651	5.057304278	0
0.911405462	1.001844585	0.909727393	20.67866184	-0.444422528	-0.613270261	1.573161172	1.254257219	-20.64058852	5.18079096	0
0.913736518	1.001859585	0.912040501	20.67754341	-0.438362714	-0.62461826	1.585746566	1.259264296	-20.63916314	5.110573043	0
0.914593482	1.001861736	0.912893915	20.67854777	-0.462409873	-0.619193172	1.58773035	1.260051725	-20.6401213	5.03551251	0
0.913008241	1.001864173	0.911309403	20.67730461	-0.462511511	-0.611918399	1.589611391	1.260797919	-20.63883026	5.059725585	0
0.914372808	1.001865248	0.912670451	20.67388319	-0.45469983	-0.620631977	1.589999113	1.26095167	-20.63539306	5.082324455	0
0.914728078	1.001854461	0.913034891	20.67977481	-0.461874461	-0.618875024	1.581730492	1.257668673	-20.64149597	5.063761098	0
0.914295861	1.001847913	0.912609438	20.67526535	-0.420959919	-0.633366801	1.575473539	1.255178688	-20.63712974	5.10330912	0
0.914618	1.001837179	0.912940764	20.68897951	-0.442358975	-0.631040761	1.568426447	1.252368335	-20.65103985	5.060532688	0
0.911645252	1.00185526	0.909957045	20.6681212	-0.446739249	-0.610428227	1.580627268	1.257229998	-20.62984747	5.115415658	0
0.913097562	1.001854781	0.911407102	20.68482921	-0.44305022	-0.627581431	1.582775914	1.258084224	-20.64653442	5.068603713	0
