# Supplementary material for: Implementing federated learning over VPN-based wireless backhaul networks for healthcare systems
Source: PeerJ Comput Sci. 2024 Nov 13;10:e2422. doi: 10.7717/peerj-cs.2422 (PMC11622844; doi:10.7717/peerj-cs.2422)
Supplement: Supplemental Information 1 [file peerj-cs-10-2422-s001.zip › DataSet/1496 Features/Client3_RawMIF.csv]

0.930682126	1.001766772	0.929040723	22.00018068	-0.228642008	-0.869315077	1.705741464	1.306040376	-21.96137993	5.07102502	4
0.931789966	1.001778838	0.930135406	22.00032027	-0.239491796	-0.865872973	1.717381145	1.310488895	-21.96125476	5.083131558	4
0.929419712	1.001797918	0.927751691	22.01247899	-0.241267466	-0.867408732	1.737671457	1.318207668	-21.9729734	5.107344633	4
0.930150887	1.001774334	0.928503413	22.00856558	-0.287682108	-0.849727947	1.714328496	1.309323679	-21.96958421	5.050040355	4
0.930921223	1.001757205	0.929288273	21.99518864	-0.226985126	-0.866859801	1.695759785	1.302213418	-21.95660637	5.11299435	4
0.930679869	1.001774455	0.929031344	22.00909035	-0.274214698	-0.854023216	1.714527561	1.309399695	-21.97010538	5.020177563	4
0.931829383	1.001775585	0.930177773	22.00886278	-0.239349344	-0.867593539	1.715581126	1.309801941	-21.96985343	5.011299435	4
0.930965635	1.00176735	0.929323195	22.00130998	-0.258862383	-0.861779391	1.706473731	1.306320685	-21.96249455	5.072639225	4
0.930265606	1.001749801	0.92864067	21.99140666	-0.243792458	-0.863911068	1.688052228	1.299250641	-21.95299329	5.01291364	4
0.930492354	1.001770076	0.928848222	22.00474016	-0.257593017	-0.859650302	1.709631413	1.307528743	-21.96585892	5.039548023	4
0.930822744	1.00176255	0.929185008	22.00371336	-0.280633295	-0.855819328	1.702223054	1.304692705	-21.96499894	5.043583535	4
0.930055122	1.001791187	0.928392198	22.01467947	-0.271196834	-0.858433643	1.731530456	1.315876307	-21.97531755	5.011299435	4
0.9304661	1.001760383	0.928831001	22.00427918	-0.265011688	-0.858617605	1.700223185	1.303926066	-21.96561128	5.06779661	4
0.929884323	1.001764434	0.928246493	22.0033537	-0.250525503	-0.865736474	1.703981272	1.305366336	-21.96459863	5.033091203	4
0.93098093	1.001762184	0.929343256	22.00257198	-0.237531835	-0.865768195	1.701693911	1.304489904	-21.9638676	5.124293785	4
0.929451244	1.001755384	0.927822559	22.00557832	-0.285812934	-0.852556648	1.695607191	1.302154826	-21.96701778	5.073446328	4
0.930839056	1.001759678	0.929203956	22.00587046	-0.263329134	-0.861764235	1.699789295	1.303759677	-21.96721524	5.0322841	4
0.930144171	1.001785703	0.92848617	22.00636649	-0.254158986	-0.860395376	1.724939239	1.313369422	-21.96713971	5.137207425	4
0.931714567	1.001770566	0.930067821	22.00712571	-0.256629005	-0.863585623	1.710474052	1.307850929	-21.96822951	5.043583535	4
0.930013386	1.001760599	0.928378883	22.00456278	-0.261129508	-0.86431893	1.70047435	1.304022373	-21.96588967	5.040355125	4
0.929978101	1.001773795	0.928331431	22.01003462	-0.285513617	-0.85089714	1.714038329	1.309212866	-21.97106246	5.052461663	4
0.929963852	1.001763016	0.928327196	22.00491853	-0.26604702	-0.85747058	1.702857811	1.304935941	-21.96619179	5.07748184	4
0.930194081	1.001755004	0.928564447	22.00364218	-0.292087196	-0.844042699	1.694943015	1.301899772	-21.96509336	5.05165456	4
0.929500048	1.001776702	0.927851532	22.00837063	-0.248583984	-0.861718792	1.716580468	1.310183372	-21.96933766	5.10330912	4
0.930796744	1.001752319	0.929168544	22.00323462	-0.279300263	-0.856140939	1.692294212	1.30088209	-21.96474537	5.037126715	4
0.929617791	1.001788584	0.92795806	22.01454173	-0.276707773	-0.856527563	1.72899902	1.314914073	-21.97523717	5.094430993	4
0.930990299	1.001760907	0.929353793	22.00492788	-0.257564958	-0.86366616	1.700827665	1.304157837	-21.96624736	5.054075868	4
0.930835273	1.001759916	0.929199959	22.00335932	-0.251466875	-0.860557294	1.699630743	1.30369887	-21.96470329	5.101694915	4
0.930344444	1.001776313	0.928694792	22.01532814	-0.262625404	-0.861477615	1.717290875	1.310454454	-21.97629136	5.081517353	4
0.930646216	1.001771288	0.929000688	22.01242298	-0.272963165	-0.855314959	1.711993887	1.308431843	-21.97350157	5.052461663	4
0.9321601	1.001734571	0.930546002	21.99581687	-0.265901597	-0.855753105	1.674069522	1.293858385	-21.95772962	4.979015335	4
0.931679392	1.001742945	0.930058352	21.99953959	-0.277451059	-0.855519124	1.682699553	1.297189097	-21.96126232	4.965294592	4
0.929825524	1.00176373	0.928188451	22.00907737	-0.267913518	-0.857246848	1.704189526	1.305446102	-21.97032765	5.08393866	4
0.931331449	1.001761116	0.92969415	22.00034454	-0.262335242	-0.853191513	1.700320863	1.303963521	-21.96166749	5.008071025	4
0.930519721	1.001774985	0.928870989	22.01462769	-0.252384777	-0.863741057	1.71590083	1.309923979	-21.9756213	5.05488297	4
0.930504817	1.001745276	0.928883659	21.99955619	-0.264446438	-0.858932383	1.684946783	1.298055	-21.96122779	5.075867635	4
0.930653334	1.001758558	0.929019598	21.99633709	-0.255944842	-0.860090755	1.697239456	1.302781431	-21.95772315	5.060532688	4
0.931751654	1.001760928	0.93011379	22.00864128	-0.262402657	-0.862206482	1.701422019	1.304385687	-21.96995378	5.070217918	4
0.931161114	1.001762786	0.929522565	22.00527398	-0.269325967	-0.856384159	1.702691862	1.304872355	-21.96655164	5.0322841	4
0.931907847	1.001725985	0.930302159	21.99377409	-0.268899572	-0.853903379	1.665494663	1.290540454	-21.95587858	4.95803067	4
0.930544326	1.001754708	0.928914352	22.00578021	-0.328103107	-0.838243033	1.694987692	1.30191693	-21.96723412	5.017756255	4
0.930957945	1.001765877	0.929316885	22.00580181	-0.254889262	-0.861030071	1.705751519	1.306044226	-21.96701076	5	4
0.930648814	1.001757508	0.929016061	22.0042398	-0.295057296	-0.847444549	1.697447131	1.302861133	-21.96563502	5.069410815	4
0.93170122	1.001755725	0.930068275	22.00798274	-0.261633517	-0.857962644	1.696307137	1.302423563	-21.96941049	5.04519774	4
0.930537989	1.001782976	0.928881815	22.01263331	-0.280933453	-0.855359312	1.723293044	1.312742566	-21.97345518	5.060532688	4
0.93075352	1.001746036	0.929131224	22.00498709	-0.268122225	-0.857590577	1.686510418	1.29865716	-21.96663257	5.020177563	4
0.929588142	1.001745798	0.927968097	22.00560609	-0.290159446	-0.845271804	1.686376371	1.298605549	-21.9672557	5.008878128	4
0.930896759	1.00176398	0.929257567	22.00373234	-0.249872192	-0.863557369	1.703603339	1.305221567	-21.96498653	5.053268765	4
0.930596886	1.00176045	0.928961496	22.0072699	-0.265347155	-0.856736929	1.700749334	1.304127806	-21.9685953	5.05811138	4
0.931679207	1.00174552	0.930055777	22.0056751	-0.251609723	-0.861131236	1.686118886	1.298506406	-21.96733069	5.042776433	4
0.931208024	1.001775152	0.929557917	22.00791014	-0.254652836	-0.863065782	1.715014993	1.30958581	-21.96891199	5.113801453	4
0.93129998	1.001780513	0.929644736	22.00759122	-0.260374415	-0.864292044	1.720130634	1.311537508	-21.96847607	4.995157385	4
0.93064297	1.001776238	0.928992857	22.01955888	-0.257326549	-0.862517173	1.717878906	1.310678796	-21.98051624	5.087974173	4
0.929352372	1.001749914	0.927728926	22.00083947	-0.273869779	-0.85383893	1.689609535	1.299849812	-21.96240715	5.033898305	4
0.931522779	1.001737082	0.929907454	21.99529806	-0.291619282	-0.841943085	1.676407595	1.294761598	-21.95715667	5.039548023	4
0.93181351	1.001773806	0.93016358	22.01527249	-0.295832137	-0.849576792	1.714864479	1.309528342	-21.97629082	5.02582728	4
0.930213447	1.001737543	0.928599964	21.98628654	-0.243271197	-0.863268564	1.675477591	1.294402407	-21.94815068	5.062953995	3
0.931575302	1.001745458	0.929952109	21.98990237	-0.280919713	-0.852530635	1.68364338	1.297552843	-21.9515868	4.999192897	3
0.931597606	1.001751114	0.929969124	21.98863217	-0.226096733	-0.872726028	1.688889803	1.299572931	-21.95019487	4.998385795	3
0.932104091	1.001731205	0.930493217	21.98492116	-0.269234034	-0.861289654	1.669174185	1.291965241	-21.94692654	4.987893462	3
0.931650697	1.001753545	0.930019865	21.99611081	-0.276559703	-0.853346194	1.692378772	1.300914591	-21.95760716	4.995157385	3
0.932625443	1.001721324	0.931022851	21.97848281	-0.24376044	-0.864103886	1.658699968	1.287905264	-21.94071573	5	3
0.928677794	1.001749387	0.927056015	21.99156133	-0.244257482	-0.862649848	1.687677689	1.299106496	-21.95315676	5.060532688	3
0.930908209	1.001769653	0.929263735	21.99663798	-0.239863051	-0.865168168	1.707965203	1.306891427	-21.95778034	5.118644068	3
0.930577628	1.001750794	0.928951226	21.98926773	-0.24019115	-0.863806206	1.688679181	1.299491893	-21.95083634	5.059725585	3
0.931645788	1.001764728	0.930004583	21.99820797	-0.279370449	-0.852167458	1.703467642	1.305169584	-21.95945551	5.044390638	3
0.931555133	1.00172683	0.929949268	21.98910165	-0.249339607	-0.864447596	1.665600635	1.29058151	-21.95119566	5.041162228	3
0.931310727	1.001751416	0.929682467	21.98846692	-0.286014786	-0.850326421	1.689154399	1.299674728	-21.95002331	4.966908797	3
0.931560208	1.001741197	0.929940997	21.98322187	-0.223785833	-0.875674822	1.678523595	1.295578479	-21.94501129	5.01291364	3
0.92994203	1.001755918	0.92831199	21.99484583	-0.236058896	-0.869480336	1.694468216	1.30171741	-21.95629238	5.123486683	3
0.932261553	1.00174262	0.930639801	21.98752913	-0.246551226	-0.863513646	1.680550426	1.296360454	-21.94927987	5.052461663	3
0.931437743	1.001750624	0.929809996	21.99326334	-0.235527924	-0.871153452	1.689129444	1.299665128	-21.9548287	4.971751412	3
0.931002691	1.001742692	0.929383063	21.99120844	-0.223860671	-0.87496892	1.681181772	1.296603938	-21.95295121	5.027441485	3
0.930539884	1.001755868	0.928908842	21.99113992	-0.260778468	-0.858086792	1.693849267	1.301479645	-21.95259406	5.07102502	3
0.93112037	1.001748107	0.929495512	21.99202126	-0.276404495	-0.860698369	1.68651705	1.298659713	-21.95364394	5.05488297	3
0.931897383	1.001746209	0.930272933	21.9866567	-0.24939329	-0.866509782	1.683868202	1.297639473	-21.94833033	5.033091203	3
0.93116484	1.001754776	0.929533717	21.99459053	-0.265259129	-0.859104416	1.693329827	1.301280073	-21.95606255	4.988700565	3
0.931544671	1.001779556	0.92988988	22.00352534	-0.272366323	-0.860489075	1.718573197	1.310943628	-21.96443839	4.999192897	3
0.932039469	1.001752122	0.930409278	21.99210939	-0.21565899	-0.874720298	1.690393346	1.300151278	-21.95364394	4.994350282	3
0.932196932	1.001761182	0.93055805	21.99986876	-0.267720272	-0.861758419	1.700310709	1.303959627	-21.9611911	4.968523002	3
0.932138438	1.001738368	0.930520851	21.99467667	-0.279280261	-0.853538291	1.677550124	1.295202735	-21.95650818	4.965294592	3
0.931836956	1.00174848	0.930210502	21.98986763	-0.271648539	-0.854770087	1.686544874	1.298670426	-21.95148591	5.014527845	3
0.930653607	1.001778945	0.929000965	21.99851584	-0.279514586	-0.853865351	1.717202665	1.310420797	-21.95945119	5.023405973	3
0.930939475	1.001747694	0.929315316	21.99802254	-0.281116225	-0.85675436	1.687039974	1.29886103	-21.9596438	4.904761905	3
0.931856387	1.001734124	0.930243229	21.9856235	-0.238785405	-0.86660099	1.672088479	1.293092602	-21.94756369	4.94834544	3
0.931500488	1.001773826	0.929851093	22.0001032	-0.281862323	-0.859083522	1.712521947	1.308633618	-21.96114794	4.992736077	3
0.931593719	1.001743538	0.929972277	21.99289701	-0.253368376	-0.861236281	1.682254717	1.297017624	-21.95461829	5.050040355	3
0.932026233	1.001763428	0.930385566	22.00221233	-0.259977366	-0.863465777	1.702836018	1.304927591	-21.96348131	5.044390638	3
0.931716653	1.001759057	0.930080589	22.00161694	-0.233423291	-0.870479038	1.698534375	1.303278318	-21.9629828	5.0645682	3
0.930305663	1.001743293	0.92868669	21.99118596	-0.267269685	-0.857827161	1.681756602	1.296825586	-21.9529156	4.997578692	3
0.931188068	1.001724369	0.92958512	21.98729661	-0.26266475	-0.857083841	1.662959836	1.289558	-21.94944765	4.984665052	3
0.930971894	1.001748648	0.929346793	21.99293515	-0.25755459	-0.859157305	1.687177907	1.298914126	-21.95454438	4.982243745	3
0.93136696	1.001738607	0.929750489	21.99206671	-0.273986458	-0.855410516	1.677382392	1.295137982	-21.95389751	4.966101695	3
0.931122154	1.00175065	0.929494934	21.99724488	-0.278865591	-0.853682133	1.689765917	1.299909965	-21.9588027	5.00968523	3
0.931291894	1.00174712	0.929667653	21.99402628	-0.267073866	-0.861429346	1.685874446	1.298412279	-21.95566709	5.026634383	3
0.931481799	1.001774116	0.929832169	22.00662702	-0.260050856	-0.861670203	1.71381685	1.309128279	-21.96765386	5.014527845	3
0.931945751	1.0017586	0.930309708	22.0014037	-0.281925206	-0.854904004	1.698061786	1.303096998	-21.96277995	4.966908797	3
0.931079727	1.00175024	0.929452961	21.99389644	-0.258929326	-0.863646683	1.688857529	1.299560514	-21.95546909	4.966908797	3
0.932385545	1.001753944	0.930753056	21.9978609	-0.249920332	-0.868237895	1.693031765	1.301165541	-21.95934545	4.99677159	3
0.931961604	1.001744557	0.930338576	21.99464826	-0.253347945	-0.866331373	1.683502742	1.297498648	-21.95634417	4.984665052	3
0.931124382	1.001743095	0.929504168	21.99094815	-0.281801793	-0.856517209	1.681529872	1.296738166	-21.95268254	4.95803067	3
0.931241259	1.001754607	0.929610158	22.00146408	-0.297716372	-0.84737276	1.694225096	1.301624023	-21.96292778	5.046004843	3
0.931905832	1.001750515	0.930277367	21.99436023	-0.244301406	-0.864915919	1.689193167	1.299689643	-21.95592605	5.079096045	3
0.930968641	1.001755101	0.929337559	21.99575909	-0.27241017	-0.85908727	1.693822287	1.30146928	-21.95722195	5.041162228	3
0.931419834	1.001730366	0.929810921	21.99063736	-0.276515983	-0.853442914	1.669234825	1.291988709	-21.95265125	4.934624697	3
0.931251286	1.001773326	0.929602797	22.00424298	-0.260389622	-0.86186343	1.712684666	1.308695788	-21.96529136	5.066989508	3
0.93121326	1.001765311	0.929572275	22.00062421	-0.27552275	-0.855666826	1.704403742	1.305528147	-21.9618547	5.054075868	3
0.930856314	1.001744054	0.929235677	21.99730217	-0.25942192	-0.861404547	1.683424856	1.297468634	-21.95900448	4.98062954	3
0.930888258	1.001740821	0.929270565	21.99300218	-0.296804916	-0.847177974	1.679655483	1.296015232	-21.95478284	5.023405973	3
0.931264536	1.001729288	0.929656892	21.98907182	-0.260906452	-0.86081091	1.66795996	1.291495242	-21.95111203	4.9354318	3
0.930968642	1.001762071	0.929331095	21.99504362	-0.275040603	-0.860967714	1.700420742	1.304001818	-21.95635496	5.011299435	3
0.930510657	1.001793379	0.928844886	21.95876581	-0.272361408	-0.857013522	1.724848352	1.313334821	-21.91945592	5.05165456	2
0.930707256	1.001776971	0.92905635	21.95203028	-0.250089055	-0.865036697	1.708060626	1.306927935	-21.91309135	5.078288943	2
0.930767983	1.001804609	0.929091337	21.96075933	-0.240507796	-0.867984778	1.735934638	1.317548723	-21.92120014	5.034705408	2
0.930070953	1.001786883	0.928411989	21.9603113	-0.297252244	-0.846896291	1.718858596	1.311052476	-21.9211408	5.050847458	2
0.930741396	1.001800947	0.929068194	21.9621751	-0.278447237	-0.856438915	1.732644883	1.316299694	-21.9226935	5.063761098	2
0.930681903	1.00178175	0.92902661	21.95794557	-0.266669663	-0.857087762	1.713565031	1.309032097	-21.91889159	5.082324455	2
0.928945431	1.001819373	0.927258402	21.969353	-0.240262247	-0.868724302	1.751468341	1.32343052	-21.92945514	5.121872478	2
0.93090072	1.001786079	0.929241022	21.95114189	-0.263755715	-0.857577024	1.716652929	1.310211024	-21.91200533	5.07748184	2
0.928926872	1.001797483	0.927260138	21.95973729	-0.281312378	-0.85055247	1.728937731	1.314890768	-21.92033585	5.100887813	2
0.931716213	1.00177174	0.930068374	21.9567809	-0.254384563	-0.863023517	1.703783078	1.305290419	-21.917948	5.03551251	2
0.931370411	1.001794027	0.9297025	21.96281736	-0.261517668	-0.855141888	1.726106338	1.313813662	-21.92348604	5.114608555	2
0.930949256	1.001792967	0.929283082	21.96143915	-0.266822987	-0.854825419	1.724872902	1.313344167	-21.92213349	5.033898305	2
0.93011248	1.001822745	0.928420207	21.97315687	-0.272359453	-0.857000813	1.755313287	1.324882367	-21.93317828	5.160613398	2
0.930214255	1.001781457	0.928560065	21.95854772	-0.283472609	-0.856009548	1.713378115	1.3089607	-21.91949908	4.97740113	2
0.930763428	1.001793387	0.929097198	21.95801472	-0.29584039	-0.849156692	1.724737391	1.313292576	-21.918706	4.96125908	2
0.930144829	1.001813584	0.928460987	21.96697601	-0.284525769	-0.852172612	1.745532699	1.321186096	-21.92720917	5.126715093	2
0.929822444	1.001802926	0.92814906	21.9613148	-0.274159435	-0.854684531	1.734407853	1.316969192	-21.92179144	5.11299435	2
0.930513045	1.001765383	0.928873229	21.95722689	-0.279279508	-0.848709251	1.697755097	1.302979316	-21.91853228	5.055690073	2
0.929953688	1.001798345	0.928284313	21.97028737	-0.285492178	-0.854552778	1.731426579	1.315836836	-21.93084815	5.02259887	2
0.929133709	1.001779045	0.927483674	21.96140636	-0.277299985	-0.858008222	1.711510473	1.308247099	-21.9224054	5.070217918	2
0.931362263	1.0017754	0.929711653	21.9573924	-0.286779714	-0.851404871	1.707388526	1.306670779	-21.91847833	4.972558515	2
0.930577919	1.001815589	0.928891435	21.97156762	-0.257678316	-0.8670523	1.748187739	1.322190508	-21.93174859	5.031476998	2
0.929510052	1.001819248	0.927822114	21.96905352	-0.305543807	-0.844588306	1.751300388	1.323367065	-21.92915895	5.092009685	2
0.930407413	1.001806012	0.928730116	21.97364597	-0.267337745	-0.863961619	1.739319958	1.318832802	-21.93403286	5.059725585	2
0.929979317	1.00180882	0.92830019	21.96208665	-0.250307972	-0.869633278	1.740185046	1.319160735	-21.92243292	5.102502018	2
0.930644416	1.001786647	0.928984648	21.95980621	-0.28321029	-0.850395536	1.718553998	1.310936306	-21.92064175	5.082324455	2
0.929682327	1.001804216	0.928007999	21.964653	-0.278431266	-0.85355482	1.736173928	1.317639529	-21.92509538	5.136400323	2
0.930961611	1.001775691	0.929311441	21.957295	-0.26894769	-0.851331484	1.707652123	1.306771641	-21.91837475	5.079903148	2
0.929286567	1.001813462	0.927604392	21.97508007	-0.287821847	-0.852349002	1.74670354	1.321629124	-21.93530124	5.104923325	2
0.930161306	1.001807931	0.928482673	21.97167856	-0.245513642	-0.865056247	1.740851698	1.319413392	-21.93202697	5.155770783	2
0.930738326	1.001793918	0.929071648	21.96730577	-0.266027722	-0.858497651	1.726707102	1.314042276	-21.9279688	5.004842615	2
0.930678739	1.001788255	0.929017418	21.96598176	-0.257197486	-0.863021906	1.721063908	1.311893253	-21.92677109	5.073446328	2
0.930773406	1.001798916	0.929102029	21.97266827	-0.276724815	-0.854263266	1.732350667	1.31618793	-21.93321227	5.033091203	2
0.929416688	1.001826292	0.927722396	21.97402486	-0.287257672	-0.853339877	1.758858544	1.326219644	-21.93396704	5.1291364	2
0.928689004	1.001800339	0.927020054	21.97064837	-0.300014125	-0.848417801	1.733398512	1.31658593	-21.93116484	5.082324455	2
0.930141448	1.001792939	0.928476746	21.96486461	-0.290219069	-0.848103439	1.7253844	1.313538884	-21.92555343	5.079903148	2
0.93096508	1.001795157	0.929296846	21.96545642	-0.295321389	-0.845480289	1.727606276	1.314384372	-21.92609563	5.039548023	2
0.930646477	1.001773791	0.928998627	21.96121335	-0.323332107	-0.839166329	1.706439433	1.306307557	-21.92232771	4.999192897	2
0.930178966	1.001801631	0.928506141	21.96764624	-0.260560073	-0.860589579	1.734165204	1.316877065	-21.92813982	5.07748184	2
0.929936129	1.001795678	0.928269256	21.9723827	-0.296742896	-0.851648016	1.729196367	1.314989113	-21.93299808	5	2
0.930537058	1.001796882	0.928867991	21.96169524	-0.266519823	-0.853638716	1.728669657	1.314788826	-21.92230344	5.03874092	2
0.931133754	1.001799571	0.929461123	21.97112607	-0.300292893	-0.848421123	1.732736635	1.316334545	-21.93165849	5.018563358	2
0.930174554	1.001810034	0.928493948	21.97141175	-0.298037763	-0.845185602	1.742829269	1.320162592	-21.9317146	5.054075868	2
0.929849833	1.001795489	0.92818329	21.9674613	-0.274646505	-0.854430772	1.728240392	1.314625571	-21.92808965	5.07102502	2
0.930009091	1.001810444	0.928328404	21.9701133	-0.3120485	-0.847021481	1.74301651	1.320233506	-21.93040953	5.099273608	2
0.930907084	1.001801584	0.929232992	21.96783438	-0.288009575	-0.851069283	1.73415011	1.316871334	-21.92832865	5.076674738	2
0.929973419	1.00178398	0.92831732	21.96342022	-0.280809574	-0.851547321	1.716559523	1.310175379	-21.9243077	5.081517353	2
0.929793996	1.001801481	0.928122001	21.96630311	-0.275747786	-0.855883468	1.733809311	1.31674193	-21.92680239	5.102502018	2
0.929307957	1.001777416	0.92765912	21.96160304	-0.278482981	-0.849742632	1.709977919	1.30766124	-21.92263739	5.12267958	2
0.929737539	1.001816754	0.928051498	21.96884155	-0.281440386	-0.853689969	1.748872412	1.322449399	-21.92900196	5.083131558	2
0.929867152	1.001785457	0.928209873	21.96683218	-0.289392255	-0.848391122	1.718511254	1.310920003	-21.92768124	5.115415658	2
0.929348557	1.001801834	0.927677037	21.97335923	-0.271401853	-0.85729678	1.735262065	1.317293462	-21.9338381	5.089588378	2
0.929957075	1.001801604	0.928284673	21.97288721	-0.301063039	-0.845093845	1.734966888	1.317181418	-21.93337196	5.10653753	2
0.930014363	1.001800981	0.928342435	21.96891185	-0.2804157	-0.851483556	1.733741407	1.316716145	-21.92941738	4.99354318	2
0.930210699	1.001799822	0.928539493	21.92861163	-0.2068084	-0.879581915	1.72627761	1.313878841	-21.88921493	5.17756255	1
0.930062455	1.001795162	0.928395833	21.92331133	-0.215853205	-0.876196396	1.720987968	1.31186431	-21.88402595	5.133171913	1
0.930598798	1.001807503	0.928919773	21.93266744	-0.215102696	-0.877416169	1.734266084	1.316915367	-21.8930956	5.114608555	1
0.930123821	1.001814075	0.928439562	21.93618775	-0.221906252	-0.873941981	1.741113674	1.319512665	-21.89646591	5.160613398	1
0.931303194	1.001808539	0.929621936	21.93520175	-0.211498874	-0.877224105	1.735658384	1.317443882	-21.89560269	5.110573043	1
0.929370227	1.001822657	0.927679386	21.93676264	-0.217764475	-0.877829561	1.749418982	1.322656033	-21.89685219	5.221953188	1
0.930159061	1.001808831	0.928479599	21.93698039	-0.269482115	-0.861016373	1.736219432	1.317656796	-21.89737174	5.09039548	1
0.931182924	1.001791393	0.929517792	21.92550316	-0.221144352	-0.875838066	1.71772771	1.310621116	-21.8862962	5.13236481	1
0.930404508	1.001802253	0.9287307	21.92844216	-0.195682094	-0.880537667	1.728575957	1.314753192	-21.88899265	5.124293785	1
0.929670995	1.001799168	0.928001365	21.93263035	-0.195239769	-0.881019169	1.726284462	1.313881449	-21.89324073	5.185633575	1
0.931167115	1.001797964	0.929495914	21.93383413	-0.205548842	-0.880335263	1.725321945	1.31351511	-21.89446865	5.121872478	1
0.931227284	1.001787126	0.929566032	21.92523358	-0.201455399	-0.877308325	1.713604991	1.30904736	-21.88612032	5.082324455	1
0.930644023	1.001817708	0.928955453	21.93356269	-0.231016627	-0.876177777	1.744173299	1.320671534	-21.89376621	5.06779661	1
0.931527283	1.001798171	0.929855244	21.92883005	-0.230294496	-0.875285659	1.724732508	1.313290717	-21.88946904	5.117029863	1
0.931025562	1.001781491	0.929369898	21.92725536	-0.248556766	-0.862242849	1.708530927	1.307107848	-21.88826162	5.062953995	1
0.929884484	1.001811598	0.928202953	21.93830137	-0.260996753	-0.864744268	1.739077107	1.318740728	-21.89862987	5.076674738	1
0.930352154	1.001815417	0.928666237	21.94473898	-0.222144914	-0.877941602	1.743756934	1.32051389	-21.90497231	5.107344633	1
0.930990983	1.001812145	0.929306944	21.94350526	-0.251522888	-0.867469419	1.740426762	1.31925235	-21.90381237	5.079903148	1
0.930388452	1.001801484	0.928715387	21.93054183	-0.226972544	-0.869603728	1.728171008	1.314599181	-21.89110536	5.056497175	1
0.931440616	1.001773558	0.929791576	21.91383875	-0.191787628	-0.886306183	1.698862477	1.303404188	-21.87504208	5.11299435	1
0.930290508	1.001795447	0.928623214	21.92402721	-0.23450766	-0.872579404	1.721372478	1.312010853	-21.88473433	5.09039548	1
0.929978308	1.00180429	0.928303379	21.93331972	-0.22857061	-0.875161025	1.731294447	1.315786627	-21.89381693	5.124293785	1
0.930107508	1.001802343	0.928434152	21.93457694	-0.233648867	-0.869808948	1.729629169	1.315153667	-21.89511444	5.107344633	1
0.929856002	1.001804117	0.928181455	21.93446175	-0.247395862	-0.861624433	1.731308955	1.31579214	-21.89496068	5.10653753	1
0.93011052	1.001801099	0.92843831	21.935348	-0.236690857	-0.869589609	1.728560705	1.314747392	-21.89591129	5.159806295	1
0.930662889	1.001830887	0.928962065	21.94035716	-0.233165815	-0.874520626	1.757872788	1.325847951	-21.90026026	5.162227603	1
0.929205479	1.00181016	0.927526508	21.94037831	-0.226333841	-0.87507214	1.738029381	1.318343423	-21.90073448	5.158999193	1
0.931051497	1.001826142	0.929354364	21.94325405	-0.184418207	-0.886350835	1.753792192	1.324308194	-21.9032556	5.112187248	1
0.930099307	1.001812442	0.928416606	21.93933813	-0.243877805	-0.869323798	1.740049666	1.319109422	-21.8996463	5.146085553	1
0.930979341	1.001823551	0.929284743	21.94142395	-0.206267709	-0.881951917	1.751018842	1.323260685	-21.90148548	5.07425343	1
0.93080406	1.001782712	0.929147657	21.93423739	-0.221515787	-0.876631958	1.710788166	1.307971011	-21.89520454	5.062146893	1
0.928945846	1.001843707	0.927236294	21.94985671	-0.2332863	-0.871248187	1.771680663	1.331044951	-21.90946209	5.238902341	1
0.930655282	1.001816437	0.92896787	21.93500716	-0.247094684	-0.86704126	1.743186937	1.320298048	-21.89523583	5.125100888	1
0.929995232	1.001817106	0.928308397	21.94102606	-0.202594532	-0.884567217	1.744783579	1.320902562	-21.90122921	5.179983858	1
0.929886215	1.001812802	0.928203566	21.94437362	-0.224736246	-0.880897605	1.741193819	1.319543034	-21.90466479	5.101694915	1
0.929963619	1.001803644	0.928289315	21.93626038	-0.220466397	-0.878839936	1.731140389	1.315728083	-21.89676641	5.078288943	1
0.930019065	1.001811018	0.928337829	21.93772225	-0.229521108	-0.874876028	1.73843005	1.318495373	-21.89806446	5.081517353	1
0.930037832	1.001830702	0.928338321	21.95075168	-0.248155792	-0.867625012	1.759361488	1.326409246	-21.91063983	5.112187248	1
0.93034191	1.001809101	0.928661867	21.93962764	-0.251124611	-0.864159459	1.736897159	1.317913942	-21.90000831	5.104923325	1
0.931105031	1.001796188	0.92943559	21.93786286	-0.251425455	-0.868622545	1.72425523	1.313108994	-21.89852898	5.01937046	1
0.929026738	1.001801786	0.927355841	21.94093484	-0.245013481	-0.864769348	1.730098864	1.315332226	-21.90147307	5.066989508	1
0.931042085	1.001806284	0.929363391	21.94043558	-0.254256675	-0.865268046	1.734327493	1.316938682	-21.90087638	5.01291364	1
0.930592545	1.001794039	0.928926016	21.93599547	-0.218361056	-0.880191331	1.721904167	1.312213461	-21.89671192	5.085552865	1
0.930930909	1.001798276	0.929259844	21.93766914	-0.257890856	-0.863270211	1.726223351	1.313858193	-21.89828998	5.123486683	1
0.930371821	1.001813648	0.928687509	21.93815279	-0.206116406	-0.88075587	1.741016843	1.319475973	-21.89843672	5.126715093	1
0.931272831	1.001808137	0.929592002	21.94198572	-0.22826401	-0.871245743	1.736346902	1.317705165	-21.90238322	5.12590799	1
0.930479502	1.001818213	0.928790762	21.94614172	-0.222204618	-0.878505669	1.746658413	1.321612051	-21.90631137	5.158999193	1
0.929972117	1.001804949	0.928296589	21.94130516	-0.220325926	-0.876090607	1.733186586	1.316505445	-21.90177358	5.144471348	1
0.930482035	1.001802982	0.928807412	21.93618968	-0.259514438	-0.863711212	1.730495493	1.315482988	-21.8967103	5.073446328	1
0.931430447	1.001821309	0.929737109	21.94376975	-0.250976418	-0.871444144	1.74924555	1.32259047	-21.90387603	5.102502018	1
0.929848892	1.001823229	0.92815665	21.94983072	-0.230908789	-0.870456002	1.752052564	1.323651224	-21.90988398	5.099273608	1
0.93120998	1.001807334	0.929530009	21.93997593	-0.215795424	-0.877803701	1.735260505	1.31729287	-21.9003946	5.050847458	1
0.930250537	1.001797821	0.928581114	21.93545135	-0.219429467	-0.877803995	1.725439606	1.313559898	-21.89608609	5.142857143	1
0.931143014	1.001783906	0.929484901	21.92801569	-0.256959137	-0.862890139	1.710959047	1.308036333	-21.88896784	5.09039548	1
0.930664661	1.001810561	0.928982681	21.94421426	-0.237431842	-0.871412522	1.739021514	1.31871965	-21.90455473	5.111380145	1
0.930885975	1.001836841	0.92917922	21.91177683	-0.175208928	-0.896543715	1.758981931	1.326266161	-21.87160218	5.107344633	0
0.930839765	1.001805778	0.929161906	21.90349881	-0.132585711	-0.904993901	1.728009467	1.314537739	-21.86401726	5.147699758	0
0.93085551	1.001824542	0.929160219	21.9139622	-0.161945861	-0.898466929	1.747584771	1.32196247	-21.87405209	5.141242938	0
0.929678801	1.001834536	0.927976395	21.9097374	-0.147566409	-0.902794647	1.756454064	1.325312817	-21.8696168	5.240516546	0
0.931108347	1.001814478	0.929421932	21.90605475	-0.172332063	-0.894476078	1.736718145	1.317846025	-21.86637868	5.112187248	0
0.930754413	1.001813208	0.929069817	21.90480114	-0.156264908	-0.902002683	1.735306603	1.317310367	-21.86515508	5.111380145	0
0.93145607	1.00184014	0.929745209	21.91232733	-0.165065723	-0.899536805	1.762220875	1.327486676	-21.87207965	5.084745763	0
0.928953919	1.001810853	0.92727476	21.90455563	-0.17970052	-0.894156554	1.733020597	1.316442402	-21.86496139	5.200968523	0
0.928877634	1.001825527	0.927185033	21.90928688	-0.158872708	-0.896111516	1.747779879	1.322036262	-21.86936377	5.267150928	0
0.928936542	1.001829119	0.927240509	21.91493955	-0.190020515	-0.88715512	1.752113286	1.323674161	-21.87492771	5.196125908	0
0.930970065	1.001818317	0.929280339	21.89983876	-0.129922757	-0.908162554	1.739394854	1.318861196	-21.86009018	5.221146086	0
0.930525959	1.001817442	0.92883785	21.9076648	-0.170350394	-0.896825521	1.739802534	1.319015744	-21.86792113	5.233252623	0
0.930990393	1.001828349	0.929291324	21.91000206	-0.162932379	-0.902217606	1.750588866	1.323098207	-21.87001603	5.102502018	0
0.931368871	1.001808477	0.929687552	21.90413669	-0.177675409	-0.893298291	1.730686725	1.315555672	-21.86459507	5.120258273	0
0.930795439	1.001811028	0.92911279	21.90118196	-0.158614955	-0.89712085	1.732653424	1.316302938	-21.86159001	5.146085553	0
0.930682116	1.001826997	0.928984864	21.91027949	-0.145548042	-0.90649251	1.749342046	1.322626949	-21.87032247	5.140435835	0
0.93017848	1.001823779	0.928485128	21.90816389	-0.167584916	-0.897485712	1.745931835	1.321337139	-21.86828098	5.169491525	0
0.930852787	1.001838734	0.929144338	21.91694272	-0.16734969	-0.899085462	1.761620395	1.327260485	-21.87671725	5.179176755	0
0.930697811	1.001800655	0.929024957	21.90846515	-0.155693399	-0.902260742	1.723902562	1.3129747	-21.86908646	5.075060533	0
0.930178318	1.001828153	0.928480912	21.91695609	-0.174977064	-0.895227471	1.751513202	1.323447468	-21.87696165	5.201775626	0
0.929650804	1.001819344	0.927962521	21.91093474	-0.191995534	-0.89056711	1.742138586	1.319900976	-21.8711436	5.1937046	0
0.930339257	1.001791159	0.928675851	21.89671188	-0.151398455	-0.904897012	1.712995686	1.308814611	-21.85756151	5.141242938	0
0.93074604	1.001835019	0.929041231	21.9176376	-0.158910384	-0.898717758	1.758182383	1.325964699	-21.87749198	5.159806295	0
0.930007678	1.001814174	0.928323538	21.91893272	-0.171202634	-0.901043744	1.738469377	1.318510287	-21.87923999	5.213882163	0
0.931132661	1.001857444	0.929406341	21.92031672	-0.174498727	-0.897548199	1.780043698	1.334182783	-21.87967645	5.165456013	0
0.931237785	1.001804022	0.929560837	21.91493698	-0.145173835	-0.906908918	1.728137351	1.31458638	-21.87547315	5.108151735	0
0.931003844	1.001806687	0.929324844	21.90486936	-0.156838567	-0.904839616	1.729094105	1.314950229	-21.86536548	5.121872478	0
0.930658972	1.001853802	0.928936906	21.926181	-0.148797013	-0.906937437	1.777514247	1.333234506	-21.88560941	5.249394673	0
0.930754874	1.001847317	0.929038646	21.92030485	-0.139918693	-0.911175887	1.770363261	1.330549984	-21.87988578	5.183212268	0
0.930622812	1.001795876	0.928954525	21.90230677	-0.160707075	-0.899910525	1.718373028	1.310867281	-21.86304345	5.133171913	0
0.931271357	1.001804943	0.929593494	21.90288008	-0.156912612	-0.90724935	1.727115286	1.314197582	-21.86341786	5.071832123	0
0.930474182	1.001832196	0.928772488	21.91528954	-0.127050764	-0.914350329	1.755108981	1.324805262	-21.87520987	5.185633575	0
0.930457811	1.001820799	0.928766713	21.91716381	-0.160384533	-0.904043422	1.744519592	1.320802632	-21.87732959	5.206618241	0
0.929298093	1.001825584	0.927604673	21.91677718	-0.159621093	-0.901014423	1.749029346	1.322508732	-21.87683918	5.241323648	0
0.930866545	1.001843807	0.929153366	21.91933569	-0.165151052	-0.899869252	1.766852548	1.329230058	-21.87899505	5.203389831	0
0.929351598	1.001834218	0.927650086	21.91396415	-0.173070692	-0.895474284	1.756827718	1.325453778	-21.87384276	5.259887006	0
0.931146033	1.001824857	0.92944992	21.91842059	-0.189471341	-0.893613543	1.74859722	1.322345348	-21.87849547	5.10008071	0
0.930457434	1.001825219	0.92876224	21.91466236	-0.116519067	-0.917323358	1.748343474	1.322249399	-21.87473618	5.143664245	0
0.930248341	1.001811266	0.92856646	21.91667528	-0.146762264	-0.904221675	1.735333167	1.31732045	-21.87705013	5.156577885	0
0.930903336	1.001809222	0.929222167	21.91250128	-0.16853227	-0.896484557	1.732720451	1.316328398	-21.87292829	5.173527038	0
0.931583098	1.001823128	0.929887793	21.92198676	-0.17586129	-0.899460731	1.747513881	1.321935657	-21.8820929	5.12267958	0
0.929785172	1.001824203	0.928092144	21.92352797	-0.182743591	-0.896635522	1.748786867	1.322417055	-21.88360783	5.17756255	0
0.930000303	1.001812288	0.928317924	21.92254299	-0.179380811	-0.892426349	1.737239824	1.318043938	-21.8828849	5.09039548	0
0.931176362	1.001823574	0.929481384	21.92809865	-0.160854604	-0.904576238	1.748914492	1.322465308	-21.88818393	5.13882163	0
0.930369293	1.001813044	0.928685545	21.92168664	-0.178326344	-0.89683542	1.737826519	1.318266483	-21.88201359	5.221953188	0
0.930809141	1.001827737	0.929110971	21.92467927	-0.161672821	-0.90188437	1.752349419	1.323763355	-21.88467983	5.111380145	0
0.931594071	1.001800374	0.929919868	21.91689099	-0.167277923	-0.89810729	1.724959584	1.313377168	-21.87750331	5.096045198	0
0.929536736	1.001818615	0.927849336	21.92491581	-0.168727797	-0.894108589	1.743665112	1.320479122	-21.88511522	5.218724778	0
0.930171771	1.0018172	0.928484529	21.91860925	-0.189330489	-0.889676136	1.74131022	1.31958714	-21.878851	5.188054883	0
0.929388975	1.001836612	0.927685178	21.92444542	-0.171704425	-0.898139729	1.760797515	1.326950457	-21.88425255	5.222760291	0
0.931621985	1.001824111	0.929925697	21.92109321	-0.209528144	-0.884348107	1.74831067	1.322236995	-21.88117951	5.163841808	0
0.930521132	1.001801838	0.928847499	21.91699545	-0.171379776	-0.894795774	1.726375213	1.313915984	-21.87757561	5.118644068	0
0.930636695	1.001781296	0.928981903	21.91469333	-0.163671361	-0.893543371	1.70638802	1.306287878	-21.87572618	5.11622276	0
0.930624624	1.00177815	0.92897277	21.91664639	-0.173352246	-0.893543888	1.703685926	1.305253204	-21.87774447	5.099273608	0
0.930619171	1.00181004	0.928937756	21.92789863	-0.180544745	-0.892660359	1.735938305	1.317550115	-21.88827997	5.124293785	0
