# Supplementary material for: Implementing federated learning over VPN-based wireless backhaul networks for healthcare systems
Source: PeerJ Comput Sci. 2024 Nov 13;10:e2422. doi: 10.7717/peerj-cs.2422 (PMC11622844; doi:10.7717/peerj-cs.2422)
Supplement: Supplemental Information 1 [file peerj-cs-10-2422-s001.zip › DataSet/1496 Features/Client4_RawMIF.csv]

0.913225174	1.001858321	0.911531256	20.67404293	-0.389717345	-0.632494756	1.584135173	1.258624318	-20.63569519	5.13882163	1
0.913248413	1.001878054	0.911536498	20.66861144	-0.394065665	-0.617151996	1.60006867	1.264938208	-20.62986743	5.23890235	1
0.911788318	1.001849599	0.910104989	20.64879865	-0.385889666	-0.627629893	1.572872323	1.254142067	-20.61067717	5.15092816	1
0.912631024	1.00185375	0.910942364	20.6696878	-0.376183791	-0.627575742	1.579584108	1.256815065	-20.63144225	5.19531881	1
0.912010406	1.001866429	0.910311374	20.67071582	-0.402167566	-0.62685296	1.590515522	1.261156422	-20.63220727	5.18401937	1
0.912639405	1.001872642	0.910933552	20.65748351	-0.402803738	-0.617288631	1.593753119	1.262439353	-20.61887174	5.10734464	1
0.911187677	1.001869161	0.909487698	20.6566015	-0.370453721	-0.627204769	1.590662775	1.261214801	-20.61806302	5.18805488	1
0.914455784	1.001862867	0.912755442	20.64543069	-0.35931521	-0.642543014	1.583607228	1.258414569	-20.60704251	5.18482647	2
0.911439337	1.001871576	0.909736696	20.65360927	-0.375964974	-0.623117737	1.59225121	1.261844368	-20.61502667	5.18966908	2
0.912185567	1.001838612	0.91051149	20.64046634	-0.316511712	-0.653438901	1.562293477	1.249917388	-20.60258618	5.18886198	2
0.911267628	1.001870188	0.909566568	20.65214828	-0.351128403	-0.646727717	1.590848231	1.261288322	-20.61359698	5.20581114	2
0.911909211	1.001851499	0.910223933	20.65408072	-0.352690844	-0.634613301	1.575289207	1.255105257	-20.61591039	5.20258273	2
0.912931826	1.001880513	0.911218269	20.64660023	-0.378420334	-0.627276644	1.598746612	1.264415522	-20.60784691	5.24939468	2
0.911598693	1.001868627	0.909898432	20.6455029	-0.349840656	-0.635000828	1.588501457	1.26035767	-20.60699611	5.18644068	2
0.913245512	1.001862252	0.91154798	20.64887188	-0.36463053	-0.636667025	1.58361363	1.258417113	-20.61048996	5.15173527	2
0.913387805	1.001877506	0.911676127	20.64331353	-0.34152475	-0.641462749	1.595689751	1.263206139	-20.60462821	5.20096853	2
0.913476752	1.001848927	0.911790917	20.65310722	-0.327192657	-0.659422674	1.572959097	1.254176661	-20.61499161	5.17029863	2
0.912757328	1.001854753	0.911067523	20.6057221	-0.331945387	-0.65787879	1.570669378	1.253263491	-20.56757433	5.15254237	3
0.912445748	1.001880567	0.910733053	20.60176887	-0.357785421	-0.642565388	1.591857033	1.261688168	-20.56309858	5.19451171	3
0.910449169	1.001913367	0.908710472	20.59966173	-0.382616648	-0.624105297	1.619211227	1.272482309	-20.56032228	5.26715093	3
0.910725089	1.001880569	0.909015622	20.61050428	-0.363716187	-0.638480649	1.59320923	1.262223922	-20.57181756	5.20258273	3
0.915402934	1.001894812	0.913671698	20.61677662	-0.406288941	-0.632570795	1.606218592	1.267366795	-20.57778558	5.07425343	3
0.911933832	1.0018606	0.910240239	20.61912974	-0.417820651	-0.6239024	1.577658342	1.256048702	-20.58083703	5.11864407	3
0.912980705	1.001847886	0.911296732	20.61470998	-0.394390261	-0.636237808	1.566235773	1.251493417	-20.57668661	5.07021791	3
0.911360867	1.001888403	0.909643094	20.61669446	-0.396704276	-0.624497452	1.600788177	1.26522258	-20.57783522	5.23083131	3
0.913409169	1.00189437	0.911682106	20.61219302	-0.409790873	-0.626702876	1.605130985	1.26693764	-20.57321973	5.17514125	3
0.912425233	1.001871901	0.910720454	20.61268856	-0.377362333	-0.629604333	1.586222368	1.259453202	-20.57417574	5.18079096	3
0.912081916	1.001868492	0.910380877	20.60973856	-0.358050258	-0.639093948	1.582888393	1.258128925	-20.57130125	5.20338983	3
0.913333555	1.00186971	0.911629074	20.61427746	-0.381089161	-0.635645173	1.584614899	1.258814879	-20.57580667	5.18563357	3
0.912310712	1.001882308	0.910596689	20.59864963	-0.345210016	-0.640068124	1.59284386	1.262079181	-20.55994948	5.24132364	3
0.913702674	1.001857787	0.912008357	20.70836128	-0.376895757	-0.638431511	1.588943603	1.260533063	-20.6699609	5.17433414	4
0.912918096	1.001848467	0.91123371	20.70116532	-0.353156301	-0.650897827	1.579895406	1.256938903	-20.6629705	5.18644068	4
0.912177453	1.001872955	0.910472179	20.70518306	-0.381104559	-0.639113756	1.60138836	1.265459743	-20.66647568	5.23567393	4
0.912454034	1.001880618	0.910741278	20.69463424	-0.412659222	-0.634726609	1.606284171	1.267392666	-20.65578859	5.16384181	4
0.91106186	1.001866081	0.909364912	20.68956716	-0.415578651	-0.619742075	1.593121481	1.262189162	-20.65103067	5.23002422	4
0.911382656	1.001873523	0.909678352	20.70018313	-0.407278428	-0.63105576	1.60109954	1.265345621	-20.66147337	5.21791768	4
0.913934542	1.001856819	0.912240677	20.68804678	-0.403343639	-0.629971448	1.585003336	1.258969156	-20.64970403	5.14527846	4
0.911513413	1.001848043	0.909832004	20.70733236	-0.45108568	-0.612992606	1.580475378	1.25716959	-20.66913491	5.15092817	4
0.913912417	1.001845037	0.91222932	20.7059995	-0.388259676	-0.635000479	1.577708378	1.25606862	-20.66786653	5.08958838	4
0.912776709	1.001849048	0.911092056	20.69463939	-0.41794626	-0.624806228	1.579395047	1.256739848	-20.65644463	5.16303471	4
0.9125592	1.001858491	0.910866363	20.70774182	-0.439183631	-0.620282643	1.589448955	1.260733499	-20.66932805	5.0960452	4
0.913517924	1.001851132	0.911830007	20.70621574	-0.412568797	-0.621295757	1.582938921	1.258149006	-20.66795663	5.14285714	4
0.911943141	1.001878646	0.910233136	20.69643343	-0.421326554	-0.616021023	1.604883064	1.266839794	-20.65762507	5.16949153	4
0.913772102	1.001852921	0.912082087	20.70137788	-0.422977726	-0.621491965	1.583724105	1.258461006	-20.66309081	5.15334948	4
0.912323432	1.001844859	0.910643423	20.65786085	-0.379858769	-0.635993515	1.570229956	1.253088168	-20.61982019	5.17836965	1
0.911538901	1.001873662	0.909834179	20.65938014	-0.379514153	-0.618625676	1.594911708	1.262898138	-20.62074383	5.21630347	1
0.912619265	1.00184718	0.910936601	20.66716052	-0.371396968	-0.640699269	1.573616536	1.254438733	-20.62905493	5.14769976	1
0.91463127	1.001882784	0.912912453	20.67193918	-0.381823908	-0.623770983	1.60460342	1.266729418	-20.63309153	5.13640033	1
0.913025793	1.001860771	0.911330017	20.66709495	-0.363333589	-0.63176517	1.585151727	1.259028088	-20.62870965	5.13962873	1
0.913624796	1.001834322	0.911951983	20.67335529	-0.361202228	-0.638413373	1.563629716	1.250451805	-20.63550312	5.13559322	1
0.914078988	1.001843525	0.912396962	20.75350159	-0.351589393	-0.648030163	1.583660654	1.258435796	-20.7153124	5.210653753	2
0.914935972	1.001820445	0.913273408	20.77070234	-0.348677904	-0.654651886	1.566481213	1.251591472	-20.73295913	5.15819209	2
0.913220497	1.001850625	0.91153359	20.76961683	-0.375116207	-0.639075234	1.592213126	1.261829278	-20.73125105	5.181598063	2
0.91384036	1.00183206	0.912169211	20.76930114	-0.352296321	-0.656842484	1.576236357	1.25548252	-20.73132011	5.146892655	2
0.915578337	1.001827275	0.913908375	20.77216761	-0.354563575	-0.651634985	1.572564193	1.254019216	-20.73428038	5.08716707	2
0.914091676	1.001817003	0.912433781	20.77035534	-0.355821212	-0.658307669	1.563475721	1.250390228	-20.73268398	5.167070218	2
0.91471676	1.001847313	0.913030107	20.76032556	-0.378745468	-0.639437676	1.587949842	1.260138818	-20.72204544	5.14850686	2
0.913068659	1.001835426	0.91139586	20.75415861	-0.361917828	-0.647132026	1.576822064	1.255715758	-20.71613568	5.199354318	2
0.91470727	1.001842939	0.913024622	20.7507264	-0.378966525	-0.65007826	1.582734897	1.258067922	-20.71255444	5.127522195	1
0.915660086	1.001854588	0.913965058	20.744387	-0.349986315	-0.650613356	1.591738478	1.261641184	-20.70598594	5.125100888	1
0.914050889	1.001839692	0.912372405	20.74432936	-0.361877771	-0.641462919	1.578980047	1.256574728	-20.70623627	5.18724778	1
0.914728107	1.001854868	0.913034549	20.74961682	-0.363904981	-0.643270584	1.592781225	1.262054367	-20.71120027	5.171912833	1
0.914686447	1.001828659	0.913016851	20.75090303	-0.340576855	-0.653552528	1.570531938	1.253208657	-20.71302597	5.13236481	1
0.915528036	1.001839709	0.913846825	20.75855242	-0.373333512	-0.650621158	1.581160605	1.257442088	-20.72043286	5.175948345	3
0.914877059	1.001850737	0.91318699	20.751456	-0.424637542	-0.625117343	1.589525425	1.260763826	-20.71312146	5.146892655	3
0.913077353	1.001842157	0.911398414	20.75321488	-0.3991744	-0.629007008	1.582444604	1.257952544	-20.71505451	5.1937046	3
0.914204873	1.001802368	0.912560104	20.75244471	-0.358337961	-0.648838844	1.548242928	1.244284103	-20.71510846	5.14205004	3
0.913595853	1.001842112	0.911916002	20.75117141	-0.346581323	-0.656793373	1.582095045	1.257813597	-20.71301571	5.211460856	3
0.914170734	1.001817688	0.912512072	20.7517681	-0.360100117	-0.656491535	1.561265014	1.249505908	-20.71411631	5.158999193	3
0.913643186	1.001829006	0.911975178	20.75424992	-0.356256798	-0.651610764	1.571335558	1.253529241	-20.71635958	5.189669088	3
0.916056522	1.001845229	0.914369301	20.74757353	-0.35565832	-0.658274555	1.58421512	1.258656077	-20.70936002	5.157384988	3
0.914149302	1.001859194	0.912452874	20.7761125	-0.418382363	-0.628507366	1.600565837	1.265134711	-20.73755735	5.138014528	4
0.915210542	1.001856324	0.913514763	20.78023434	-0.475434375	-0.618901716	1.598735294	1.264411046	-20.74173098	5.037933818	4
0.914083556	1.001838042	0.912406515	20.77186062	-0.418361095	-0.636617444	1.581757976	1.2576796	-20.73375113	5.142857143	4
0.915630821	1.001815866	0.913971172	20.77692191	-0.429390802	-0.641251795	1.563487665	1.250395004	-20.73926219	5.10330912	4
0.915853869	1.001863665	0.914150199	20.77285296	-0.427896029	-0.633073457	1.603900604	1.266451975	-20.73421133	5.115415658	4
0.913183892	1.001854006	0.911493976	20.77317589	-0.450182306	-0.610782732	1.595660527	1.263194572	-20.73473357	5.081517353	4
0.914989115	1.001823419	0.913323743	20.76779021	-0.390978025	-0.650355269	1.568593246	1.252434927	-20.72999076	5.124293785	4
0.915148298	1.001821337	0.913484535	20.7835726	-0.413349671	-0.639316372	1.569189825	1.252673072	-20.74578753	5.13882163	4
0.915164517	1.001827126	0.913495446	20.76830432	-0.422325139	-0.625258074	1.571851433	1.253734993	-20.73042722	5.0645682	4
0.913792205	1.001832298	0.912120927	20.77040057	-0.417007227	-0.63356436	1.5766072	1.2556302	-20.73241261	5.137207425	4
0.930726133	1.001763256	0.929087913	22.00080064	-0.25184537	-0.865368807	1.702451456	1.304780233	-21.96207589	5.057304278	4
0.931506071	1.001752301	0.929876647	21.99255488	-0.271866539	-0.856432881	1.690634555	1.300244037	-21.95408472	4.970137207	4
0.930271009	1.00176844	0.928628785	22.00037945	-0.260784891	-0.859114633	1.70737843	1.306666916	-21.96154178	4.991928975	4
0.930756709	1.00176302	0.929118655	22.00094139	-0.244546226	-0.866914483	1.702246346	1.304701631	-21.96222156	5.005649718	4
0.929854931	1.001770744	0.928211307	22.00331828	-0.235004163	-0.869845823	1.710054016	1.307690336	-21.96442491	5.05488297	4
0.931557786	1.001762612	0.9299187	22.00110754	-0.254295827	-0.862998911	1.701879144	1.304560901	-21.96239636	5.00322841	4
0.931659976	1.001766577	0.93001703	22.00485624	-0.250077053	-0.866882542	1.706278711	1.306246038	-21.96605152	5.01937046	4
0.930939136	1.001741972	0.929320286	21.990957	-0.265969034	-0.859022051	1.68045068	1.296321981	-21.95271599	5.00322841	4
0.931415271	1.001738043	0.929799239	21.99438581	-0.260258276	-0.857267005	1.677193494	1.295065054	-21.95622494	5.05811138	4
0.930633408	1.001758003	0.929000222	22.00635251	-0.272566631	-0.854725154	1.698250524	1.303169415	-21.96773316	4.995964487	4
0.931560043	1.001741079	0.929940943	21.99450596	-0.259752495	-0.862292446	1.680133498	1.296199637	-21.95627835	5.002421308	3
0.932006265	1.001728444	0.930398124	21.98803565	-0.264024084	-0.859592169	1.666991375	1.291120202	-21.95009614	5.008878128	3
0.932179231	1.001728023	0.930571183	21.98828311	-0.257880613	-0.86054018	1.666623382	1.290977685	-21.95035241	4.930589185	3
0.931357153	1.001738035	0.92974123	21.99402192	-0.303031807	-0.845569579	1.677130497	1.295040732	-21.95586185	4.979822437	3
0.931845693	1.001742766	0.930224529	21.98433018	-0.250445466	-0.861723007	1.680201788	1.296225979	-21.94608329	5.02905569	3
0.932370823	1.001741378	0.930750035	21.98492502	-0.265293773	-0.856712358	1.678958201	1.295746195	-21.9467075	4.97417272	3
0.93089956	1.001743857	0.92927903	21.99367036	-0.283352014	-0.856015118	1.682679642	1.297181422	-21.95538331	5.020984665	3
0.930967371	1.001758148	0.929333465	21.98977667	-0.246878099	-0.86121106	1.695832113	1.302241188	-21.95118325	5.12267958	3
0.931178944	1.001770984	0.929532756	21.99982299	-0.267375618	-0.859500173	1.709742082	1.307571062	-21.96093052	5.04196933	3
0.931036849	1.001720528	0.929437725	21.97688943	-0.243012032	-0.86211379	1.657693981	1.287514653	-21.93914253	5.01614205	3
0.930446825	1.001730274	0.928839678	21.98061235	-0.278976389	-0.852080462	1.667625475	1.29136574	-21.94264555	4.99031477	3
0.928556165	1.001798794	0.926888883	21.96156689	-0.254076711	-0.861225986	1.730483378	1.315478384	-21.92213349	5.095238095	2
0.930226788	1.001789309	0.928565297	21.95581643	-0.241210242	-0.865900261	1.720482244	1.311671546	-21.91660085	5.071832123	2
0.930331293	1.001814772	0.928646013	21.96259925	-0.267621046	-0.855315133	1.74597674	1.321354131	-21.92281435	5.06779661	2
0.930389522	1.001801192	0.928716725	21.95918892	-0.284029748	-0.851828476	1.732408873	1.316210041	-21.91970733	5.082324455	2
0.93090046	1.001787823	0.929239145	21.96334613	-0.271430644	-0.8573909	1.720236064	1.311577701	-21.92414963	4.99031477	2
0.930417944	1.001781161	0.928763666	21.95721007	-0.268677818	-0.856984096	1.712885938	1.308772684	-21.91817027	5.087974173	2
0.929573004	1.001812914	0.927890818	21.96394757	-0.268211691	-0.859898748	1.74440867	1.320760641	-21.92420088	5.100887813	2
0.930485194	1.001800802	0.928812586	21.95518463	-0.242871518	-0.86849129	1.731403721	1.31582815	-21.91571875	5.066182405	2
0.93069228	1.001794325	0.929025307	21.95797638	-0.251129218	-0.867967682	1.725631594	1.313632975	-21.9186472	5.065375303	2
0.929415795	1.001804937	0.92774128	21.96922776	-0.280930024	-0.853900109	1.737589078	1.318176421	-21.92964613	5.083131558	2
0.93006903	1.001779904	0.928416538	21.96020372	-0.266332487	-0.85295001	1.712146461	1.308490146	-21.92118612	5.033898305	2
0.930414485	1.001792542	0.928749662	21.96536234	-0.269048023	-0.856921334	1.725081754	1.313423676	-21.92605894	5.036319613	2
0.931214145	1.001814918	0.929527129	21.94612195	-0.238692891	-0.874394405	1.743498164	1.320415906	-21.9063637	5.075867635	1
0.931929038	1.001818033	0.930237834	21.94236949	-0.218903045	-0.877063827	1.745885615	1.321319649	-21.90254993	5.13882163	1
0.93017809	1.001807491	0.928499835	21.93737153	-0.235925373	-0.872596053	1.734998369	1.317193368	-21.89779147	5.111380145	1
0.929375812	1.001833927	0.927674525	21.95079802	-0.261236615	-0.867631348	1.762459471	1.327576541	-21.91061556	5.124293785	1
0.930288349	1.001805877	0.928611391	21.93995104	-0.235035474	-0.871939097	1.733861037	1.316761572	-21.90040161	5.05488297	1
0.931167763	1.00179708	0.929497382	21.94161438	-0.239112475	-0.86787163	1.725699042	1.313658647	-21.90225428	5.083131558	1
0.929778423	1.001814559	0.928094341	21.94956509	-0.217710671	-0.879078178	1.743701025	1.320492721	-21.90980845	5.15496368	1
0.930758621	1.001783157	0.929101886	21.93444926	-0.209310573	-0.880493355	1.711246607	1.308146248	-21.89540631	5.078288943	1
0.929330669	1.001820826	0.927641595	21.95070718	-0.268900262	-0.856441573	1.749889664	1.322833952	-21.9108114	5.220338983	1
0.930644046	1.001800009	0.928971889	21.931437	-0.235868268	-0.867706887	1.726900681	1.314115931	-21.89203116	5.150121065	1
0.93054591	1.001798769	0.928875078	21.93719839	-0.25806473	-0.862230327	1.726621824	1.314009827	-21.89780928	5.05165456	1
0.930029522	1.001821403	0.928338643	21.90988203	-0.146616542	-0.905279685	1.743937096	1.320582105	-21.87004787	5.17433414	0
0.931092549	1.001790816	0.929428114	21.89896193	-0.136653377	-0.903075475	1.713020335	1.308824027	-21.85981504	5.125100888	0
0.930107522	1.001839525	0.928399708	21.91365702	-0.184836194	-0.893937272	1.761847273	1.327345951	-21.87342032	5.19693301	0
0.929811373	1.00182313	0.928119291	21.91071217	-0.136040578	-0.909240588	1.745718721	1.321256493	-21.87083878	5.154156578	0
0.930216686	1.00182707	0.928520215	21.91428991	-0.166715417	-0.901109749	1.750051848	1.322895252	-21.874324	5.200161421	0
0.930048519	1.001820594	0.928358355	21.90941681	-0.170507814	-0.898682059	1.743090415	1.320261495	-21.86960115	5.16787732	0
0.9310027	1.001829922	0.92930215	21.91061533	-0.176039504	-0.892018521	1.752188809	1.323702689	-21.87059385	5.118644068	0
0.930385118	1.0018258	0.928689517	21.90942581	-0.150467629	-0.899658921	1.748062576	1.322143175	-21.86949649	5.123486683	0
0.929772498	1.001811252	0.92809149	21.91049886	-0.183242837	-0.892552279	1.734341838	1.316944129	-21.87088518	5.158999193	0
0.930543491	1.001812635	0.928859807	21.9054091	-0.16468013	-0.897499356	1.734856396	1.317139475	-21.86577443	5.169491525	0
0.930388533	1.001825308	0.928693382	21.91194186	-0.17233072	-0.898617776	1.747994773	1.322117534	-21.87201868	5.107344633	0
0.913759385	1.001838277	0.912082724	20.6827805	-0.42931347	-0.63092966	1.568420727	1.252366051	-20.64482958	5.057304278	0
0.913691508	1.001870329	0.911985795	20.68851873	-0.46085471	-0.60876474	1.596576237	1.263556978	-20.64989663	5.107344633	0
0.913938515	1.001864294	0.912237836	20.69253497	-0.450792626	-0.617857396	1.592056953	1.261767393	-20.65402979	5.129943503	0
0.913255897	1.001856335	0.911563729	20.68038969	-0.439968129	-0.624624195	1.583419017	1.258339786	-20.64207108	5.126715093	0
0.916509809	1.001834434	0.914831611	20.68591874	-0.421274826	-0.632568412	1.565625923	1.251249745	-20.64804127	5.025020178	0
0.912924457	1.001847376	0.911241053	20.68416987	-0.43891265	-0.623136743	1.576373858	1.255537278	-20.6460289	5.071832123	0
0.912938994	1.001871846	0.911233306	20.67814565	-0.430308338	-0.625209485	1.596265817	1.263434136	-20.63951166	5.155770783	0
0.912517795	1.001864253	0.910819797	20.70171149	-0.449648615	-0.615904881	1.593434344	1.262313093	-20.66319008	5.111380145	0
0.914560322	1.001865367	0.912857508	20.69086642	-0.430970137	-0.625105363	1.592714356	1.262027875	-20.65234222	5.07102502	0
0.913091033	1.001828836	0.911424188	20.68975469	-0.412060412	-0.632291491	1.561439764	1.249575834	-20.6519856	5.07102502	0
0.914098122	1.001825679	0.912432314	20.77038874	-0.44211188	-0.624457348	1.57092567	1.253365737	-20.73253778	5.06133979	0
0.913072541	1.00185145	0.911385157	20.76325812	-0.463626459	-0.613344728	1.591945518	1.261723233	-20.72488703	5.099273608	0
0.909358677	1.001878301	0.90765383	20.65921148	-0.392755568	-0.616963769	1.598823227	1.264445818	-20.62048001	5.23405972	0
0.912203261	1.001854367	0.910514833	20.65723263	-0.365194874	-0.633624675	1.578204207	1.256265978	-20.61899744	5.17917675	0
0.909586351	1.001860356	0.907897339	20.65100349	-0.37302256	-0.620229542	1.582332269	1.257907894	-20.61265662	5.21146086	0
0.912347379	1.001841285	0.910670575	20.65015476	-0.367156382	-0.619676426	1.566027958	1.251410387	-20.61220181	5.12187247	0
0.912126229	1.001874201	0.91041992	20.66204573	-0.397570243	-0.617379964	1.595780438	1.263242034	-20.62339335	5.21630348	0
0.910453731	1.001864525	0.908759327	20.66338827	-0.387140018	-0.613422466	1.587771665	1.260068119	-20.62493256	5.20096852	0
0.912955587	1.00182404	0.911293352	20.65906979	-0.345448141	-0.638013869	1.552740204	1.246089966	-20.62145544	5.16545601	0
0.910577399	1.001852961	0.908893255	20.66034345	-0.379992038	-0.622425406	1.577486239	1.25598019	-20.62213144	5.21307506	0
0.913626912	1.001839055	0.911949786	20.66012964	-0.371819657	-0.62146393	1.565647478	1.251258358	-20.62220427	5.14689265	0
0.910243955	1.001896212	0.908521206	20.67502267	-0.408313575	-0.602519874	1.616497048	1.271415372	-20.63589265	5.18724778	0
0.912905949	1.001843106	0.911226462	20.67121509	-0.358367224	-0.637625051	1.570771126	1.253304084	-20.63318594	5.17433414	0
0.912191759	1.001831915	0.910523757	20.67298563	-0.345280306	-0.640539672	1.561527153	1.249610801	-20.63518373	5.1614205	0
0.913978729	1.001833904	0.912305648	20.66711041	-0.356667172	-0.639157826	1.562329814	1.249931924	-20.62927829	5.13317191	0
0.909268239	1.001847745	0.907591242	20.65885759	-0.369566368	-0.615401419	1.57283151	1.254125795	-20.6207557	5.24051655	0
