# Supplementary material for: Implementing federated learning over VPN-based wireless backhaul networks for healthcare systems
Source: PeerJ Comput Sci. 2024 Nov 13;10:e2422. doi: 10.7717/peerj-cs.2422 (PMC11622844; doi:10.7717/peerj-cs.2422)
Supplement: Supplemental Information 1 [file peerj-cs-10-2422-s001.zip › DataSet/4000 Features/Client2.csv]

-23.02582728	-23.02582728	-23.02582728	-23.02582728	-23.02582728	-23.02582728	-23.02582728	-23.02582728	-23.02582728	-23.02582728	-23.02582728	-23.02582728	-23.02582728	-23.02582728	-23.02582728	-23.02582728	-23.02582728	-23.02582728	-23.02582728	-23.02582728	-23.02582728	-23.02582728	-23.02582728	-23.02582728	-23.02582728	-23.02582728	-23.02582728	-23.02582728	-23.02582728	-23.02582728	-23.02582728	-23.02582728	-23.02582728	-23.02986279	-23.1291364	-23.29459241	-23.42453592	-23.5496368	-23.73527038	-23.95480226	-24.29217111	-24.54317998	-24.80064568	-24.86924939	-24.8054883	-24.66263115	-24.37126715	-24.02179177	-23.58676352	-23.25020178
-22.35673931	-22.36319613	-22.35108959	-22.3559322	-22.36723164	-22.38902341	-22.41485069	-22.42695722	-22.44067797	-22.41646489	-22.45601291	-22.47941889	-22.51089588	-22.53833737	-22.56900726	-22.60290557	-22.59322034	-22.61904762	-22.6448749	-22.66182405	-22.69814366	-22.69733656	-22.73204197	-22.77643261	-22.78208232	-22.81275222	-22.79338176	-22.82324455	-22.83131558	-22.87893462	-22.92897498	-22.96287328	-23.00887813	-23.07828894	-23.20661824	-23.29701372	-23.43583535	-23.54317998	-23.73688458	-23.94269572	-24.2259887	-24.49878935	-24.74495561	-24.85391445	-24.86521388	-24.74818402	-24.43906376	-24.02421308	-23.6117837	-23.21711057
-22.55609362	-22.54640839	-22.55851493	-22.54398709	-22.54479419	-22.53914447	-22.56012914	-22.55609362	-22.56658596	-22.60532688	-22.59967716	-22.61743341	-22.62550444	-22.64326069	-22.63680387	-22.67070218	-22.68200161	-22.7110573	-22.74011299	-22.74011299	-22.77643261	-22.78288943	-22.81033091	-22.81033091	-22.83615819	-22.84584342	-22.85310734	-22.86763519	-22.87893462	-22.9023406	-22.91928975	-22.96045198	-23.0008071	-23.02905569	-23.10250202	-23.26957224	-23.39628733	-23.55851493	-23.71670702	-23.96448749	-24.24778047	-24.50847458	-24.7433414	-24.84665052	-24.82405165	-24.66182405	-24.38902341	-24.05165456	-23.66263115	-23.23244552
-23.0008071	-23.0008071	-23.0008071	-23.0008071	-23.0008071	-23.0008071	-23.0008071	-23.0008071	-23.0008071	-23.0008071	-23.0008071	-23.0008071	-23.0008071	-23.0008071	-23.0008071	-23.0008071	-23.0008071	-23.0008071	-23.0008071	-23.0008071	-23.0008071	-23.0008071	-23.0008071	-23.0008071	-23.0008071	-23.0008071	-23.0008071	-23.0008071	-23.0008071	-23.0008071	-23.0008071	-23.0008071	-23.0008071	-23.00564972	-23.12671509	-23.27683616	-23.40435835	-23.52865214	-23.7102502	-23.97578692	-24.2251816	-24.53672316	-24.78127522	-24.8700565	-24.85310734	-24.67393059	-24.38175948	-23.98547215	-23.60371267	-23.19612591
-21.82163035	-21.83373688	-21.8401937	-21.86682809	-21.87570621	-21.89749798	-21.89749798	-21.90072639	-21.96448749	-22.0330912	-22.04681195	-22.07102502	-22.11057304	-22.13478612	-22.14769976	-22.1937046	-22.21630347	-22.26069411	-22.29620662	-22.34624697	-22.39628733	-22.43341404	-22.49313963	-22.50928168	-22.52138822	-22.54640839	-22.57304278	-22.6440678	-22.67150928	-22.73123487	-22.75948345	-22.84745763	-22.89184826	-22.95157385	-23.13155771	-23.25343019	-23.37691687	-23.52542373	-23.6448749	-23.86279257	-24.15577078	-24.46408394	-24.72639225	-24.82566586	-24.81194512	-24.67958031	-24.34301856	-23.97578692	-23.52058111	-23.12429379
-22.48184019	-22.47780468	-22.47619048	-22.48184019	-22.4850686	-22.49556094	-22.50605327	-22.51170299	-22.54075868	-22.52865214	-22.56739306	-22.58757062	-22.59241324	-22.61824052	-22.6440678	-22.65698144	-22.66747377	-22.68765133	-22.69491525	-22.69491525	-22.71751412	-22.73527038	-22.7732042	-22.78208232	-22.82001614	-22.83212268	-22.84100081	-22.85956416	-22.86198547	-22.87974173	-22.89669088	-22.93139629	-22.94592413	-22.97497982	-23.14285714	-23.2566586	-23.42615012	-23.52138822	-23.71751412	-23.92897498	-24.21468927	-24.48829701	-24.72316384	-24.85794996	-24.82324455	-24.69975787	-24.42937853	-24.03874092	-23.62953995	-23.19854722
-22.89830508	-22.90637611	-22.91121872	-22.91283293	-22.9031477	-22.91121872	-22.92736077	-22.93220339	-22.93220339	-22.92816788	-22.937046	-22.93785311	-22.94915254	-22.968523	-22.95803067	-22.97255851	-22.95157385	-22.9677159	-22.97175141	-22.97336562	-22.98143664	-22.98385795	-23.0008071	-23.00564972	-23.02017756	-23.01452785	-23.01694915	-23.02582728	-23.03874092	-23.04035513	-23.04035513	-23.05084746	-23.06941082	-23.07748184	-23.20258273	-23.28087167	-23.40355125	-23.54560129	-23.71347861	-23.96287328	-24.24535916	-24.55447942	-24.78773204	-24.92171106	-24.84100081	-24.66585956	-24.4196933	-24.01614205	-23.61662631	-23.19047619
-23.01049233	-23.01049233	-23.01049233	-23.01049233	-23.01049233	-23.01049233	-23.01049233	-23.01049233	-23.01049233	-23.01049233	-23.01049233	-23.01049233	-23.01049233	-23.01049233	-23.01049233	-23.01049233	-23.01049233	-23.01049233	-23.01049233	-23.01049233	-23.01049233	-23.01049233	-23.01049233	-23.01049233	-23.01049233	-23.01049233	-23.01049233	-23.01049233	-23.01049233	-23.01049233	-23.01049233	-23.01049233	-23.01049233	-23.01533495	-23.12671509	-23.27845036	-23.40355125	-23.53026634	-23.65456013	-23.9031477	-24.25504439	-24.55447942	-24.79983858	-24.86682809	-24.84100081	-24.6464891	-24.36884584	-23.99435028	-23.61097659	-23.27683616
-21.8062954	-21.81275222	-21.82889427	-21.8393866	-21.85552865	-21.88216303	-21.89023406	-21.96448749	-21.96529459	-21.98385795	-22.01856336	-22.04116223	-22.10573043	-22.11460856	-22.20258273	-22.23648103	-22.26230831	-22.29782082	-22.34463277	-22.37530266	-22.39870864	-22.4205004	-22.45601291	-22.48022599	-22.50605327	-22.53591606	-22.55528652	-22.61016949	-22.63680387	-22.71267151	-22.75706215	-22.81920904	-22.87732042	-22.91767554	-23.08151735	-23.14205004	-23.29782082	-23.46085553	-23.65456013	-23.8385795	-24.13236481	-24.47296207	-24.74737692	-24.87893462	-24.88135593	-24.68765133	-24.38983051	-24.02098467	-23.5803067	-23.17594835
-22.18321227	-22.17756255	-22.18401937	-22.17917676	-22.17352704	-22.18563358	-22.17675545	-22.20742534	-22.27764326	-22.28732849	-22.33091203	-22.33494754	-22.37449556	-22.3874092	-22.42211461	-22.45359161	-22.47134786	-22.54237288	-22.55447942	-22.60129136	-22.63599677	-22.64971751	-22.69330105	-22.70137207	-22.74899112	-22.73446328	-22.78046812	-22.81517353	-22.84826473	-22.88135593	-22.92816788	-22.96529459	-23.01856336	-23.05084746	-23.16303471	-23.322841	-23.43018563	-23.55044391	-23.72154964	-23.92655367	-24.20903955	-24.53833737	-24.76271186	-24.87893462	-24.84745763	-24.70217918	-24.41000807	-24.05165456	-23.62550444	-23.21872478
-22.53591606	-22.5149314	-22.53026634	-22.51815981	-22.52138822	-22.48184019	-22.52703793	-22.52945924	-22.54156578	-22.54317998	-22.55044391	-22.57062147	-22.61824052	-22.65133172	-22.63034705	-22.6448749	-22.6763519	-22.69007264	-22.70379338	-22.72962066	-22.74495561	-22.7732042	-22.78127522	-22.78531073	-22.80468119	-22.82405165	-22.83292978	-22.85068604	-22.85714286	-22.85310734	-22.88458434	-22.90556901	-22.95238095	-22.968523	-23.08635997	-23.28087167	-23.37207425	-23.50605327	-23.65778854	-23.91928975	-24.17029863	-24.49475383	-24.73365617	-24.83050847	-24.80225989	-24.67554479	-24.41323648	-24.00484262	-23.60774818	-23.19047619
-23.01694915	-23.01694915	-23.01694915	-23.01694915	-23.01694915	-23.01694915	-23.01694915	-23.01694915	-23.01694915	-23.01694915	-23.01694915	-23.01694915	-23.01694915	-23.01694915	-23.01694915	-23.01694915	-23.01694915	-23.01694915	-23.01694915	-23.01694915	-23.01694915	-23.01694915	-23.01694915	-23.01694915	-23.01694915	-23.01694915	-23.01694915	-23.01694915	-23.01694915	-23.01694915	-23.01694915	-23.01694915	-23.01694915	-23.02098467	-23.16868442	-23.30427764	-23.46489104	-23.6117837	-23.76594027	-24.01694915	-24.28571429	-24.59322034	-24.7732042	-24.89346247	-24.87732042	-24.76029056	-24.48668281	-24.03793382	-23.64245359	-23.26553672
-21.99596449	-21.98789346	-22.02421308	-22.04519774	-22.0653753	-22.07344633	-22.07102502	-22.06860371	-22.09846651	-22.12187248	-22.18159806	-22.2251816	-22.26230831	-22.26957224	-22.28410008	-22.33333333	-22.37207425	-22.39225182	-22.4519774	-22.49313963	-22.52461663	-22.53107345	-22.58918483	-22.61824052	-22.61581921	-22.63922518	-22.65778854	-22.71267151	-22.7425343	-22.78208232	-22.84987893	-22.90072639	-22.94915254	-23.00564972	-23.09846651	-23.25585149	-23.40274415	-23.5480226	-23.70298628	-23.96287328	-24.23405973	-24.5472155	-24.79257466	-24.88781275	-24.86279257	-24.70217918	-24.41646489	-24.06618241	-23.64810331	-23.27683616
-22.07909605	-22.12106538	-22.09362389	-22.09846651	-22.08555287	-22.10008071	-22.13478612	-22.12106538	-22.18482647	-22.20903955	-22.21549637	-22.23648103	-22.28329298	-22.29782082	-22.31638418	-22.36642454	-22.39225182	-22.45762712	-22.45359161	-22.50040355	-22.53188055	-22.55447942	-22.56981437	-22.59725585	-22.5803067	-22.59725585	-22.6133979	-22.62227603	-22.68361582	-22.72558515	-22.79096045	-22.83535109	-22.86844229	-22.9354318	-23.07586764	-23.25020178	-23.37772397	-23.52784504	-23.7110573	-23.9039548	-24.23163842	-24.52703793	-24.78288943	-24.89265537	-24.86602098	-24.72154964	-24.43906376	-24.04681195	-23.63518967	-23.24858757
-21.84584342	-21.86521388	-21.86682809	-21.89104116	-21.89830508	-21.91928975	-21.94108152	-21.93785311	-21.99515738	-22.04196933	-22.06053269	-22.0952381	-22.17352704	-22.19128329	-22.24455206	-22.30669895	-22.34059726	-22.38095238	-22.42292171	-22.4826473	-22.51331719	-22.53026634	-22.54640839	-22.56658596	-22.5819209	-22.63680387	-22.63841808	-22.70379338	-22.72962066	-22.79418886	-22.83535109	-22.88861985	-22.96206618	-23.03631961	-23.14931396	-23.29782082	-23.41081517	-23.56497175	-23.72477805	-23.94511703	-24.22760291	-24.5165456	-24.77885391	-24.90556901	-24.87893462	-24.70460048	-24.44309927	-24.03793382	-23.62953995	-23.23163842
-21.43260694	-21.47296207	-21.43987086	-21.45520581	-21.48668281	-21.50605327	-21.52865214	-21.54398709	-21.64729621	-21.68442292	-21.75302663	-21.82082324	-21.86602098	-21.93785311	-21.98708636	-22.01856336	-22.08797417	-22.16626312	-22.21791768	-22.26069411	-22.28652139	-22.37207425	-22.45601291	-22.47296207	-22.51896691	-22.58272801	-22.60371267	-22.70460048	-22.71912833	-22.79903148	-22.86440678	-22.94511703	-23.03631961	-23.1614205	-23.29459241	-23.41727199	-23.54398709	-23.65213882	-23.82082324	-24.0330912	-24.31396287	-24.65133172	-24.89991929	-24.98466505	-25.01937046	-24.87489911	-24.56255044	-24.13559322	-23.72397094	-23.3551251
-21.37530266	-21.36481033	-21.38337369	-21.40193705	-21.43744956	-21.4826473	-21.48748991	-21.54075868	-21.56739306	-21.62146893	-21.66908797	-21.76029056	-21.86763519	-21.91444713	-21.99757869	-21.98870056	-22.03793382	-22.11460856	-22.21388216	-22.28571429	-22.33736885	-22.37933818	-22.37530266	-22.42857143	-22.47296207	-22.57546408	-22.58434221	-22.66101695	-22.72881356	-22.80387409	-22.91041162	-23.02582728	-23.12429379	-23.20338983	-23.31396287	-23.46489104	-23.57707829	-23.70137207	-23.87328491	-24.08635997	-24.36965295	-24.66505246	-24.87489911	-24.99677159	-25.00242131	-24.83615819	-24.57223567	-24.1275222	-23.69814366	-23.29943503
-21.48103309	-21.49313963	-21.4826473	-21.48748991	-21.52219532	-21.50121065	-21.56174334	-21.55367232	-21.60774818	-21.66101695	-21.72558515	-21.82728006	-21.85875706	-21.90799031	-21.95803067	-21.99515738	-22.04196933	-22.11460856	-22.16868442	-22.2566586	-22.31638418	-22.41646489	-22.42695722	-22.42857143	-22.48184019	-22.52461663	-22.54237288	-22.61501211	-22.69087974	-22.76674738	-22.86763519	-22.96045198	-23.10573043	-23.15819209	-23.33414044	-23.44874899	-23.57384988	-23.69007264	-23.83696529	-24.0968523	-24.37933818	-24.62873285	-24.88861985	-24.99273608	-24.98547215	-24.82566586	-24.53833737	-24.1920904	-23.7433414	-23.34140436
-21.43987086	-21.47538337	-21.46569814	-21.51815981	-21.51896691	-21.53188055	-21.5496368	-21.58837772	-21.66828087	-21.73123487	-21.79257466	-21.8062954	-21.85956416	-21.91928975	-22.01129944	-22.04358354	-22.07748184	-22.13640032	-22.25020178	-22.28329298	-22.31557708	-22.36400323	-22.44148507	-22.47780468	-22.45359161	-22.55125101	-22.53591606	-22.61097659	-22.64326069	-22.69814366	-22.80387409	-22.93220339	-23.04600484	-23.13559322	-23.23405973	-23.38256659	-23.49878935	-23.64971751	-23.82647296	-24.0653753	-24.31799839	-24.6464891	-24.9039548	-24.98950767	-24.94350282	-24.82001614	-24.53268765	-24.17271994	-23.75867635	-23.34221146
-21.42776433	-21.4527845	-21.44713479	-21.43341404	-21.4842615	-21.5165456	-21.57142857	-21.55932203	-21.59160613	-21.64245359	-21.69814366	-21.72235674	-21.83212268	-21.87974173	-21.95964487	-22.00161421	-22.05246166	-22.1283293	-22.17836965	-22.26715093	-22.31638418	-22.36077482	-22.34059726	-22.39870864	-22.43422115	-22.55609362	-22.58514931	-22.63196126	-22.66182405	-22.7732042	-22.82566586	-22.9362389	-23.02098467	-23.14527845	-23.24374496	-23.39467312	-23.54640839	-23.65698144	-23.82889427	-24.06214689	-24.33979015	-24.72074253	-24.91202583	-25.02098467	-24.9669088	-24.82001614	-24.56093624	-24.20823245	-23.76029056	-23.322841
-21.42695722	-21.42695722	-21.4519774	-21.47134786	-21.51331719	-21.53591606	-21.57707829	-21.55367232	-21.6133979	-21.68442292	-21.72639225	-21.7748184	-21.85230024	-21.88054883	-21.97094431	-22.01937046	-22.05891848	-22.13317191	-22.18240517	-22.26069411	-22.2889427	-22.33333333	-22.40920097	-22.43422115	-22.45762712	-22.52542373	-22.52380952	-22.6117837	-22.69330105	-22.78369653	-22.84100081	-22.95641646	-23.06860371	-23.15819209	-23.27199354	-23.42453592	-23.54560129	-23.70298628	-23.88861985	-24.07667474	-24.33898305	-24.60129136	-24.8708636	-25.02663438	-25.01129944	-24.8071025	-24.49556094	-24.14689266	-23.64810331	-23.24213075
-21.43664245	-21.4205004	-21.47941889	-21.49959645	-21.51977401	-21.57546408	-21.55932203	-21.63761098	-21.64083939	-21.69491525	-21.67554479	-21.72639225	-21.78692494	-21.84261501	-21.94108152	-21.95803067	-22.03631961	-22.04923325	-22.16949153	-22.16707022	-22.30912026	-22.35754641	-22.42211461	-22.47941889	-22.50443906	-22.55125101	-22.59322034	-22.65617433	-22.65456013	-22.76755448	-22.82728006	-22.93381759	-23.05326877	-23.15738499	-23.29297821	-23.4503632	-23.59160613	-23.70217918	-23.86521388	-24.04035513	-24.30347054	-24.62308313	-24.85068604	-25.00887813	-24.94027441	-24.75867635	-24.47780468	-24.11783697	-23.69895077	-23.3212268
-21.40193705	-21.38498789	-21.36400323	-21.34947538	-21.44471348	-21.46246973	-21.46246973	-21.50766747	-21.58353511	-21.68684423	-21.68926554	-21.72881356	-21.81355932	-21.89346247	-21.9346247	-22.03793382	-22.06779661	-22.12187248	-22.13720743	-22.20661824	-22.26715093	-22.27441485	-22.35835351	-22.39144471	-22.43099274	-22.52945924	-22.57465698	-22.614205	-22.66505246	-22.74979822	-22.8377724	-22.90072639	-23.02098467	-23.16868442	-23.26069411	-23.40112994	-23.54479419	-23.65940274	-23.8385795	-24.05488297	-24.30831316	-24.60048426	-24.84180791	-24.97417272	-24.94269572	-24.8071025	-24.54317998	-24.19531881	-23.73123487	-23.31073446
-21.43906376	-21.36803874	-21.42292171	-21.42211461	-21.44794189	-21.49394673	-21.50201776	-21.55286521	-21.58918483	-21.61904762	-21.70379338	-21.73607748	-21.80064568	-21.88135593	-21.95238095	-22.01129944	-22.05004036	-22.10976594	-22.19128329	-22.25181598	-22.33333333	-22.36723164	-22.42211461	-22.49475383	-22.55044391	-22.60936239	-22.60855529	-22.60048426	-22.68361582	-22.76109766	-22.8401937	-22.9047619	-23.08393866	-23.17836965	-23.29943503	-23.42857143	-23.54317998	-23.66101695	-23.82970137	-24.03470541	-24.35270379	-24.67473769	-24.86521388	-25.01694915	-25	-24.81759483	-24.56012914	-24.17191283	-23.74576271	-23.31961259
-21.37288136	-21.36158192	-21.40677966	-21.46408394	-21.49878935	-21.49636804	-21.59079903	-21.56900726	-21.55932203	-21.614205	-21.66828087	-21.73042776	-21.80306699	-21.91525424	-21.95964487	-22.01210654	-22.08878128	-22.17433414	-22.1928975	-22.23405973	-22.30912026	-22.35673931	-22.37449556	-22.45601291	-22.45762712	-22.52219532	-22.54479419	-22.58514931	-22.69087974	-22.77643261	-22.83373688	-22.937046	-23	-23.1622276	-23.28248588	-23.37449556	-23.50201776	-23.67231638	-23.87409201	-24.10573043	-24.35996772	-24.60855529	-24.83212268	-24.98950767	-25.01210654	-24.8393866	-24.59483454	-24.21226796	-23.74737692	-23.34301856
-21.50686037	-21.55205811	-21.47699758	-21.52300242	-21.52542373	-21.53591606	-21.5488297	-21.55447942	-21.60613398	-21.67150928	-21.73607748	-21.76997579	-21.84342211	-21.88297014	-21.96368039	-22.062954	-22.16464891	-22.18644068	-22.25585149	-22.30831316	-22.38014528	-22.42615012	-22.46811945	-22.52380952	-22.58676352	-22.58999193	-22.65617433	-22.70621469	-22.76190476	-22.81275222	-22.9023406	-22.96529459	-23.04519774	-23.13882163	-23.30104923	-23.4196933	-23.59322034	-23.70137207	-23.86682809	-24.11299435	-24.32687651	-24.6448749	-24.82485876	-24.98305085	-24.98224374	-24.84987893	-24.54479419	-24.17998386	-23.71589992	-23.33817595
-21.43987086	-21.44471348	-21.42695722	-21.50121065	-21.5149314	-21.53510896	-21.54479419	-21.62873285	-21.65133172	-21.68119451	-21.75302663	-21.78450363	-21.82566586	-21.91848265	-21.94592413	-22.01129944	-22.05326877	-22.17271994	-22.21388216	-22.24213075	-22.31154157	-22.33656174	-22.41323648	-22.45439871	-22.51251009	-22.53995157	-22.56335755	-22.60290557	-22.69007264	-22.81517353	-22.86602098	-22.98305085	-23.04600484	-23.1622276	-23.29943503	-23.46166263	-23.58918483	-23.68038741	-23.86602098	-24.09927361	-24.40516546	-24.69572236	-24.94511703	-25.06779661	-25.02340597	-24.89749798	-24.65133172	-24.20500404	-23.74495561	-23.35916061
-21.46085553	-21.48103309	-21.45439871	-21.47619048	-21.48184019	-21.48184019	-21.49878935	-21.53188055	-21.5165456	-21.58676352	-21.62146893	-21.69330105	-21.7425343	-21.81598063	-21.89265537	-21.96529459	-22.09281679	-22.13640032	-22.19774011	-22.26472962	-22.35028249	-22.41081517	-22.45843422	-22.52138822	-22.53995157	-22.56577885	-22.64003228	-22.708636	-22.85552865	-22.87732042	-22.9693301	-23.02340597	-23.07990315	-23.21146086	-23.33010492	-23.49959645	-23.58999193	-23.67150928	-23.89507667	-24.08071025	-24.33333333	-24.63518967	-24.85956416	-25.00968523	-24.97659403	-24.86117837	-24.56820016	-24.18401937	-23.73930589	-23.26957224
-21.47134786	-21.44390638	-21.44309927	-21.4850686	-21.47538337	-21.50363196	-21.55286521	-21.51412429	-21.59241324	-21.64729621	-21.69572236	-21.80468119	-21.87409201	-21.90153349	-21.94511703	-22.00645682	-22.02744149	-22.1299435	-22.21872478	-22.27037934	-22.31880549	-22.37368846	-22.39951574	-22.44713479	-22.49556094	-22.50766747	-22.59160613	-22.64891041	-22.7417272	-22.80387409	-22.84665052	-22.95803067	-23.04761905	-23.16384181	-23.28490718	-23.42372881	-23.57546408	-23.73284907	-23.8700565	-24.09443099	-24.32526231	-24.63034705	-24.82485876	-25.01291364	-24.98547215	-24.85552865	-24.52865214	-24.16707022	-23.80952381	-23.40355125
-21.41646489	-21.44229217	-21.40920097	-21.46327684	-21.46408394	-21.50443906	-21.50524617	-21.52461663	-21.55125101	-21.6133979	-21.68038741	-21.74495561	-21.82324455	-21.92171106	-21.95399516	-22.00645682	-22.06618241	-22.12348668	-22.20984665	-22.23648103	-22.31557708	-22.354318	-22.40112994	-22.44471348	-22.50443906	-22.56900726	-22.63357546	-22.69168684	-22.69249395	-22.77966102	-22.83454399	-22.94673123	-23.04035513	-23.13075061	-23.20016142	-23.3236481	-23.47538337	-23.61501211	-23.83292978	-24.07263923	-24.35189669	-24.62711864	-24.84826473	-24.96206618	-24.968523	-24.84907183	-24.57223567	-24.18644068	-23.76916868	-23.33494754
-21.48184019	-21.44390638	-21.48022599	-21.50282486	-21.55205811	-21.54640839	-21.54237288	-21.62550444	-21.69007264	-21.69975787	-21.7732042	-21.82324455	-21.88539144	-21.95399516	-21.99838579	-22.0645682	-22.08151735	-22.15496368	-22.20500404	-22.2905569	-22.32687651	-22.40274415	-22.43987086	-22.46892655	-22.53591606	-22.58999193	-22.65375303	-22.6787732	-22.71912833	-22.77078289	-22.87570621	-23.02179177	-23.13236481	-23.24374496	-23.30266344	-23.43179984	-23.60290557	-23.69814366	-23.88619855	-24.07102502	-24.37853107	-24.68442292	-24.92171106	-25.01291364	-25.00242131	-24.92816788	-24.614205	-24.22276029	-23.80225989	-23.34624697
-21.47699758	-21.47941889	-21.45843422	-21.5149314	-21.52138822	-21.53349475	-21.56093624	-21.64083939	-21.69733656	-21.69087974	-21.72558515	-21.79176755	-21.84261501	-21.92978208	-21.98305085	-22.02744149	-22.05649718	-22.12348668	-22.23002421	-22.30508475	-22.38175948	-22.40920097	-22.42292171	-22.47376917	-22.55690073	-22.58676352	-22.59806295	-22.708636	-22.75141243	-22.81355932	-22.84503632	-22.97094431	-23.0653753	-23.23002421	-23.33575464	-23.44955609	-23.57062147	-23.71589992	-23.9031477	-24.06698951	-24.33656174	-24.65617433	-24.9023406	-25.02259887	-24.95883777	-24.79983858	-24.51089588	-24.17756255	-23.75464084	-23.36642454
-21.41727199	-21.44632768	-21.47296207	-21.46569814	-21.48748991	-21.50928168	-21.57142857	-21.59887006	-21.63438257	-21.71912833	-21.7756255	-21.8062954	-21.86440678	-21.9362389	-21.99354318	-22.08232446	-22.06860371	-22.18321227	-22.22114609	-22.28329298	-22.36481033	-22.3559322	-22.40274415	-22.44955609	-22.49798224	-22.56900726	-22.59402744	-22.67958031	-22.74414851	-22.75625504	-22.86198547	-22.93220339	-23.0645682	-23.11541566	-23.28813559	-23.44713479	-23.58514931	-23.71347861	-23.84503632	-24.03954802	-24.33252623	-24.65698144	-24.89830508	-24.99515738	-24.97417272	-24.81275222	-24.57546408	-24.17191283	-23.71509282	-23.27199354
-21.51896691	-21.53672316	-21.52461663	-21.57223567	-21.57062147	-21.57062147	-21.63518967	-21.63196126	-21.6763519	-21.677159	-21.7409201	-21.79822437	-21.87732042	-21.92493947	-21.98708636	-22.0306699	-22.12106538	-22.14366425	-22.21065375	-22.28006457	-22.33979015	-22.43583535	-22.50040355	-22.55125101	-22.55205811	-22.62550444	-22.65456013	-22.74818402	-22.82001614	-22.85391445	-22.937046	-23.05165456	-23.16303471	-23.24939467	-23.34624697	-23.4826473	-23.66585956	-23.78450363	-23.92493947	-24.16707022	-24.43664245	-24.67312349	-24.89588378	-25.02421308	-25.00403551	-24.9039548	-24.63680387	-24.26553672	-23.83212268	-23.40677966
-21.44148507	-21.45520581	-21.39951574	-21.40597256	-21.41646489	-21.43422115	-21.47457627	-21.48829701	-21.55367232	-21.6440678	-21.68361582	-21.78046812	-21.8071025	-21.86117837	-21.91364003	-21.94027441	-22.05165456	-22.07263923	-22.18401937	-22.25262308	-22.36238902	-22.4188862	-22.47457627	-22.52138822	-22.56174334	-22.58514931	-22.6464891	-22.71751412	-22.8054883	-22.86359968	-22.94995964	-23.03470541	-23.15657789	-23.24213075	-23.33898305	-23.45359161	-23.63357546	-23.75060533	-23.89588378	-24.10895884	-24.385795	-24.67231638	-24.92090395	-25.07667474	-25.01210654	-24.82566586	-24.52542373	-24.1622276	-23.69975787	-23.30185634
-21.51412429	-21.46811945	-21.48103309	-21.47941889	-21.46569814	-21.56255044	-21.54560129	-21.57627119	-21.64083939	-21.71186441	-21.7409201	-21.80871671	-21.83535109	-21.93220339	-21.94673123	-22.00242131	-22.08716707	-22.17352704	-22.19612591	-22.26230831	-22.36319613	-22.38175948	-22.44309927	-22.48910412	-22.49152542	-22.55609362	-22.62146893	-22.68119451	-22.76029056	-22.78934625	-22.88054883	-22.96610169	-23.03793382	-23.17998386	-23.33091203	-23.45601291	-23.59079903	-23.71751412	-23.86844229	-24.10330912	-24.30992736	-24.62792575	-24.83131558	-24.99596449	-24.9693301	-24.8724778	-24.60451977	-24.2243745	-23.79338176	-23.33171913
-21.44713479	-21.44552058	-21.46489104	-21.46731235	-21.49556094	-21.51008878	-21.52219532	-21.56900726	-21.62389023	-21.70621469	-21.71912833	-21.76916868	-21.8401937	-21.87732042	-21.94673123	-22.00807103	-22.07828894	-22.15577078	-22.19047619	-22.23890234	-22.30831316	-22.354318	-22.3882163	-22.43987086	-22.50121065	-22.55932203	-22.61016949	-22.63438257	-22.71267151	-22.76190476	-22.84100081	-22.97255851	-23.08313156	-23.20581114	-23.31476998	-23.45762712	-23.56577885	-23.69814366	-23.83212268	-24.06133979	-24.33333333	-24.64891041	-24.88942696	-24.98789346	-25.00807103	-24.85714286	-24.59402744	-24.19854722	-23.75867635	-23.34866828
-21.49233253	-21.50121065	-21.45924132	-21.4834544	-21.53914447	-21.53995157	-21.57062147	-21.58595642	-21.6448749	-21.69330105	-21.74414851	-21.80871671	-21.86440678	-21.91121872	-21.99192897	-22.02663438	-22.14769976	-22.18482647	-22.23567393	-22.28813559	-22.31154157	-22.36723164	-22.41162228	-22.49878935	-22.5157385	-22.56174334	-22.63841808	-22.67958031	-22.74576271	-22.79418886	-22.86521388	-22.97497982	-23.05004036	-23.19531881	-23.30992736	-23.43906376	-23.52461663	-23.68523002	-23.83131558	-24.02421308	-24.32929782	-24.65294592	-24.86682809	-24.9677159	-24.95480226	-24.80468119	-24.55447942	-24.24051655	-23.7740113	-23.35996772
-21.4205004	-21.42292171	-21.41727199	-21.46650525	-21.46973366	-21.50847458	-21.51008878	-21.5149314	-21.58353511	-21.67312349	-21.69249395	-21.76351897	-21.81920904	-21.91525424	-21.9693301	-21.99435028	-22.0637611	-22.15496368	-22.1614205	-22.27441485	-22.31557708	-22.35028249	-22.40032284	-22.45682002	-22.52138822	-22.55367232	-22.60613398	-22.64971751	-22.74899112	-22.79257466	-22.94027441	-23.02824859	-23.15738499	-23.23083132	-23.31073446	-23.45682002	-23.60290557	-23.75302663	-23.86844229	-24.07990315	-24.3551251	-24.65617433	-24.88539144	-25.05246166	-25.07263923	-24.91202583	-24.64164649	-24.21872478	-23.82243745	-23.3874092
-21.64083939	-21.6133979	-21.6440678	-21.69007264	-21.68603713	-21.67070218	-21.70621469	-21.73688458	-21.79096045	-21.76351897	-21.81033091	-21.89426957	-21.94350282	-22.00161421	-22.07102502	-22.13720743	-22.20903955	-22.27280065	-22.29297821	-22.38095238	-22.4180791	-22.50363196	-22.53510896	-22.55044391	-22.58837772	-22.62227603	-22.66908797	-22.69814366	-22.76674738	-22.79338176	-22.83373688	-22.92736077	-23.05649718	-23.16626312	-23.2897498	-23.40435835	-23.56255044	-23.68280872	-23.84987893	-23.99435028	-24.23809524	-24.52623083	-24.81840194	-24.94511703	-24.95641646	-24.82001614	-24.54075868	-24.14850686	-23.7110573	-23.34221146
-21.44955609	-21.48829701	-21.42130751	-21.44067797	-21.46811945	-21.4850686	-21.46973366	-21.54560129	-21.60613398	-21.69249395	-21.77966102	-21.76916868	-21.82324455	-21.89346247	-21.92978208	-22.00807103	-22.02421308	-22.10815174	-22.13720743	-22.20419693	-22.24374496	-22.33091203	-22.4205004	-22.47699758	-22.52703793	-22.5488297	-22.60209847	-22.63841808	-22.66020985	-22.71267151	-22.82889427	-22.96045198	-23.04277643	-23.18724778	-23.25262308	-23.39063761	-23.55528652	-23.72074253	-23.87893462	-24.05084746	-24.37207425	-24.62308313	-24.89588378	-24.98143664	-25.01129944	-24.82405165	-24.51412429	-24.12348668	-23.72316384	-23.27764326
-21.68684423	-21.70217918	-21.69087974	-21.65213882	-21.63922518	-21.63357546	-21.70621469	-21.70056497	-21.72558515	-21.76594027	-21.82970137	-21.89669088	-21.97255851	-22.06779661	-22.08232446	-22.1598063	-22.19047619	-22.2590799	-22.29297821	-22.34866828	-22.42453592	-22.47538337	-22.48748991	-22.5149314	-22.57062147	-22.58999193	-22.64326069	-22.69249395	-22.72881356	-22.76432607	-22.88135593	-22.98224374	-23.08313156	-23.14285714	-23.24535916	-23.40758676	-23.5811138	-23.71267151	-23.88458434	-24.07425343	-24.37933818	-24.62469734	-24.87732042	-24.99112187	-24.96529459	-24.83050847	-24.58595642	-24.20096852	-23.71267151	-23.33010492
-21.43502825	-21.44794189	-21.4834544	-21.49556094	-21.51251009	-21.55205811	-21.51412429	-21.53107345	-21.57788539	-21.63518967	-21.69249395	-21.79661017	-21.80225989	-21.9031477	-21.92171106	-22.00807103	-22.02824859	-22.09200969	-22.19128329	-22.24858757	-22.30104923	-22.35270379	-22.37691687	-22.42453592	-22.47457627	-22.55447942	-22.60694108	-22.64164649	-22.72154964	-22.77966102	-22.85472155	-22.94834544	-23.04439064	-23.21307506	-23.33171913	-23.42211461	-23.56255044	-23.71347861	-23.84907183	-24.04519774	-24.27764326	-24.60855529	-24.85714286	-24.96368039	-24.96206618	-24.84745763	-24.53349475	-24.18805488	-23.74737692	-23.37530266
-21.66505246	-21.67554479	-21.66585956	-21.68603713	-21.67393059	-21.69652946	-21.72719935	-21.78046812	-21.82163035	-21.83696529	-21.92009685	-21.90799031	-21.95318805	-22.02259887	-22.10815174	-22.17029863	-22.23970944	-22.30750605	-22.34059726	-22.39628733	-22.40274415	-22.50121065	-22.5803067	-22.60532688	-22.60371267	-22.68442292	-22.68523002	-22.78369653	-22.8377724	-22.87812752	-22.96045198	-23.02502018	-23.12510089	-23.20581114	-23.32526231	-23.46246973	-23.57223567	-23.74576271	-23.91121872	-24.08474576	-24.34786118	-24.61985472	-24.88377724	-25.01129944	-25.04600484	-24.90556901	-24.5794996	-24.20581114	-23.76513317	-23.39628733
-21.48668281	-21.49798224	-21.49475383	-21.50605327	-21.52623083	-21.54640839	-21.59644875	-21.59160613	-21.62631154	-21.67312349	-21.75221953	-21.78450363	-21.86521388	-21.90072639	-21.98305085	-22.04277643	-22.05891848	-22.11783697	-22.17191283	-22.27441485	-22.29378531	-22.354318	-22.40920097	-22.50201776	-22.54156578	-22.59079903	-22.63518967	-22.68200161	-22.74818402	-22.81920904	-22.88458434	-22.97578692	-23.12348668	-23.20823245	-23.30185634	-23.41081517	-23.5472155	-23.7102502	-23.86359968	-24.05004036	-24.34543987	-24.62146893	-24.86521388	-25.00242131	-24.99515738	-24.84826473	-24.614205	-24.26311542	-23.82485876	-23.37853107
-21.51896691	-21.52703793	-21.50363196	-21.50121065	-21.52300242	-21.55690073	-21.5794996	-21.61581921	-21.66101695	-21.74656981	-21.79096045	-21.84987893	-21.90072639	-22.00968523	-22.06618241	-22.08151735	-22.15092817	-22.17756255	-22.2574657	-22.3236481	-22.39305892	-22.44309927	-22.4834544	-22.53914447	-22.56497175	-22.614205	-22.62146893	-22.72962066	-22.79661017	-22.85714286	-22.94350282	-23.02017756	-23.09846651	-23.21630347	-23.31396287	-23.4503632	-23.60451977	-23.7409201	-23.89588378	-24.11057304	-24.36642454	-24.60209847	-24.86359968	-24.99192897	-25.01614205	-24.88619855	-24.64326069	-24.25504439	-23.85714286	-23.42776433
-21.68765133	-21.68523002	-21.66828087	-21.68603713	-21.66908797	-21.70782889	-21.69895077	-21.73527038	-21.78450363	-21.83050847	-21.90799031	-21.93220339	-21.96045198	-21.99192897	-22.07183212	-22.10411622	-22.20016142	-22.26230831	-22.33817595	-22.40920097	-22.48991122	-22.51170299	-22.54640839	-22.58837772	-22.645682	-22.61016949	-22.68119451	-22.73688458	-22.81033091	-22.87489911	-22.93058918	-23.00484262	-23.11299435	-23.23648103	-23.30831316	-23.45520581	-23.6464891	-23.7094431	-23.89346247	-24.05649718	-24.32041969	-24.63115416	-24.88861985	-25.02179177	-24.99757869	-24.86844229	-24.62469734	-24.21711057	-23.77239709	-23.40758676
-21.41081517	-21.45843422	-21.46973366	-21.4842615	-21.50040355	-21.51251009	-21.57707829	-21.64729621	-21.71267151	-21.79015335	-21.89104116	-21.88942696	-21.92413236	-21.99677159	-22.05649718	-22.13720743	-22.15899919	-22.22356739	-22.26150121	-22.32526231	-22.40112994	-22.44632768	-22.50121065	-22.51896691	-22.58757062	-22.61581921	-22.64891041	-22.6787732	-22.73527038	-22.77643261	-22.8385795	-22.95480226	-23.05891848	-23.17191283	-23.33010492	-23.40839387	-23.57384988	-23.69330105	-23.84907183	-24.08797417	-24.34705408	-24.61985472	-24.81598063	-24.9354318	-24.94188862	-24.77643261	-24.51412429	-24.15738499	-23.73123487	-23.30266344
-21.4527845	-21.47861178	-21.45924132	-21.44874899	-21.46408394	-21.50363196	-21.60855529	-21.63761098	-21.68765133	-21.68926554	-21.77078289	-21.81194512	-21.87812752	-21.94915254	-22.02663438	-22.08071025	-22.12590799	-22.20823245	-22.25262308	-22.29943503	-22.3874092	-22.44390638	-22.53268765	-22.52058111	-22.55125101	-22.60290557	-22.63438257	-22.66505246	-22.72316384	-22.78611784	-22.89426957	-23.00484262	-23.11622276	-23.21549637	-23.2897498	-23.45359161	-23.57707829	-23.69733656	-23.8724778	-24.08232446	-24.33091203	-24.60048426	-24.85149314	-24.97578692	-24.96448749	-24.81920904	-24.57384988	-24.19128329	-23.69733656	-23.33656174
-21.40758676	-21.39386602	-21.40435835	-21.38095238	-21.40193705	-21.40677966	-21.44552058	-21.51412429	-21.53107345	-21.61016949	-21.6779661	-21.72397094	-21.79176755	-21.84180791	-21.97094431	-21.99192897	-22.05649718	-22.12429379	-22.21630347	-22.28652139	-22.36642454	-22.44148507	-22.49152542	-22.5165456	-22.48991122	-22.5488297	-22.57788539	-22.63115416	-22.67393059	-22.71751412	-22.79176755	-22.89184826	-23.05488297	-23.14769976	-23.25262308	-23.3882163	-23.57384988	-23.6448749	-23.81355932	-24.01533495	-24.30508475	-24.57546408	-24.82728006	-24.92816788	-24.94834544	-24.84503632	-24.57707829	-24.23083132	-23.74737692	-23.34059726
-21.43664245	-21.43583535	-21.43906376	-21.47538337	-21.49959645	-21.50605327	-21.54398709	-21.57627119	-21.61985472	-21.66505246	-21.74656981	-21.80145278	-21.84342211	-21.91444713	-21.94673123	-21.99677159	-22.08313156	-22.14931396	-22.24455206	-22.30912026	-22.33333333	-22.38095238	-22.45520581	-22.51170299	-22.55125101	-22.57384988	-22.62711864	-22.68765133	-22.73930589	-22.74656981	-22.84180791	-22.93058918	-23.04277643	-23.15092817	-23.26311542	-23.39467312	-23.53107345	-23.6133979	-23.82728006	-24.0306699	-24.29620662	-24.6125908	-24.85552865	-24.99192897	-24.9039548	-24.78611784	-24.52461663	-24.18724778	-23.75221953	-23.3236481
-21.44309927	-21.45601291	-21.44552058	-21.43502825	-21.46569814	-21.47296207	-21.52058111	-21.54479419	-21.59483454	-21.6133979	-21.68280872	-21.73527038	-21.78853914	-21.85391445	-21.92332526	-21.98143664	-22.031477	-22.05246166	-22.08716707	-22.1606134	-22.24697337	-22.30912026	-22.36158192	-22.41727199	-22.45439871	-22.48668281	-22.56012914	-22.645682	-22.66666667	-22.76432607	-22.85230024	-22.99677159	-23.09120258	-23.15738499	-23.32849072	-23.4205004	-23.57062147	-23.7094431	-23.82485876	-24.02502018	-24.30104923	-24.58999193	-24.83292978	-24.99838579	-24.98708636	-24.80952381	-24.54479419	-24.15173527	-23.71509282	-23.32041969
-22.87812752	-22.86924939	-22.88377724	-22.88942696	-22.90153349	-22.89749798	-22.89991929	-22.9047619	-22.90799031	-22.92736077	-22.93058918	-22.94027441	-22.96610169	-22.97740113	-22.98224374	-23.00726392	-22.99596449	-23.00242131	-23.0322841	-23.03551251	-23.04681195	-23.04358354	-23.07021792	-23.07102502	-23.08313156	-23.0960452	-23.10330912	-23.12429379	-23.14124294	-23.15738499	-23.16868442	-23.17998386	-23.20903955	-23.23244552	-23.33736885	-23.46489104	-23.63922518	-23.76351897	-23.92978208	-24.17756255	-24.43099274	-24.69733656	-24.8708636	-24.9693301	-24.92574657	-24.81436642	-24.5165456	-24.17675545	-23.71186441	-23.33494754
-22.46489104	-22.48103309	-22.49475383	-22.50040355	-22.4826473	-22.48103309	-22.47054076	-22.48910412	-22.50282486	-22.5165456	-22.54479419	-22.58999193	-22.62792575	-22.64891041	-22.66747377	-22.69895077	-22.69652946	-22.75383374	-22.76755448	-22.7740113	-22.78773204	-22.83131558	-22.86440678	-22.89023406	-22.87570621	-22.91848265	-22.93301049	-22.94592413	-22.97094431	-23.02663438	-23.05326877	-23.09200969	-23.12671509	-23.15496368	-23.32526231	-23.42211461	-23.54560129	-23.67150928	-23.86117837	-24.06133979	-24.33817595	-24.63115416	-24.8708636	-24.94995964	-24.98224374	-24.82485876	-24.52058111	-24.10653753	-23.67554479	-23.28490718
-21.51170299	-21.53753027	-21.43987086	-21.45762712	-21.4205004	-21.51977401	-21.50363196	-21.53268765	-21.59564165	-21.64971751	-21.71751412	-21.75383374	-21.84503632	-21.82970137	-21.87651332	-21.91928975	-22.00968523	-22.01937046	-22.12671509	-22.23809524	-22.32768362	-22.3559322	-22.44471348	-22.47296207	-22.5480226	-22.61016949	-22.61662631	-22.66747377	-22.76836158	-22.82889427	-22.87651332	-22.97901533	-23.0653753	-23.14043584	-23.24697337	-23.42211461	-23.52945924	-23.72719935	-23.86037127	-24.07425343	-24.3236481	-24.60532688	-24.84100081	-24.99838579	-25.00726392	-24.85230024	-24.52784504	-24.26795803	-23.78934625	-23.36642454
-22.30589185	-22.31961259	-22.33010492	-22.33494754	-22.35835351	-22.36642454	-22.38983051	-22.37853107	-22.40920097	-22.43099274	-22.46004843	-22.50928168	-22.57304278	-22.58272801	-22.59241324	-22.62550444	-22.64810331	-22.68119451	-22.71186441	-22.74899112	-22.76594027	-22.81920904	-22.84907183	-22.88861985	-22.91767554	-22.92816788	-22.92413236	-22.97740113	-22.98789346	-23.02744149	-23.05649718	-23.12348668	-23.1606134	-23.22841001	-23.31799839	-23.45682002	-23.59402744	-23.72316384	-23.89426957	-24.10734463	-24.36077482	-24.64326069	-24.86279257	-24.9362389	-24.91041162	-24.75706215	-24.5173527	-24.10734463	-23.68038741	-23.322841
-22.59644875	-22.6133979	-22.61097659	-22.60209847	-22.59887006	-22.59967716	-22.58757062	-22.59887006	-22.62711864	-22.63599677	-22.65536723	-22.66101695	-22.6763519	-22.68038741	-22.69572236	-22.73204197	-22.74737692	-22.7409201	-22.74899112	-22.76029056	-22.7756255	-22.78531073	-22.80145278	-22.81355932	-22.81840194	-22.81840194	-22.81840194	-22.81759483	-22.84665052	-22.85714286	-22.87489911	-22.88619855	-22.90153349	-22.93139629	-23.03793382	-23.18805488	-23.33736885	-23.42292171	-23.56981437	-23.73527038	-23.99435028	-24.33494754	-24.60290557	-24.78773204	-24.88861985	-24.83373688	-24.59967716	-24.25423729	-23.85230024	-23.4188862
-22.95722357	-22.95722357	-22.95722357	-22.95722357	-22.95722357	-22.95722357	-22.95722357	-22.95722357	-22.95722357	-22.95722357	-22.95722357	-22.95722357	-22.95722357	-22.95722357	-22.95722357	-22.95722357	-22.95722357	-22.95722357	-22.95722357	-22.95722357	-22.95722357	-22.95722357	-22.95722357	-22.95722357	-22.95722357	-22.95722357	-22.95722357	-22.95722357	-22.95722357	-22.95722357	-22.95722357	-22.95722357	-22.95722357	-22.95641646	-23.01937046	-23.17433414	-23.27845036	-23.44390638	-23.56900726	-23.73607748	-24.01775626	-24.37691687	-24.63276836	-24.8054883	-24.86279257	-24.84180791	-24.63115416	-24.26472962	-23.87812752	-23.41485069
-21.32929782	-21.31315577	-21.27441485	-21.3220339	-21.35028249	-21.34947538	-21.44390638	-21.46085553	-21.4519774	-21.49475383	-21.53188055	-21.58757062	-21.68603713	-21.7417272	-21.79741727	-21.8377724	-21.89830508	-21.94269572	-21.98305085	-22.07828894	-22.11299435	-22.14285714	-22.17917676	-22.27683616	-22.29943503	-22.36238902	-22.40758676	-22.46811945	-22.57223567	-22.60855529	-22.67473769	-22.77804681	-22.86682809	-22.95076675	-23.07586764	-23.18401937	-23.3212268	-23.46004843	-23.58918483	-23.81113801	-24.0322841	-24.28813559	-24.59160613	-24.79822437	-24.9031477	-24.85472155	-24.66989508	-24.31315577	-23.89991929	-23.50282486
-22.95076675	-22.95076675	-22.95076675	-22.95076675	-22.95076675	-22.95076675	-22.95076675	-22.95076675	-22.95076675	-22.95076675	-22.95076675	-22.95076675	-22.95076675	-22.95076675	-22.95076675	-22.95076675	-22.95076675	-22.95076675	-22.95076675	-22.95076675	-22.95076675	-22.95076675	-22.95076675	-22.95076675	-22.95076675	-22.95076675	-22.95076675	-22.95076675	-22.95076675	-22.95076675	-22.95076675	-22.95076675	-22.95076675	-22.95641646	-23.08797417	-23.21226796	-23.34140436	-23.43502825	-23.53914447	-23.79096045	-24.0322841	-24.322841	-24.63922518	-24.85230024	-24.84987893	-24.78288943	-24.61985472	-24.35754641	-23.95722357	-23.53188055
-22.89588378	-22.89588378	-22.89588378	-22.89588378	-22.89588378	-22.89588378	-22.89588378	-22.89588378	-22.89588378	-22.89588378	-22.89588378	-22.89588378	-22.89588378	-22.89588378	-22.89588378	-22.89588378	-22.89588378	-22.89588378	-22.89588378	-22.89588378	-22.89588378	-22.89588378	-22.89588378	-22.89588378	-22.89588378	-22.89588378	-22.89588378	-22.89588378	-22.89588378	-22.89588378	-22.89588378	-22.89588378	-22.89588378	-22.89911219	-23.0330912	-23.13075061	-23.27845036	-23.42372881	-23.57062147	-23.75221953	-24.01372074	-24.33494754	-24.64810331	-24.8377724	-24.86924939	-24.8071025	-24.59806295	-24.28329298	-23.85068604	-23.44067797
-22.77078289	-22.76351897	-22.76674738	-22.74979822	-22.74818402	-22.74495561	-22.74576271	-22.75302663	-22.77158999	-22.76351897	-22.78127522	-22.78611784	-22.78611784	-22.79822437	-22.79580307	-22.8062954	-22.8071025	-22.80871671	-22.82082324	-22.82728006	-22.83373688	-22.83373688	-22.84665052	-22.8377724	-22.84342211	-22.84261501	-22.85230024	-22.8708636	-22.87812752	-22.87489911	-22.8708636	-22.88539144	-22.90556901	-22.91041162	-23.03793382	-23.18886199	-23.31719128	-23.46569814	-23.56255044	-23.79903148	-24.02502018	-24.35108959	-24.61904762	-24.81920904	-24.85875706	-24.7756255	-24.5819209	-24.26634383	-23.80468119	-23.44067797
-23.02098467	-23.02098467	-23.02098467	-23.02098467	-23.02098467	-23.02098467	-23.02098467	-23.02098467	-23.02098467	-23.02098467	-23.02098467	-23.02098467	-23.02098467	-23.02098467	-23.02098467	-23.02098467	-23.02098467	-23.02098467	-23.02098467	-23.02098467	-23.02098467	-23.02098467	-23.02098467	-23.02098467	-23.02098467	-23.02098467	-23.02098467	-23.02098467	-23.02098467	-23.02098467	-23.02098467	-23.02098467	-23.02098467	-23.02744149	-23.11380145	-23.22841001	-23.38014528	-23.50847458	-23.63115416	-23.79822437	-24.07183212	-24.37933818	-24.66908797	-24.82485876	-24.88297014	-24.8401937	-24.65213882	-24.30831316	-23.91848265	-23.48103309
-23.01129944	-23.01129944	-23.01129944	-23.01129944	-23.01129944	-23.01129944	-23.01129944	-23.01129944	-23.01129944	-23.01129944	-23.01129944	-23.01129944	-23.01129944	-23.01129944	-23.01129944	-23.01129944	-23.01129944	-23.01129944	-23.01129944	-23.01129944	-23.01129944	-23.01129944	-23.01129944	-23.01129944	-23.01129944	-23.01129944	-23.01129944	-23.01129944	-23.01129944	-23.01129944	-23.01129944	-23.01129944	-23.01129944	-23.01291364	-23.10330912	-23.24455206	-23.35835351	-23.48910412	-23.6464891	-23.82163035	-24.06698951	-24.36561743	-24.64245359	-24.85794996	-24.88619855	-24.81840194	-24.63922518	-24.33333333	-23.9047619	-23.48103309
-22.34705408	-22.33898305	-22.33736885	-22.34301856	-22.32768362	-22.3551251	-22.33091203	-22.38498789	-22.40758676	-22.41485069	-22.43341404	-22.4196933	-22.47215496	-22.49798224	-22.52380952	-22.54479419	-22.56497175	-22.60290557	-22.58514931	-22.62469734	-22.65698144	-22.6787732	-22.70460048	-22.74576271	-22.75867635	-22.77078289	-22.79661017	-22.7732042	-22.79096045	-22.81759483	-22.84987893	-22.89830508	-22.94350282	-22.97175141	-23.05972559	-23.16787732	-23.29459241	-23.42695722	-23.58434221	-23.75625504	-24.02259887	-24.31154157	-24.61097659	-24.78853914	-24.89507667	-24.8079096	-24.58595642	-24.27764326	-23.88619855	-23.48184019
-22.60209847	-22.59564165	-22.60048426	-22.59725585	-22.60371267	-22.61743341	-22.59483454	-22.57869249	-22.59644875	-22.6117837	-22.62631154	-22.65213882	-22.6448749	-22.65375303	-22.66101695	-22.68684423	-22.70217918	-22.70056497	-22.72881356	-22.7409201	-22.75060533	-22.77723971	-22.7732042	-22.8054883	-22.78934625	-22.80387409	-22.82001614	-22.80145278	-22.82566586	-22.82808717	-22.87489911	-22.87974173	-22.90072639	-22.92413236	-23.07102502	-23.18321227	-23.32526231	-23.45843422	-23.58837772	-23.76836158	-24.02421308	-24.32929782	-24.6117837	-24.82728006	-24.86602098	-24.82324455	-24.5819209	-24.29217111	-23.84342211	-23.38256659
-23.01694915	-23.01694915	-23.01694915	-23.01694915	-23.01694915	-23.01694915	-23.01694915	-23.01694915	-23.01694915	-23.01694915	-23.01694915	-23.01694915	-23.01694915	-23.01694915	-23.01694915	-23.01694915	-23.01694915	-23.01694915	-23.01694915	-23.01694915	-23.01694915	-23.01694915	-23.01694915	-23.01694915	-23.01694915	-23.01694915	-23.01694915	-23.01694915	-23.01694915	-23.01694915	-23.01694915	-23.01694915	-23.01694915	-23.02179177	-23.11380145	-23.21226796	-23.34221146	-23.46408394	-23.58757062	-23.7748184	-24.06214689	-24.36723164	-24.66424536	-24.85794996	-24.90960452	-24.83131558	-24.56981437	-24.2574657	-23.84422922	-23.48103309
-22.61743341	-22.61824052	-22.61662631	-22.60936239	-22.58999193	-22.6133979	-22.61501211	-22.63680387	-22.63922518	-22.65375303	-22.65536723	-22.68361582	-22.70540759	-22.71751412	-22.72235674	-22.73607748	-22.74576271	-22.75383374	-22.76916868	-22.78127522	-22.79499596	-22.79983858	-22.80952381	-22.80064568	-22.82728006	-22.84342211	-22.84826473	-22.84987893	-22.84100081	-22.85714286	-22.87732042	-22.9039548	-22.93058918	-22.95157385	-23.06698951	-23.21549637	-23.354318	-23.48184019	-23.60290557	-23.76755448	-24.03551251	-24.32526231	-24.63680387	-24.81194512	-24.88135593	-24.82324455	-24.61662631	-24.29297821	-23.8716707	-23.43422115
-22.97497982	-22.97497982	-22.97497982	-22.97497982	-22.97497982	-22.97497982	-22.97497982	-22.97497982	-22.97497982	-22.97497982	-22.97497982	-22.97497982	-22.97497982	-22.97497982	-22.97497982	-22.97497982	-22.97497982	-22.97497982	-22.97497982	-22.97497982	-22.97497982	-22.97497982	-22.97497982	-22.97497982	-22.97497982	-22.97497982	-22.97497982	-22.97497982	-22.97497982	-22.97497982	-22.97497982	-22.97497982	-22.97497982	-22.97982244	-23.10573043	-23.24858757	-23.35108959	-23.4834544	-23.59725585	-23.79418886	-24.05569007	-24.37046005	-24.67070218	-24.87974173	-24.88539144	-24.8377724	-24.60129136	-24.2905569	-23.83131558	-23.48587571
-22.9362389	-22.9362389	-22.9362389	-22.9362389	-22.9362389	-22.9362389	-22.9362389	-22.9362389	-22.9362389	-22.9362389	-22.9362389	-22.9362389	-22.9362389	-22.9362389	-22.9362389	-22.9362389	-22.9362389	-22.9362389	-22.9362389	-22.9362389	-22.9362389	-22.9362389	-22.9362389	-22.9362389	-22.9362389	-22.9362389	-22.9362389	-22.9362389	-22.9362389	-22.9362389	-22.9362389	-22.9362389	-22.9362389	-22.94108152	-23.07021792	-23.17352704	-23.34382567	-23.43179984	-23.62227603	-23.78692494	-24.07102502	-24.39467312	-24.66747377	-24.86521388	-24.93866021	-24.82647296	-24.58918483	-24.29459241	-23.89023406	-23.49233253
-23.00484262	-23.00484262	-23.00484262	-23.00484262	-23.00484262	-23.00484262	-23.00484262	-23.00484262	-23.00484262	-23.00484262	-23.00484262	-23.00484262	-23.00484262	-23.00484262	-23.00484262	-23.00484262	-23.00484262	-23.00484262	-23.00484262	-23.00484262	-23.00484262	-23.00484262	-23.00484262	-23.00484262	-23.00484262	-23.00484262	-23.00484262	-23.00484262	-23.00484262	-23.00484262	-23.00484262	-23.00484262	-23.00484262	-23.00807103	-23.10653753	-23.22760291	-23.36481033	-23.53672316	-23.64971751	-23.84261501	-24.0637611	-24.39225182	-24.64729621	-24.84745763	-24.90879742	-24.86924939	-24.62308313	-24.31154157	-23.9354318	-23.49233253
-22.85068604	-22.85068604	-22.85068604	-22.85068604	-22.85068604	-22.85068604	-22.85068604	-22.85068604	-22.85068604	-22.85068604	-22.85068604	-22.85068604	-22.85068604	-22.85068604	-22.85068604	-22.85068604	-22.85068604	-22.85068604	-22.85068604	-22.85068604	-22.85068604	-22.85068604	-22.85068604	-22.85068604	-22.85068604	-22.85068604	-22.85068604	-22.85068604	-22.85068604	-22.85068604	-22.85068604	-22.85068604	-22.85068604	-22.85552865	-22.98143664	-23.0968523	-23.22195319	-23.36723164	-23.53107345	-23.69895077	-23.98950767	-24.27683616	-24.56255044	-24.80225989	-24.82485876	-24.82001614	-24.5803067	-24.26553672	-23.85310734	-23.46166263
-22.82163035	-22.82001614	-22.79903148	-22.78773204	-22.79499596	-22.79903148	-22.80225989	-22.80871671	-22.81194512	-22.81194512	-22.81598063	-22.81194512	-22.82243745	-22.82970137	-22.83373688	-22.84342211	-22.84745763	-22.84503632	-22.84665052	-22.85310734	-22.85956416	-22.87651332	-22.87974173	-22.88861985	-22.89426957	-22.90960452	-22.90960452	-22.89991929	-22.89991929	-22.88377724	-22.90637611	-22.92009685	-22.92171106	-22.9354318	-23.08151735	-23.15738499	-23.30508475	-23.47619048	-23.61743341	-23.79903148	-24.08393866	-24.42695722	-24.69168684	-24.8700565	-24.90637611	-24.78208232	-24.6117837	-24.30185634	-23.88539144	-23.47296207
-22.93785311	-22.93785311	-22.93785311	-22.93785311	-22.93785311	-22.93785311	-22.93785311	-22.93785311	-22.93785311	-22.93785311	-22.93785311	-22.93785311	-22.93785311	-22.93785311	-22.93785311	-22.93785311	-22.93785311	-22.93785311	-22.93785311	-22.93785311	-22.93785311	-22.93785311	-22.93785311	-22.93785311	-22.93785311	-22.93785311	-22.93785311	-22.93785311	-22.93785311	-22.93785311	-22.93785311	-22.93785311	-22.93785311	-22.94188862	-23.0952381	-23.18805488	-23.34947538	-23.43583535	-23.55367232	-23.75464084	-24.05649718	-24.31961259	-24.67070218	-24.82647296	-24.90879742	-24.78773204	-24.58757062	-24.24858757	-23.86198547	-23.43664245
-21.4527845	-21.46973366	-21.49878935	-21.53188055	-21.49313963	-21.50605327	-21.53591606	-21.54237288	-21.62146893	-21.65536723	-21.72397094	-21.7732042	-21.81678773	-21.90879742	-21.93139629	-22.02986279	-22.05246166	-22.14769976	-22.18159806	-22.23890234	-22.30024213	-22.33171913	-22.42776433	-22.44874899	-22.52300242	-22.5472155	-22.60371267	-22.66747377	-22.79176755	-22.84987893	-22.92897498	-23.02259887	-23.17675545	-23.24778047	-23.34140436	-23.46327684	-23.58918483	-23.73284907	-23.9047619	-24.08393866	-24.29297821	-24.60613398	-24.84745763	-24.96206618	-25.00242131	-24.92171106	-24.64326069	-24.26150121	-23.84584342	-23.42211461
-21.50686037	-21.51412429	-21.5173527	-21.53026634	-21.56012914	-21.57788539	-21.64164649	-21.6779661	-21.71751412	-21.78127522	-21.82808717	-21.89749798	-21.95560936	-21.98305085	-22.04196933	-22.07344633	-22.15819209	-22.20338983	-22.22841001	-22.26553672	-22.33494754	-22.39063761	-22.45601291	-22.52138822	-22.58918483	-22.64729621	-22.65617433	-22.65940274	-22.75302663	-22.82970137	-22.94430993	-23.02824859	-23.11138015	-23.21549637	-23.33333333	-23.40274415	-23.52300242	-23.68361582	-23.83373688	-24.03631961	-24.33333333	-24.61097659	-24.82163035	-24.94915254	-24.97497982	-24.83212268	-24.60694108	-24.21146086	-23.74576271	-23.33656174
-21.52058111	-21.50686037	-21.5173527	-21.56577885	-21.53672316	-21.55367232	-21.56416465	-21.57869249	-21.63115416	-21.69007264	-21.70540759	-21.76594027	-21.80064568	-21.89669088	-21.91848265	-22.00242131	-22.05488297	-22.12187248	-22.1606134	-22.21549637	-22.31073446	-22.32929782	-22.43987086	-22.47699758	-22.54075868	-22.60774818	-22.60048426	-22.67150928	-22.68603713	-22.78208232	-22.86602098	-22.95238095	-23.07748184	-23.13559322	-23.29943503	-23.39628733	-23.54156578	-23.67554479	-23.82808717	-24.07425343	-24.29782082	-24.59564165	-24.8708636	-25.02582728	-25.00887813	-24.86279257	-24.56658596	-24.20742534	-23.77078289	-23.35673931
-21.51089588	-21.52542373	-21.49959645	-21.50121065	-21.54075868	-21.51331719	-21.55447942	-21.57465698	-21.62227603	-21.68765133	-21.76916868	-21.79338176	-21.81759483	-21.91041162	-21.94430993	-21.99273608	-22.07990315	-22.13317191	-22.19531881	-22.2566586	-22.35189669	-22.39628733	-22.47054076	-22.49152542	-22.51815981	-22.57707829	-22.59241324	-22.64810331	-22.69410815	-22.79741727	-22.83454399	-22.92090395	-23.04196933	-23.16868442	-23.27925747	-23.41081517	-23.56981437	-23.7102502	-23.86117837	-24.05084746	-24.33091203	-24.59887006	-24.84665052	-24.96610169	-24.99354318	-24.88942696	-24.57627119	-24.23648103	-23.86924939	-23.47215496
-21.34382567	-21.385795	-21.4180791	-21.45924132	-21.4826473	-21.51331719	-21.53349475	-21.55932203	-21.55851493	-21.58837772	-21.6464891	-21.73042776	-21.83454399	-21.84342211	-21.93785311	-22.00322841	-22.07990315	-22.15254237	-22.14689266	-22.18240517	-22.23325262	-22.30104923	-22.32687651	-22.40920097	-22.4503632	-22.50282486	-22.54560129	-22.59402744	-22.65294592	-22.75625504	-22.84665052	-22.94108152	-23.06941082	-23.1928975	-23.31315577	-23.42857143	-23.56739306	-23.72316384	-23.87489911	-24.07344633	-24.29620662	-24.61581921	-24.83535109	-25.02421308	-24.99192897	-24.85714286	-24.56416465	-24.18482647	-23.80387409	-23.40839387
-21.51896691	-21.48910412	-21.49394673	-21.48587571	-21.50847458	-21.52784504	-21.57142857	-21.59887006	-21.58837772	-21.61662631	-21.66263115	-21.70460048	-21.83292978	-21.90879742	-21.99596449	-22.06698951	-22.13317191	-22.20177563	-22.26069411	-22.3236481	-22.36481033	-22.35916061	-22.45682002	-22.50282486	-22.55932203	-22.60694108	-22.59967716	-22.68684423	-22.72235674	-22.78692494	-22.9039548	-22.97901533	-23.03954802	-23.17675545	-23.28652139	-23.42453592	-23.54479419	-23.66020985	-23.81840194	-23.99112187	-24.24293785	-24.57142857	-24.81759483	-25.01533495	-25.01291364	-24.90072639	-24.61662631	-24.28410008	-23.8401937	-23.41485069
-21.39790153	-21.4180791	-21.39386602	-21.41323648	-21.41162228	-21.46408394	-21.56335755	-21.56255044	-21.61581921	-21.60129136	-21.68684423	-21.73607748	-21.79257466	-21.86117837	-21.92493947	-21.97013721	-22.07021792	-22.11138015	-22.16303471	-22.2582728	-22.34947538	-22.41646489	-22.42776433	-22.52623083	-22.54640839	-22.63518967	-22.61985472	-22.71428571	-22.78127522	-22.81678773	-22.92574657	-22.98789346	-23.12429379	-23.17433414	-23.31234867	-23.42615012	-23.57707829	-23.66908797	-23.84826473	-24.06779661	-24.37368846	-24.68280872	-24.95641646	-25.06779661	-25.06133979	-24.93220339	-24.64003228	-24.24939467	-23.8062954	-23.36238902
-21.51896691	-21.50282486	-21.53753027	-21.49556094	-21.54640839	-21.53995157	-21.53914447	-21.62146893	-21.66908797	-21.75464084	-21.78934625	-21.87570621	-21.90556901	-21.93946731	-22.01775626	-22.04035513	-22.11380145	-22.16464891	-22.23163842	-22.27118644	-22.29459241	-22.39709443	-22.40112994	-22.44067797	-22.46892655	-22.53672316	-22.64891041	-22.69733656	-22.72235674	-22.8071025	-22.85794996	-22.9362389	-23.05811138	-23.10330912	-23.20500404	-23.29701372	-23.44309927	-23.56658596	-23.677159	-23.89588378	-24.18724778	-24.49233253	-24.78046812	-24.92978208	-24.98789346	-24.94915254	-24.7102502	-24.37853107	-23.88135593	-23.48022599
-21.46408394	-21.4205004	-21.44390638	-21.4826473	-21.5157385	-21.48991122	-21.5488297	-21.54237288	-21.58514931	-21.61016949	-21.64810331	-21.74737692	-21.79580307	-21.8700565	-21.96125908	-22.04277643	-22.04035513	-22.07990315	-22.14769976	-22.29539952	-22.33979015	-22.33656174	-22.4188862	-22.44148507	-22.49233253	-22.53510896	-22.5819209	-22.59725585	-22.63922518	-22.76109766	-22.81759483	-22.91121872	-22.968523	-23.11864407	-23.20984665	-23.27683616	-23.43018563	-23.5472155	-23.66666667	-23.90960452	-24.18563358	-24.46246973	-24.76029056	-24.95318805	-25.05488297	-24.97175141	-24.82082324	-24.47134786	-24.031477	-23.50282486
-21.43018563	-21.49556094	-21.46004843	-21.47619048	-21.44552058	-21.46811945	-21.46731235	-21.53188055	-21.59160613	-21.6787732	-21.70460048	-21.79822437	-21.84261501	-21.91283293	-21.97094431	-22.02905569	-22.09927361	-22.15415658	-22.18563358	-22.23244552	-22.29378531	-22.3882163	-22.43260694	-22.48103309	-22.49878935	-22.57869249	-22.56820016	-22.60048426	-22.66908797	-22.69410815	-22.78934625	-22.91041162	-23.01291364	-23.0322841	-23.15819209	-23.21711057	-23.38498789	-23.5496368	-23.71670702	-23.84422922	-24.10492333	-24.4205004	-24.7094431	-24.97497982	-25.06779661	-25.01129944	-24.79257466	-24.43825666	-24.04761905	-23.59483454
-21.47538337	-21.46731235	-21.50686037	-21.51251009	-21.51815981	-21.55690073	-21.56981437	-21.60451977	-21.68119451	-21.66505246	-21.71912833	-21.77966102	-21.82889427	-21.8724778	-21.98708636	-22.05488297	-22.13640032	-22.16303471	-22.22033898	-22.30508475	-22.33656174	-22.37530266	-22.41000807	-22.43422115	-22.44713479	-22.4511703	-22.47215496	-22.50443906	-22.58757062	-22.64326069	-22.73769169	-22.8054883	-22.94511703	-23.09120258	-23.17514124	-23.31154157	-23.47699758	-23.61824052	-23.77804681	-24.00726392	-24.21953188	-24.53510896	-24.82647296	-24.95722357	-24.98224374	-24.93381759	-24.76755448	-24.46650525	-23.96125908	-23.55609362
-21.50443906	-21.52300242	-21.47619048	-21.50443906	-21.49475383	-21.49152542	-21.52865214	-21.51896691	-21.62550444	-21.6117837	-21.71589992	-21.77078289	-21.78611784	-21.82485876	-21.89104116	-21.97175141	-22.05649718	-22.13317191	-22.14205004	-22.23648103	-22.24132365	-22.30347054	-22.39870864	-22.40274415	-22.41485069	-22.43583535	-22.50605327	-22.55932203	-22.67070218	-22.70379338	-22.81920904	-22.90879742	-23.02905569	-23.12671509	-23.24697337	-23.39628733	-23.52058111	-23.63761098	-23.78853914	-24.04842615	-24.34140436	-24.64891041	-24.91364003	-24.9991929	-24.97497982	-24.83373688	-24.53591606	-24.15657789	-23.7094431	-23.28813559
-21.40597256	-21.40677966	-21.36238902	-21.39628733	-21.39951574	-21.42776433	-21.45924132	-21.46085553	-21.53833737	-21.61501211	-21.68603713	-21.77885391	-21.79418886	-21.8401937	-21.90072639	-21.937046	-22.00645682	-22.08797417	-22.17433414	-22.19693301	-22.30831316	-22.3236481	-22.39144471	-22.4188862	-22.48668281	-22.53107345	-22.59322034	-22.66828087	-22.75867635	-22.76997579	-22.86521388	-22.95803067	-23.08071025	-23.20823245	-23.29782082	-23.41727199	-23.60048426	-23.71347861	-23.88942696	-24.07990315	-24.42211461	-24.67958031	-24.91848265	-25.01452785	-25.05972559	-24.9362389	-24.645682	-24.2566586	-23.80468119	-23.39225182
-21.48103309	-21.46569814	-21.4205004	-21.43341404	-21.47457627	-21.53107345	-21.54317998	-21.59241324	-21.57546408	-21.60936239	-21.65375303	-21.71589992	-21.82889427	-21.84180791	-21.9362389	-22.04842615	-22.12429379	-22.17352704	-22.18966909	-22.2590799	-22.28490718	-22.41323648	-22.37933818	-22.44229217	-22.48103309	-22.56335755	-22.55367232	-22.60451977	-22.69975787	-22.70056497	-22.81436642	-22.91202583	-23.03712672	-23.1606134	-23.25423729	-23.37691687	-23.5496368	-23.69652946	-23.8724778	-24.04439064	-24.31638418	-24.60290557	-24.85149314	-25.00645682	-24.98950767	-24.89426957	-24.59564165	-24.28087167	-23.81678773	-23.3535109
-21.45762712	-21.43179984	-21.47619048	-21.48587571	-21.47619048	-21.47619048	-21.50766747	-21.54075868	-21.58595642	-21.67070218	-21.69491525	-21.76836158	-21.81436642	-21.84907183	-21.92171106	-21.97175141	-22.05165456	-22.07344633	-22.16303471	-22.20177563	-22.23002421	-22.30992736	-22.31315577	-22.38498789	-22.44874899	-22.48991122	-22.52784504	-22.6133979	-22.69652946	-22.74011299	-22.79176755	-22.86682809	-23	-23.13397902	-23.23648103	-23.37368846	-23.54237288	-23.68523002	-23.85472155	-24.04277643	-24.3220339	-24.57546408	-24.85633575	-24.98143664	-25.00161421	-24.88861985	-24.65052462	-24.28006457	-23.82243745	-23.38418079
-21.39225182	-21.37449556	-21.43260694	-21.4180791	-21.40758676	-21.3882163	-21.44552058	-21.49878935	-21.49878935	-21.5794996	-21.60774818	-21.63438257	-21.73607748	-21.81194512	-21.87328491	-21.97013721	-22.01694915	-22.10008071	-22.18240517	-22.2259887	-22.30427764	-22.36238902	-22.42615012	-22.44632768	-22.47699758	-22.48829701	-22.54560129	-22.59806295	-22.68926554	-22.76029056	-22.83050847	-22.95076675	-23.10895884	-23.17998386	-23.2897498	-23.4511703	-23.59483454	-23.73607748	-23.8401937	-24.08797417	-24.35673931	-24.64003228	-24.88377724	-25.04116223	-25.05084746	-24.92171106	-24.66263115	-24.31638418	-23.93866021	-23.49798224
-21.50847458	-21.46892655	-21.46246973	-21.47134786	-21.48587571	-21.52380952	-21.56093624	-21.59160613	-21.5488297	-21.60451977	-21.6440678	-21.71751412	-21.79822437	-21.8377724	-21.91525424	-21.94673123	-22.02017756	-22.10088781	-22.17998386	-22.25423729	-22.29943503	-22.31234867	-22.37772397	-22.43422115	-22.47134786	-22.49959645	-22.54560129	-22.62631154	-22.66828087	-22.73042776	-22.84826473	-22.93381759	-23.08071025	-23.16949153	-23.27280065	-23.4196933	-23.55690073	-23.7110573	-23.86117837	-24.05326877	-24.33252623	-24.59967716	-24.86521388	-25.01129944	-25.02098467	-24.91121872	-24.66343826	-24.33898305	-23.88054883	-23.46811945
-21.51815981	-21.50282486	-21.46569814	-21.50040355	-21.46973366	-21.50847458	-21.48910412	-21.5480226	-21.60129136	-21.63599677	-21.7094431	-21.77078289	-21.76997579	-21.85230024	-21.92978208	-22.02421308	-22.05165456	-22.14689266	-22.18563358	-22.28248588	-22.36965295	-22.4188862	-22.38498789	-22.50766747	-22.56335755	-22.60371267	-22.57788539	-22.63922518	-22.70621469	-22.79903148	-22.88297014	-22.97175141	-23.05891848	-23.17433414	-23.27602906	-23.38337369	-23.53914447	-23.6787732	-23.88216303	-24.04358354	-24.28732849	-24.59725585	-24.87489911	-25.03470541	-25.08474576	-24.94995964	-24.69087974	-24.31476998	-23.89265537	-23.50201776
-21.53430186	-21.52703793	-21.47619048	-21.50443906	-21.5149314	-21.53188055	-21.59483454	-21.59725585	-21.60613398	-21.63761098	-21.71832123	-21.79661017	-21.84180791	-21.90879742	-21.95883777	-22.01614205	-22.07183212	-22.12106538	-22.18563358	-22.22276029	-22.2889427	-22.36238902	-22.40516546	-22.44713479	-22.48910412	-22.56174334	-22.51977401	-22.64164649	-22.71347861	-22.81033091	-22.85391445	-22.97497982	-23.09120258	-23.16868442	-23.2889427	-23.44229217	-23.59402744	-23.69733656	-23.84100081	-24.02017756	-24.30024213	-24.60371267	-24.85391445	-24.99838579	-25.031477	-24.88458434	-24.61581921	-24.23405973	-23.83373688	-23.40758676
-21.5165456	-21.52623083	-21.4834544	-21.50928168	-21.4826473	-21.52300242	-21.5480226	-21.58837772	-21.61743341	-21.62550444	-21.71993543	-21.79580307	-21.86198547	-21.9354318	-21.93785311	-21.98547215	-22.00807103	-22.06941082	-22.16868442	-22.23002421	-22.33333333	-22.35754641	-22.42695722	-22.4519774	-22.48587571	-22.53026634	-22.6133979	-22.70217918	-22.68684423	-22.80871671	-22.86440678	-22.96448749	-23.11218725	-23.20258273	-23.30912026	-23.34866828	-23.49556094	-23.61824052	-23.79096045	-24.01856336	-24.2897498	-24.61904762	-24.85149314	-24.99677159	-25.04035513	-24.93785311	-24.7110573	-24.33494754	-23.8724778	-23.43744956
-21.5157385	-21.51251009	-21.5165456	-21.48748991	-21.5480226	-21.51170299	-21.53188055	-21.55690073	-21.54317998	-21.58918483	-21.63196126	-21.7102502	-21.75867635	-21.83696529	-21.89184826	-21.96610169	-22.04277643	-22.0976594	-22.12106538	-22.1945117	-22.25100888	-22.31396287	-22.36642454	-22.43018563	-22.47699758	-22.53833737	-22.55044391	-22.58999193	-22.64164649	-22.66828087	-22.8393866	-22.91686844	-23.03389831	-23.07021792	-23.18886199	-23.35835351	-23.50928168	-23.70137207	-23.84261501	-24.02017756	-24.30185634	-24.59079903	-24.88458434	-25.00242131	-25.05649718	-24.98305085	-24.70540759	-24.3212268	-23.87974173	-23.4511703
-21.50443906	-21.51251009	-21.48103309	-21.50686037	-21.47457627	-21.53188055	-21.51412429	-21.59887006	-21.57465698	-21.60048426	-21.70217918	-21.73769169	-21.82485876	-21.9023406	-21.94834544	-22.00322841	-22.02663438	-22.07586764	-22.1622276	-22.21388216	-22.21630347	-22.30347054	-22.36481033	-22.46085553	-22.5157385	-22.52219532	-22.56416465	-22.62469734	-22.72154964	-22.75544794	-22.8716707	-22.94269572	-23.0322841	-23.11864407	-23.24697337	-23.37368846	-23.55044391	-23.64003228	-23.86844229	-24.04600484	-24.28329298	-24.62066182	-24.86440678	-25.01452785	-25.03470541	-24.95076675	-24.71589992	-24.38014528	-23.91444713	-23.45520581
-21.44955609	-21.43987086	-21.44874899	-21.45520581	-21.48910412	-21.52380952	-21.58595642	-21.58999193	-21.62389023	-21.63276836	-21.68200161	-21.76513317	-21.85310734	-21.9039548	-21.93139629	-22.00161421	-22.05972559	-22.11380145	-22.18159806	-22.25020178	-22.28248588	-22.33414044	-22.41242938	-22.4527845	-22.49959645	-22.49313963	-22.5803067	-22.66747377	-22.71509282	-22.83373688	-22.8700565	-22.96125908	-23.00322841	-23.11138015	-23.2905569	-23.41485069	-23.5811138	-23.68926554	-23.82001614	-24.03793382	-24.30750605	-24.59967716	-24.85068604	-24.99677159	-25.09039548	-24.95722357	-24.66020985	-24.31638418	-23.89991929	-23.47699758
-21.41323648	-21.41727199	-21.41000807	-21.4503632	-21.46408394	-21.41404358	-21.49233253	-21.5157385	-21.5794996	-21.59806295	-21.65052462	-21.74576271	-21.79096045	-21.87974173	-21.93785311	-22.02582728	-22.05649718	-22.13559322	-22.18159806	-22.23002421	-22.30347054	-22.30347054	-22.37207425	-22.41081517	-22.49475383	-22.54640839	-22.61016949	-22.66020985	-22.69087974	-22.76029056	-22.83292978	-22.95076675	-23.05326877	-23.17998386	-23.28732849	-23.42695722	-23.54640839	-23.66020985	-23.82324455	-23.97659403	-24.291364	-24.59079903	-24.84584342	-25.00161421	-25.0306699	-24.92171106	-24.6779661	-24.30347054	-23.9039548	-23.46327684
-21.42937853	-21.41404358	-21.45682002	-21.44874899	-21.43825666	-21.51331719	-21.49152542	-21.51170299	-21.55770783	-21.56900726	-21.61501211	-21.6763519	-21.78773204	-21.84261501	-21.94511703	-21.96368039	-22.05972559	-22.13397902	-22.14850686	-22.17998386	-22.27199354	-22.33252623	-22.385795	-22.45924132	-22.49556094	-22.56093624	-22.61904762	-22.63680387	-22.69491525	-22.70056497	-22.79822437	-22.90153349	-22.98062954	-23.07344633	-23.20661824	-23.35916061	-23.47619048	-23.58837772	-23.72558515	-23.94269572	-24.19854722	-24.52542373	-24.81436642	-24.97417272	-25.08635997	-24.99031477	-24.68845843	-24.31880549	-23.90556901	-23.49878935
-21.49394673	-21.46892655	-21.46327684	-21.50524617	-21.55205811	-21.57062147	-21.58676352	-21.59241324	-21.63276836	-21.71186441	-21.74979822	-21.85230024	-21.92736077	-22.00726392	-22.04035513	-22.09846651	-22.16303471	-22.20742534	-22.23728814	-22.30266344	-22.37691687	-22.39870864	-22.47054076	-22.53349475	-22.57869249	-22.61743341	-22.60613398	-22.65294592	-22.75302663	-22.8071025	-22.85552865	-22.93139629	-23.04277643	-23.17191283	-23.30024213	-23.40758676	-23.58272801	-23.69733656	-23.8079096	-24.01856336	-24.2566586	-24.59564165	-24.82485876	-24.99677159	-25.08474576	-24.92493947	-24.70137207	-24.37449556	-23.97336562	-23.57062147
-21.4527845	-21.45601291	-21.43422115	-21.45924132	-21.4834544	-21.52784504	-21.59644875	-21.5794996	-21.61824052	-21.72558515	-21.78531073	-21.84826473	-21.91444713	-21.95641646	-22.00564972	-22.03954802	-22.10573043	-22.1614205	-22.20258273	-22.27683616	-22.26150121	-22.34866828	-22.40516546	-22.46650525	-22.53833737	-22.56981437	-22.58757062	-22.645682	-22.70217918	-22.7732042	-22.86602098	-22.94188862	-23.10088781	-23.18724778	-23.3212268	-23.44148507	-23.55770783	-23.67231638	-23.84422922	-24.00484262	-24.291364	-24.63599677	-24.89669088	-24.99838579	-25.03712672	-24.91364003	-24.70460048	-24.35028249	-23.91121872	-23.46408394
-21.56981437	-21.54640839	-21.58757062	-21.5819209	-21.5794996	-21.55528652	-21.60613398	-21.65940274	-21.68361582	-21.72558515	-21.75786925	-21.84261501	-21.86602098	-21.92251816	-21.93785311	-22.01614205	-22.09443099	-22.19128329	-22.20500404	-22.2590799	-22.26795803	-22.3866021	-22.44632768	-22.47457627	-22.4850686	-22.50201776	-22.54398709	-22.61097659	-22.68361582	-22.78208232	-22.86117837	-22.95964487	-23.06618241	-23.16787732	-23.25100888	-23.39709443	-23.5157385	-23.65536723	-23.80468119	-23.97901533	-24.23648103	-24.5811138	-24.85230024	-25.0008071	-25.05165456	-24.98305085	-24.71993543	-24.39305892	-23.97175141	-23.49475383
-21.46408394	-21.47861178	-21.48184019	-21.45439871	-21.52138822	-21.50201776	-21.50686037	-21.54317998	-21.61581921	-21.66828087	-21.69895077	-21.75464084	-21.84422922	-21.90072639	-21.93866021	-21.99112187	-22.05407587	-22.10330912	-22.13075061	-22.17917676	-22.24455206	-22.31073446	-22.36884584	-22.41081517	-22.46569814	-22.57384988	-22.59564165	-22.59644875	-22.66182405	-22.7110573	-22.8079096	-22.9047619	-23.03551251	-23.10008071	-23.24132365	-23.36400323	-23.5173527	-23.60451977	-23.77643261	-23.94995964	-24.2259887	-24.55609362	-24.80225989	-24.94995964	-25.03389831	-24.9346247	-24.68523002	-24.36642454	-23.89911219	-23.42695722
-21.54317998	-21.56820016	-21.54398709	-21.55690073	-21.54640839	-21.53833737	-21.59806295	-21.67958031	-21.70217918	-21.73688458	-21.75867635	-21.8079096	-21.87812752	-21.95157385	-21.99596449	-22.01694915	-22.08555287	-22.13801453	-22.23728814	-22.26230831	-22.33656174	-22.37933818	-22.42615012	-22.46731235	-22.46085553	-22.52300242	-22.59079903	-22.63034705	-22.70540759	-22.72800646	-22.78692494	-22.91767554	-23.02744149	-23.12267958	-23.26876513	-23.4188862	-23.51331719	-23.67150928	-23.82728006	-24.02663438	-24.35108959	-24.57062147	-24.85875706	-24.95238095	-25.04842615	-24.88619855	-24.70217918	-24.34543987	-23.98143664	-23.52380952
-21.50524617	-21.51089588	-21.46650525	-21.4527845	-21.5149314	-21.5173527	-21.5496368	-21.58757062	-21.62711864	-21.72719935	-21.72719935	-21.79257466	-21.84100081	-21.95480226	-22.02502018	-22.08151735	-22.11057304	-22.19531881	-22.18482647	-22.21711057	-22.25423729	-22.36965295	-22.39305892	-22.44955609	-22.4842615	-22.53995157	-22.5803067	-22.66182405	-22.73607748	-22.80387409	-22.85875706	-22.98143664	-23.07828894	-23.15092817	-23.28571429	-23.3874092	-23.55286521	-23.66989508	-23.81517353	-23.99515738	-24.27118644	-24.59564165	-24.89104116	-25.0330912	-25.09443099	-25.01694915	-24.76513317	-24.40920097	-23.95076675	-23.53591606
-21.50121065	-21.51412429	-21.5149314	-21.49071832	-21.54156578	-21.54317998	-21.56255044	-21.57707829	-21.60048426	-21.65859564	-21.71186441	-21.77158999	-21.82082324	-21.88216303	-21.94188862	-21.99596449	-22.05165456	-22.11057304	-22.17594835	-22.23244552	-22.29459241	-22.354318	-22.385795	-22.46327684	-22.5173527	-22.53591606	-22.57869249	-22.59644875	-22.67070218	-22.77885391	-22.87732042	-22.91364003	-23.05730428	-23.15173527	-23.25585149	-23.35189669	-23.52703793	-23.62711864	-23.77966102	-24.05084746	-24.28410008	-24.57384988	-24.84826473	-24.99112187	-25.04116223	-24.95641646	-24.72962066	-24.40920097	-23.91525424	-23.48991122
-21.55286521	-21.51977401	-21.51170299	-21.49313963	-21.51251009	-21.48587571	-21.53833737	-21.5472155	-21.5811138	-21.63357546	-21.69652946	-21.7409201	-21.80387409	-21.88054883	-21.93946731	-22.00322841	-22.06618241	-22.14043584	-22.23244552	-22.24778047	-22.29620662	-22.38337369	-22.40920097	-22.42453592	-22.50686037	-22.52542373	-22.59322034	-22.6440678	-22.71670702	-22.73930589	-22.84503632	-22.87651332	-22.99677159	-23.09443099	-23.20984665	-23.33414044	-23.46408394	-23.61743341	-23.78611784	-23.94673123	-24.20903955	-24.5173527	-24.79741727	-24.96610169	-24.99031477	-24.91041162	-24.66828087	-24.37449556	-23.95964487	-23.55205811
-21.54560129	-21.52703793	-21.53107345	-21.56174334	-21.60613398	-21.60048426	-21.61904762	-21.62227603	-21.66747377	-21.69410815	-21.76594027	-21.83373688	-21.86117837	-21.8716707	-21.92332526	-22.01291364	-22.11541566	-22.13317191	-22.1937046	-22.24535916	-22.35108959	-22.35835351	-22.40435835	-22.50928168	-22.51977401	-22.57465698	-22.61501211	-22.66828087	-22.71993543	-22.78127522	-22.85149314	-22.94430993	-23.06941082	-23.17998386	-23.32687651	-23.41162228	-23.52461663	-23.63841808	-23.74414851	-23.96368039	-24.23567393	-24.5480226	-24.84584342	-24.97578692	-25.02905569	-24.93301049	-24.73688458	-24.42695722	-23.95076675	-23.53753027
-21.5165456	-21.47215496	-21.46811945	-21.50282486	-21.52058111	-21.53188055	-21.56820016	-21.56255044	-21.63196126	-21.6763519	-21.70298628	-21.78046812	-21.8054883	-21.90556901	-21.95560936	-21.96368039	-22.08474576	-22.10250202	-22.14931396	-22.1920904	-22.291364	-22.34786118	-22.40597256	-22.45601291	-22.47376917	-22.55367232	-22.58837772	-22.61097659	-22.66343826	-22.73123487	-22.82324455	-22.9346247	-23.02744149	-23.11057304	-23.18401937	-23.31557708	-23.46650525	-23.58353511	-23.73688458	-23.92493947	-24.11783697	-24.47780468	-24.7748184	-24.96448749	-24.99677159	-24.89830508	-24.67312349	-24.30347054	-23.88861985	-23.4196933
-21.44390638	-21.44552058	-21.47457627	-21.52058111	-21.52219532	-21.56174334	-21.52945924	-21.56255044	-21.59644875	-21.67231638	-21.67150928	-21.79580307	-21.8401937	-21.9346247	-21.98950767	-22.031477	-22.10492333	-22.17433414	-22.22033898	-22.27118644	-22.34866828	-22.40032284	-22.43422115	-22.45682002	-22.52784504	-22.5480226	-22.57869249	-22.63438257	-22.71589992	-22.77158999	-22.87893462	-22.94834544	-23.06779661	-23.16384181	-23.21549637	-23.37449556	-23.51089588	-23.69087974	-23.81033091	-23.97740113	-24.22276029	-24.5149314	-24.7748184	-24.97820823	-25.02340597	-24.9354318	-24.69733656	-24.37530266	-23.9031477	-23.48668281
-26.00322841	-26.00322841	-26.00322841	-26.00322841	-26.00322841	-26.00322841	-26.00322841	-26.00322841	-26.00322841	-26.00322841	-26.00322841	-26.00322841	-26.00322841	-26.00322841	-26.00322841	-26.00322841	-26.00322841	-26.00322841	-26.00322841	-26.00322841	-26.00322841	-26.00322841	-26.00322841	-26.00322841	-26.00322841	-26.00322841	-26.00322841	-26.00322841	-26.00322841	-26.00322841	-26.00322841	-26.00322841	-26.00322841	-26.00726392	-26.11783697	-26.26876513	-26.34705408	-26.50121065	-26.66505246	-26.85068604	-27.14124294	-27.47538337	-27.85956416	-28.27683616	-28.63357546	-28.83454399	-28.79661017	-28.65940274	-28.3220339	-27.80145278
-25.86279257	-25.86279257	-25.86279257	-25.86279257	-25.86279257	-25.86279257	-25.86279257	-25.86279257	-25.86279257	-25.86279257	-25.86279257	-25.86279257	-25.86279257	-25.86279257	-25.86279257	-25.86279257	-25.86279257	-25.86279257	-25.86279257	-25.86279257	-25.86279257	-25.86279257	-25.86279257	-25.86279257	-25.86279257	-25.86279257	-25.86279257	-25.86279257	-25.86279257	-25.86279257	-25.86279257	-25.86279257	-25.86279257	-25.86763519	-25.94834544	-26.05407587	-26.18159806	-26.35916061	-26.56577885	-26.74414851	-26.96610169	-27.35996772	-27.80306699	-28.20338983	-28.56900726	-28.79338176	-28.82485876	-28.61662631	-28.23244552	-27.72881356
-26.03874092	-26.03874092	-26.03874092	-26.03874092	-26.03874092	-26.03874092	-26.03874092	-26.03874092	-26.03874092	-26.03874092	-26.03874092	-26.03874092	-26.03874092	-26.03874092	-26.03874092	-26.03874092	-26.03874092	-26.03874092	-26.03874092	-26.03874092	-26.03874092	-26.03874092	-26.03874092	-26.03874092	-26.03874092	-26.03874092	-26.03874092	-26.03874092	-26.03874092	-26.03874092	-26.03874092	-26.03874092	-26.03874092	-26.04035513	-26.05569007	-26.15819209	-26.26069411	-26.41727199	-26.60048426	-26.7756255	-27.03631961	-27.35916061	-27.79015335	-28.1928975	-28.50766747	-28.70217918	-28.65536723	-28.53753027	-28.25504439	-27.78369653
-26.05246166	-26.05246166	-26.05246166	-26.05246166	-26.05246166	-26.05246166	-26.05246166	-26.05246166	-26.05246166	-26.05246166	-26.05246166	-26.05246166	-26.05246166	-26.05246166	-26.05246166	-26.05246166	-26.05246166	-26.05246166	-26.05246166	-26.05246166	-26.05246166	-26.05246166	-26.05246166	-26.05246166	-26.05246166	-26.05246166	-26.05246166	-26.05246166	-26.05246166	-26.05246166	-26.05246166	-26.05246166	-26.05246166	-26.05326877	-26.14689266	-26.18644068	-26.3212268	-26.45520581	-26.6464891	-26.83615819	-27.01049233	-27.24374496	-27.74576271	-28.21872478	-28.5803067	-28.74979822	-28.76997579	-28.59079903	-28.17433414	-27.69249395
-26.08797417	-26.08797417	-26.08797417	-26.08797417	-26.08797417	-26.08797417	-26.08797417	-26.08797417	-26.08797417	-26.08797417	-26.08797417	-26.08797417	-26.08797417	-26.08797417	-26.08797417	-26.08797417	-26.08797417	-26.08797417	-26.08797417	-26.08797417	-26.08797417	-26.08797417	-26.08797417	-26.08797417	-26.08797417	-26.08797417	-26.08797417	-26.08797417	-26.08797417	-26.08797417	-26.08797417	-26.08797417	-26.08797417	-26.09281679	-26.15496368	-26.22033898	-26.35835351	-26.48910412	-26.65375303	-26.92978208	-27.18159806	-27.54237288	-27.9669088	-28.28248588	-28.62792575	-28.7740113	-28.86602098	-28.68361582	-28.35754641	-27.84584342
-23.01372074	-23.01372074	-23.01372074	-23.01372074	-23.01372074	-23.01372074	-23.01372074	-23.01372074	-23.01372074	-23.01372074	-23.01372074	-23.01372074	-23.01372074	-23.01372074	-23.01372074	-23.01372074	-23.01372074	-23.01372074	-23.01372074	-23.01372074	-23.01372074	-23.01372074	-23.01372074	-23.01372074	-23.01372074	-23.01372074	-23.01372074	-23.01372074	-23.01372074	-23.01372074	-23.01372074	-23.01372074	-23.01372074	-23.01775626	-23.09120258	-23.23970944	-23.39951574	-23.50928168	-23.65375303	-23.81678773	-24.08393866	-24.37691687	-24.65698144	-24.80145278	-24.87974173	-24.78208232	-24.5496368	-24.24858757	-23.85472155	-23.44390638
-22.91525424	-22.91525424	-22.91525424	-22.91525424	-22.91525424	-22.91525424	-22.91525424	-22.91525424	-22.91525424	-22.91525424	-22.91525424	-22.91525424	-22.91525424	-22.91525424	-22.91525424	-22.91525424	-22.91525424	-22.91525424	-22.91525424	-22.91525424	-22.91525424	-22.91525424	-22.91525424	-22.91525424	-22.91525424	-22.91525424	-22.91525424	-22.91525424	-22.91525424	-22.91525424	-22.91525424	-22.91525424	-22.91525424	-22.92009685	-23.05649718	-23.15738499	-23.29943503	-23.42211461	-23.59806295	-23.77078289	-24.07263923	-24.37691687	-24.64326069	-24.82485876	-24.89023406	-24.79661017	-24.57465698	-24.27199354	-23.85633575	-23.46408394
-23.02502018	-23.02502018	-23.02502018	-23.02502018	-23.02502018	-23.02502018	-23.02502018	-23.02502018	-23.02502018	-23.02502018	-23.02502018	-23.02502018	-23.02502018	-23.02502018	-23.02502018	-23.02502018	-23.02502018	-23.02502018	-23.02502018	-23.02502018	-23.02502018	-23.02502018	-23.02502018	-23.02502018	-23.02502018	-23.02502018	-23.02502018	-23.02502018	-23.02502018	-23.02502018	-23.02502018	-23.02502018	-23.02502018	-23.02824859	-23.07102502	-23.21872478	-23.33333333	-23.49959645	-23.64326069	-23.82808717	-24.15415658	-24.44390638	-24.70782889	-24.88861985	-24.91041162	-24.81840194	-24.57465698	-24.30104923	-23.89265537	-23.50766747
-22.94269572	-22.94269572	-22.94269572	-22.94269572	-22.94269572	-22.94269572	-22.94269572	-22.94269572	-22.94269572	-22.94269572	-22.94269572	-22.94269572	-22.94269572	-22.94269572	-22.94269572	-22.94269572	-22.94269572	-22.94269572	-22.94269572	-22.94269572	-22.94269572	-22.94269572	-22.94269572	-22.94269572	-22.94269572	-22.94269572	-22.94269572	-22.94269572	-22.94269572	-22.94269572	-22.94269572	-22.94269572	-22.94269572	-22.94673123	-23.07990315	-23.22114609	-23.31719128	-23.4850686	-23.61743341	-23.82566586	-24.11945117	-24.4511703	-24.69087974	-24.84342211	-24.88458434	-24.80064568	-24.57142857	-24.27441485	-23.81275222	-23.42130751
-22.97255851	-22.97255851	-22.97255851	-22.97255851	-22.97255851	-22.97255851	-22.97255851	-22.97255851	-22.97255851	-22.97255851	-22.97255851	-22.97255851	-22.97255851	-22.97255851	-22.97255851	-22.97255851	-22.97255851	-22.97255851	-22.97255851	-22.97255851	-22.97255851	-22.97255851	-22.97255851	-22.97255851	-22.97255851	-22.97255851	-22.97255851	-22.97255851	-22.97255851	-22.97255851	-22.97255851	-22.97255851	-22.97255851	-22.97820823	-23.04277643	-23.18886199	-23.28329298	-23.43341404	-23.58837772	-23.78692494	-24.07344633	-24.36561743	-24.63357546	-24.83373688	-24.93866021	-24.78046812	-24.54398709	-24.2566586	-23.83535109	-23.43502825
-22.94592413	-22.94592413	-22.94592413	-22.94592413	-22.94592413	-22.94592413	-22.94592413	-22.94592413	-22.94592413	-22.94592413	-22.94592413	-22.94592413	-22.94592413	-22.94592413	-22.94592413	-22.94592413	-22.94592413	-22.94592413	-22.94592413	-22.94592413	-22.94592413	-22.94592413	-22.94592413	-22.94592413	-22.94592413	-22.94592413	-22.94592413	-22.94592413	-22.94592413	-22.94592413	-22.94592413	-22.94592413	-22.94592413	-22.94915254	-23.08071025	-23.20177563	-23.32526231	-23.46489104	-23.60451977	-23.81920904	-24.10411622	-24.39870864	-24.64729621	-24.84987893	-24.90718321	-24.77966102	-24.54317998	-24.27199354	-23.86924939	-23.48184019
-22.9693301	-22.9693301	-22.9693301	-22.9693301	-22.9693301	-22.9693301	-22.9693301	-22.9693301	-22.9693301	-22.9693301	-22.9693301	-22.9693301	-22.9693301	-22.9693301	-22.9693301	-22.9693301	-22.9693301	-22.9693301	-22.9693301	-22.9693301	-22.9693301	-22.9693301	-22.9693301	-22.9693301	-22.9693301	-22.9693301	-22.9693301	-22.9693301	-22.9693301	-22.9693301	-22.9693301	-22.9693301	-22.9693301	-22.97255851	-23.07828894	-23.22921711	-23.35673931	-23.48748991	-23.63761098	-23.81920904	-24.09039548	-24.43341404	-24.64729621	-24.81436642	-24.83131558	-24.79015335	-24.55286521	-24.22195319	-23.78934625	-23.38498789
-22.9354318	-22.9354318	-22.9354318	-22.9354318	-22.9354318	-22.9354318	-22.9354318	-22.9354318	-22.9354318	-22.9354318	-22.9354318	-22.9354318	-22.9354318	-22.9354318	-22.9354318	-22.9354318	-22.9354318	-22.9354318	-22.9354318	-22.9354318	-22.9354318	-22.9354318	-22.9354318	-22.9354318	-22.9354318	-22.9354318	-22.9354318	-22.9354318	-22.9354318	-22.9354318	-22.9354318	-22.9354318	-22.9354318	-22.94188862	-23.0968523	-23.22033898	-23.3535109	-23.47376917	-23.58514931	-23.78692494	-24.07021792	-24.39951574	-24.63196126	-24.8071025	-24.86763519	-24.8054883	-24.53268765	-24.2574657	-23.84342211	-23.43422115
-22.91041162	-22.91041162	-22.91041162	-22.91041162	-22.91041162	-22.91041162	-22.91041162	-22.91041162	-22.91041162	-22.91041162	-22.91041162	-22.91041162	-22.91041162	-22.91041162	-22.91041162	-22.91041162	-22.91041162	-22.91041162	-22.91041162	-22.91041162	-22.91041162	-22.91041162	-22.91041162	-22.91041162	-22.91041162	-22.91041162	-22.91041162	-22.91041162	-22.91041162	-22.91041162	-22.91041162	-22.91041162	-22.91041162	-22.91606134	-23.06618241	-23.20500404	-23.31557708	-23.46004843	-23.58999193	-23.77966102	-24.08151735	-24.40112994	-24.68038741	-24.84826473	-24.85472155	-24.78046812	-24.58595642	-24.27199354	-23.86844229	-23.4180791
-22.99273608	-22.99273608	-22.99273608	-22.99273608	-22.99273608	-22.99273608	-22.99273608	-22.99273608	-22.99273608	-22.99273608	-22.99273608	-22.99273608	-22.99273608	-22.99273608	-22.99273608	-22.99273608	-22.99273608	-22.99273608	-22.99273608	-22.99273608	-22.99273608	-22.99273608	-22.99273608	-22.99273608	-22.99273608	-22.99273608	-22.99273608	-22.99273608	-22.99273608	-22.99273608	-22.99273608	-22.99273608	-22.99273608	-22.99838579	-23.11460856	-23.1928975	-23.34301856	-23.46327684	-23.6133979	-23.81920904	-24.06860371	-24.385795	-24.63599677	-24.81517353	-24.86521388	-24.73930589	-24.53591606	-24.1598063	-23.76029056	-23.38337369
-22.93381759	-22.93381759	-22.93381759	-22.93381759	-22.93381759	-22.93381759	-22.93381759	-22.93381759	-22.93381759	-22.93381759	-22.93381759	-22.93381759	-22.93381759	-22.93381759	-22.93381759	-22.93381759	-22.93381759	-22.93381759	-22.93381759	-22.93381759	-22.93381759	-22.93381759	-22.93381759	-22.93381759	-22.93381759	-22.93381759	-22.93381759	-22.93381759	-22.93381759	-22.93381759	-22.93381759	-22.93381759	-22.93381759	-22.93946731	-23.10492333	-23.21065375	-23.33333333	-23.45601291	-23.63196126	-23.82808717	-24.03793382	-24.37530266	-24.63115416	-24.78692494	-24.85068604	-24.74414851	-24.50040355	-24.16787732	-23.75786925	-23.35835351
-21.35835351	-21.37772397	-21.39225182	-21.39709443	-21.39225182	-21.41000807	-21.47538337	-21.48668281	-21.55609362	-21.63841808	-21.68684423	-21.76190476	-21.7740113	-21.85633575	-21.90960452	-21.99515738	-22.10895884	-22.17029863	-22.24535916	-22.29782082	-22.30831316	-22.35754641	-22.43987086	-22.47619048	-22.52138822	-22.55286521	-22.63034705	-22.70379338	-22.77158999	-22.84100081	-22.9354318	-23.01291364	-23.06779661	-23.18321227	-23.2574657	-23.49313963	-23.58918483	-23.72397094	-23.91525424	-24.05165456	-24.354318	-24.59967716	-24.85310734	-25.02663438	-25.05972559	-24.86279257	-24.6125908	-24.26795803	-23.85956416	-23.46004843
-21.55609362	-21.50766747	-21.5173527	-21.4834544	-21.48748991	-21.51008878	-21.55044391	-21.57223567	-21.62227603	-21.65052462	-21.71267151	-21.78531073	-21.8393866	-21.93139629	-21.97175141	-22.07263923	-22.11702986	-22.1598063	-22.24374496	-22.31719128	-22.37046005	-22.39386602	-22.46489104	-22.53268765	-22.59402744	-22.63841808	-22.63196126	-22.66747377	-22.73284907	-22.83535109	-22.89507667	-22.93946731	-23.07748184	-23.16949153	-23.33333333	-23.46166263	-23.62792575	-23.7756255	-23.89184826	-24.06618241	-24.35835351	-24.66505246	-24.87893462	-25.03389831	-25.00484262	-24.84503632	-24.60532688	-24.21549637	-23.83696529	-23.42372881
-21.49878935	-21.45924132	-21.47215496	-21.46327684	-21.48748991	-21.51089588	-21.55367232	-21.55447942	-21.58999193	-21.63922518	-21.72800646	-21.75786925	-21.85472155	-21.86359968	-21.95399516	-21.99677159	-22.05326877	-22.12429379	-22.21953188	-22.291364	-22.33898305	-22.38175948	-22.44309927	-22.46246973	-22.50524617	-22.55690073	-22.65778854	-22.69814366	-22.79661017	-22.84745763	-22.91928975	-22.99354318	-23.07667474	-23.17675545	-23.29378531	-23.41162228	-23.54317998	-23.68280872	-23.84100081	-24.02905569	-24.26150121	-24.57384988	-24.85068604	-24.94350282	-24.96448749	-24.84745763	-24.60613398	-24.18805488	-23.74656981	-23.36077482
-21.40839387	-21.42372881	-21.42534302	-21.43502825	-21.47134786	-21.48587571	-21.53914447	-21.57707829	-21.64729621	-21.70298628	-21.74979822	-21.79983858	-21.85068604	-21.93058918	-21.97578692	-22.07990315	-22.09039548	-22.17271994	-22.2251816	-22.27522195	-22.33414044	-22.42695722	-22.47861178	-22.52784504	-22.58676352	-22.59725585	-22.63922518	-22.68119451	-22.75867635	-22.83050847	-22.93220339	-23.03631961	-23.10492333	-23.2267958	-23.33656174	-23.42776433	-23.62711864	-23.74011299	-23.92251816	-24.13882163	-24.41646489	-24.66182405	-24.92090395	-25.01210654	-25.00726392	-24.86198547	-24.65213882	-24.2582728	-23.84422922	-23.3535109
-21.41485069	-21.42211461	-21.4205004	-21.43583535	-21.42857143	-21.49959645	-21.54317998	-21.59967716	-21.63761098	-21.69330105	-21.7756255	-21.82324455	-21.88458434	-21.91121872	-21.98062954	-22.0653753	-22.12267958	-22.15738499	-22.21711057	-22.3212268	-22.39386602	-22.42211461	-22.4842615	-22.56416465	-22.54237288	-22.6440678	-22.62792575	-22.71509282	-22.74818402	-22.79338176	-22.8708636	-22.95560936	-23.07425343	-23.20177563	-23.26795803	-23.42857143	-23.56174334	-23.6787732	-23.83292978	-24.03793382	-24.30669895	-24.62631154	-24.88942696	-25.05569007	-25.12106538	-24.90718321	-24.61904762	-24.28571429	-23.87974173	-23.40839387
-21.47457627	-21.43341404	-21.44552058	-21.44309927	-21.48829701	-21.48103309	-21.50847458	-21.54317998	-21.54479419	-21.60532688	-21.64326069	-21.72477805	-21.80952381	-21.85149314	-21.87570621	-21.97417272	-22.03470541	-22.13075061	-22.13236481	-22.23728814	-22.26795803	-22.31234867	-22.39225182	-22.43583535	-22.55044391	-22.53995157	-22.56820016	-22.64003228	-22.67554479	-22.77804681	-22.86198547	-22.97659403	-23.04761905	-23.13317191	-23.24697337	-23.385795	-23.49636804	-23.65536723	-23.84261501	-24.07425343	-24.33979015	-24.65698144	-24.91928975	-25.03631961	-25.08797417	-24.9023406	-24.63438257	-24.23083132	-23.78611784	-23.42372881
-21.4205004	-21.38498789	-21.36642454	-21.3874092	-21.44632768	-21.43099274	-21.47941889	-21.48103309	-21.55447942	-21.54479419	-21.65294592	-21.73042776	-21.77723971	-21.86924939	-21.91444713	-21.98627926	-22.02824859	-22.10250202	-22.18159806	-22.2243745	-22.29943503	-22.3236481	-22.38498789	-22.44632768	-22.52542373	-22.57304278	-22.64729621	-22.67231638	-22.7110573	-22.73527038	-22.83535109	-22.94511703	-23.0645682	-23.12671509	-23.2566586	-23.35028249	-23.52542373	-23.71186441	-23.86763519	-24.08151735	-24.35754641	-24.66343826	-24.89104116	-25.04035513	-25.08071025	-24.91606134	-24.65052462	-24.28410008	-23.83050847	-23.41000807
-21.42211461	-21.41323648	-21.42695722	-21.45359161	-21.50040355	-21.53026634	-21.52623083	-21.58272801	-21.55528652	-21.63841808	-21.68361582	-21.76755448	-21.82485876	-21.87812752	-21.98305085	-21.98950767	-22.08878128	-22.1299435	-22.24293785	-22.28732849	-22.31961259	-22.3551251	-22.40112994	-22.45843422	-22.45359161	-22.5165456	-22.55286521	-22.62146893	-22.68442292	-22.74979822	-22.83212268	-22.92978208	-23.00242131	-23.15577078	-23.2590799	-23.39144471	-23.53268765	-23.65536723	-23.78692494	-24.02421308	-24.2905569	-24.5794996	-24.82647296	-24.96045198	-24.98305085	-24.87812752	-24.61904762	-24.26392252	-23.81759483	-23.36319613
-21.42857143	-21.4196933	-21.44955609	-21.44148507	-21.4188862	-21.4826473	-21.4842615	-21.52138822	-21.51977401	-21.59806295	-21.63196126	-21.68845843	-21.78127522	-21.86279257	-21.94915254	-22.00484262	-22.05407587	-22.17433414	-22.20096852	-22.27199354	-22.33494754	-22.36642454	-22.40516546	-22.42857143	-22.48103309	-22.5157385	-22.55447942	-22.64003228	-22.68280872	-22.75786925	-22.84987893	-22.95883777	-23.05246166	-23.13640032	-23.25100888	-23.40516546	-23.5819209	-23.71670702	-23.82566586	-24.01210654	-24.31234867	-24.58837772	-24.86359968	-25.00161421	-25.06214689	-24.89426957	-24.61824052	-24.28732849	-23.83050847	-23.3874092
-21.48022599	-21.5173527	-21.47619048	-21.54640839	-21.54479419	-21.53914447	-21.57465698	-21.60451977	-21.66343826	-21.73849879	-21.77723971	-21.84100081	-21.87651332	-21.97255851	-22.01129944	-22.07748184	-22.13962873	-22.14205004	-22.19128329	-22.2259887	-22.29539952	-22.38095238	-22.42211461	-22.4834544	-22.54317998	-22.61662631	-22.65536723	-22.68765133	-22.78127522	-22.7756255	-22.86198547	-22.94188862	-23.02340597	-23.12590799	-23.24697337	-23.32526231	-23.52542373	-23.71267151	-23.84665052	-24.04116223	-24.33171913	-24.62389023	-24.87328491	-24.97740113	-24.99677159	-24.83454399	-24.64003228	-24.28410008	-23.84261501	-23.385795
-21.53349475	-21.48910412	-21.52784504	-21.53510896	-21.52945924	-21.51089588	-21.57223567	-21.59322034	-21.64891041	-21.69007264	-21.76836158	-21.82082324	-21.87651332	-21.93866021	-22.03874092	-22.11057304	-22.09443099	-22.17514124	-22.26553672	-22.34624697	-22.40355125	-22.4842615	-22.56900726	-22.57062147	-22.60129136	-22.62550444	-22.67393059	-22.72558515	-22.81436642	-22.91606134	-23.00645682	-23.07667474	-23.13236481	-23.25100888	-23.33171913	-23.49878935	-23.66908797	-23.78531073	-23.91928975	-24.07021792	-24.33656174	-24.6440678	-24.89507667	-25.02179177	-25.05488297	-24.95560936	-24.72719935	-24.37046005	-23.90072639	-23.47054076
-21.48103309	-21.49878935	-21.50847458	-21.49636804	-21.49394673	-21.53833737	-21.52461663	-21.57707829	-21.56093624	-21.63115416	-21.73688458	-21.79741727	-21.85714286	-21.93866021	-22.00564972	-22.06214689	-22.11299435	-22.16949153	-22.23002421	-22.30427764	-22.38014528	-22.42534302	-22.43664245	-22.50282486	-22.57223567	-22.58837772	-22.62308313	-22.65536723	-22.68361582	-22.72800646	-22.85230024	-22.94350282	-23.08635997	-23.15657789	-23.29862793	-23.38175948	-23.53107345	-23.69087974	-23.79983858	-24.07183212	-24.31154157	-24.61904762	-24.84665052	-24.98385795	-24.97740113	-24.82647296	-24.61097659	-24.21226796	-23.78369653	-23.40677966
-21.46004843	-21.46811945	-21.46408394	-21.5173527	-21.53188055	-21.53510896	-21.5803067	-21.62550444	-21.66343826	-21.69895077	-21.71670702	-21.75544794	-21.8385795	-21.88054883	-21.94188862	-22.01694915	-22.05649718	-22.11380145	-22.21065375	-22.26715093	-22.32768362	-22.36723164	-22.39225182	-22.4196933	-22.46892655	-22.52380952	-22.57465698	-22.6117837	-22.71832123	-22.77643261	-22.8716707	-22.91848265	-23.031477	-23.10653753	-23.24374496	-23.40839387	-23.53430186	-23.68684423	-23.77966102	-23.9991929	-24.26957224	-24.57546408	-24.81275222	-24.95560936	-24.97417272	-24.84261501	-24.5819209	-24.27199354	-23.85552865	-23.4196933
-21.50686037	-21.46085553	-21.44390638	-21.44067797	-21.44713479	-21.48103309	-21.51977401	-21.56012914	-21.59564165	-21.6440678	-21.70056497	-21.75141243	-21.79661017	-21.89023406	-21.93058918	-22.03793382	-22.05730428	-22.13640032	-22.19935432	-22.2243745	-22.33898305	-22.40920097	-22.41081517	-22.43825666	-22.53430186	-22.54156578	-22.62550444	-22.68442292	-22.77885391	-22.8062954	-22.89991929	-23.0306699	-23.10653753	-23.20581114	-23.31557708	-23.44874899	-23.57788539	-23.74576271	-23.8716707	-24.08716707	-24.3220339	-24.56658596	-24.82243745	-24.94673123	-24.98789346	-24.87812752	-24.62873285	-24.26957224	-23.85956416	-23.40758676
-21.38014528	-21.43583535	-21.41485069	-21.43341404	-21.47296207	-21.5149314	-21.50686037	-21.5149314	-21.57788539	-21.58757062	-21.645682	-21.71267151	-21.73365617	-21.87893462	-21.91283293	-22.0008071	-22.06053269	-22.13155771	-22.15819209	-22.20823245	-22.30589185	-22.36642454	-22.42292171	-22.4826473	-22.51089588	-22.54640839	-22.59564165	-22.65617433	-22.71428571	-22.73365617	-22.83454399	-22.93139629	-22.99192897	-23.15415658	-23.25988701	-23.41242938	-23.55528652	-23.69814366	-23.80468119	-23.99596449	-24.23325262	-24.5480226	-24.83050847	-24.98305085	-25.01775626	-24.85794996	-24.58676352	-24.17029863	-23.73042776	-23.29782082
-21.47457627	-21.48587571	-21.47376917	-21.48829701	-21.4826473	-21.50363196	-21.55447942	-21.55286521	-21.64971751	-21.67070218	-21.75706215	-21.76271186	-21.82566586	-21.9047619	-21.97740113	-22.06618241	-22.10330912	-22.20258273	-22.29782082	-22.34463277	-22.37691687	-22.42857143	-22.54237288	-22.57062147	-22.6440678	-22.63599677	-22.70056497	-22.73365617	-22.82728006	-22.88135593	-22.97740113	-23.07909605	-23.16303471	-23.24616626	-23.36561743	-23.53349475	-23.66747377	-23.79418886	-23.9039548	-24.12267958	-24.33252623	-24.63518967	-24.9031477	-25.05326877	-25.08313156	-24.91848265	-24.66101695	-24.30266344	-23.87651332	-23.50040355
-21.50282486	-21.50443906	-21.42534302	-21.43744956	-21.42615012	-21.48910412	-21.54560129	-21.55044391	-21.59402744	-21.60613398	-21.73204197	-21.7748184	-21.81920904	-21.88458434	-21.88216303	-22.02663438	-22.05569007	-22.08313156	-22.15254237	-22.23083132	-22.30104923	-22.3559322	-22.4205004	-22.4519774	-22.46811945	-22.4503632	-22.56981437	-22.64891041	-22.76513317	-22.8054883	-22.90556901	-22.96529459	-23.07344633	-23.17675545	-23.29297821	-23.40920097	-23.57546408	-23.68845843	-23.85633575	-24.04842615	-24.31799839	-24.60048426	-24.83212268	-25.03631961	-25.01694915	-24.85956416	-24.65940274	-24.3236481	-23.84907183	-23.39951574
-21.49878935	-21.49717514	-21.46489104	-21.46408394	-21.49556094	-21.49878935	-21.49959645	-21.57142857	-21.61581921	-21.62953995	-21.67312349	-21.76836158	-21.80064568	-21.88297014	-21.94027441	-22.01210654	-22.06779661	-22.1299435	-22.22195319	-22.27360775	-22.31315577	-22.37449556	-22.40597256	-22.49556094	-22.51412429	-22.55851493	-22.58272801	-22.60613398	-22.70298628	-22.76513317	-22.86682809	-22.96368039	-23.10895884	-23.18966909	-23.30992736	-23.43825666	-23.55044391	-23.69652946	-23.77885391	-24.01937046	-24.30992736	-24.55851493	-24.80064568	-24.95803067	-25.04439064	-24.93301049	-24.65133172	-24.31073446	-23.82808717	-23.43583535
-21.44552058	-21.42776433	-21.47619048	-21.39305892	-21.44874899	-21.43987086	-21.47134786	-21.48748991	-21.54479419	-21.60694108	-21.66343826	-21.71267151	-21.77158999	-21.81678773	-21.86198547	-21.94834544	-22.02905569	-22.0968523	-22.21953188	-22.24939467	-22.32041969	-22.36158192	-22.43179984	-22.42695722	-22.4826473	-22.55609362	-22.6440678	-22.66263115	-22.73042776	-22.78288943	-22.91202583	-22.98224374	-23.07425343	-23.19531881	-23.26150121	-23.38902341	-23.54398709	-23.72719935	-23.85714286	-24.06941082	-24.33656174	-24.61662631	-24.8700565	-24.97175141	-25.00807103	-24.91848265	-24.6464891	-24.30508475	-23.83212268	-23.38902341
-21.46650525	-21.52542373	-21.48991122	-21.53672316	-21.5149314	-21.55447942	-21.55286521	-21.55770783	-21.59322034	-21.69168684	-21.75221953	-21.79499596	-21.88458434	-21.90637611	-21.97094431	-21.99354318	-22.07909605	-22.1299435	-22.19531881	-22.23244552	-22.3220339	-22.36238902	-22.38902341	-22.46004843	-22.4850686	-22.57788539	-22.66343826	-22.68280872	-22.71509282	-22.79176755	-22.82324455	-22.91606134	-23.07021792	-23.14931396	-23.3212268	-23.39548023	-23.59322034	-23.72074253	-23.87328491	-24.04519774	-24.30992736	-24.63680387	-24.82728006	-25.00645682	-25.0008071	-24.89104116	-24.66585956	-24.28490718	-23.85230024	-23.42776433
-21.46489104	-21.48829701	-21.44552058	-21.48910412	-21.49636804	-21.52703793	-21.55770783	-21.58837772	-21.61581921	-21.64083939	-21.70702179	-21.75544794	-21.86117837	-21.91202583	-21.97820823	-21.99677159	-22.08878128	-22.17514124	-22.20661824	-22.24778047	-22.26795803	-22.35754641	-22.40112994	-22.47457627	-22.50363196	-22.50766747	-22.55367232	-22.645682	-22.70621469	-22.73446328	-22.83373688	-22.9669088	-23.08313156	-23.1606134	-23.28329298	-23.40839387	-23.59160613	-23.68442292	-23.81598063	-24.00968523	-24.29378531	-24.60209847	-24.83535109	-25.02663438	-25.01937046	-24.85391445	-24.58918483	-24.24293785	-23.81840194	-23.3882163
-21.41727199	-21.46650525	-21.48829701	-21.5165456	-21.53672316	-21.54560129	-21.5811138	-21.66101695	-21.66343826	-21.69330105	-21.76109766	-21.82566586	-21.85472155	-21.89184826	-22.00645682	-21.99677159	-22.08635997	-22.08071025	-22.14931396	-22.20984665	-22.26069411	-22.32445521	-22.36965295	-22.40274415	-22.47941889	-22.53591606	-22.62308313	-22.68442292	-22.77643261	-22.81194512	-22.88781275	-22.97255851	-23.02905569	-23.1598063	-23.29539952	-23.44552058	-23.56739306	-23.70137207	-23.91848265	-24.02502018	-24.31880549	-24.59725585	-24.8385795	-24.99192897	-24.97901533	-24.84180791	-24.55125101	-24.1937046	-23.80468119	-23.40032284
-21.50686037	-21.47780468	-21.47054076	-21.51331719	-21.52703793	-21.57465698	-21.59241324	-21.62146893	-21.68926554	-21.68603713	-21.74979822	-21.8054883	-21.86763519	-21.92009685	-22.00564972	-22.05891848	-22.11057304	-22.16707022	-22.19693301	-22.23970944	-22.36077482	-22.37853107	-22.41081517	-22.46973366	-22.53914447	-22.53026634	-22.57707829	-22.65859564	-22.73123487	-22.78127522	-22.85552865	-22.94027441	-23.05488297	-23.17029863	-23.26715093	-23.3866021	-23.50040355	-23.66585956	-23.77158999	-23.96448749	-24.2574657	-24.56416465	-24.82970137	-24.94430993	-24.99435028	-24.89426957	-24.6448749	-24.291364	-23.86198547	-23.46327684
-21.4205004	-21.44552058	-21.43502825	-21.47457627	-21.5472155	-21.55528652	-21.57869249	-21.62550444	-21.64810331	-21.66828087	-21.69975787	-21.78450363	-21.85230024	-21.90718321	-21.95399516	-22.00564972	-22.13478612	-22.21711057	-22.24374496	-22.2905569	-22.3535109	-22.39467312	-22.47941889	-22.50766747	-22.54479419	-22.58272801	-22.62469734	-22.72154964	-22.7748184	-22.81113801	-22.88539144	-22.98143664	-23.10008071	-23.16626312	-23.31315577	-23.46892655	-23.57384988	-23.69895077	-23.85230024	-24.04923325	-24.36158192	-24.63599677	-24.87732042	-25.00242131	-25.0306699	-24.88619855	-24.63115416	-24.26795803	-23.8401937	-23.37288136
-21.52623083	-21.48748991	-21.45924132	-21.46569814	-21.50121065	-21.56658596	-21.56174334	-21.57384988	-21.60613398	-21.68845843	-21.76755448	-21.77804681	-21.86924939	-21.94027441	-22.02663438	-22.08958838	-22.13317191	-22.27360775	-22.31880549	-22.35754641	-22.34463277	-22.41485069	-22.48748991	-22.5488297	-22.50847458	-22.50928168	-22.60048426	-22.65213882	-22.74414851	-22.79741727	-22.88054883	-22.97901533	-23.062954	-23.19774011	-23.27441485	-23.41404358	-23.53349475	-23.66908797	-23.80145278	-24.0645682	-24.33979015	-24.61097659	-24.84261501	-24.95883777	-25.00807103	-24.9039548	-24.63518967	-24.2897498	-23.79096045	-23.41727199
-21.47538337	-21.42292171	-21.44390638	-21.41000807	-21.41162228	-21.43664245	-21.50363196	-21.52784504	-21.59564165	-21.65698144	-21.71589992	-21.76674738	-21.84987893	-21.89991929	-21.90718321	-21.9693301	-22.03954802	-22.11057304	-22.19047619	-22.23970944	-22.29943503	-22.34463277	-22.43018563	-22.42211461	-22.50121065	-22.52300242	-22.56981437	-22.61662631	-22.7094431	-22.79015335	-22.91848265	-22.94511703	-23.07586764	-23.15334948	-23.27683616	-23.42130751	-23.57142857	-23.72235674	-23.87328491	-24.06860371	-24.30347054	-24.6125908	-24.8716707	-25.00484262	-25.0008071	-24.88700565	-24.67554479	-24.2889427	-23.89991929	-23.45520581
-21.4826473	-21.46166263	-21.48910412	-21.52542373	-21.55528652	-21.5794996	-21.59483454	-21.61662631	-21.7094431	-21.7102502	-21.77643261	-21.81920904	-21.87651332	-21.95076675	-22.00968523	-22.10088781	-22.10411622	-22.15657789	-22.23567393	-22.32445521	-22.36238902	-22.43099274	-22.52623083	-22.56255044	-22.60451977	-22.63196126	-22.66424536	-22.70782889	-22.78773204	-22.83535109	-22.93301049	-23.01210654	-23.1275222	-23.20581114	-23.31638418	-23.43744956	-23.55851493	-23.71509282	-23.85633575	-24.08555287	-24.34786118	-24.60451977	-24.9039548	-25.00403551	-24.99596449	-24.85068604	-24.59887006	-24.24858757	-23.81275222	-23.39225182
-21.46892655	-21.45843422	-21.52703793	-21.54560129	-21.54640839	-21.53833737	-21.56174334	-21.58434221	-21.61743341	-21.65213882	-21.72397094	-21.81678773	-21.86924939	-21.89830508	-21.97336562	-22.08393866	-22.12671509	-22.15254237	-22.16384181	-22.29862793	-22.37530266	-22.42130751	-22.44794189	-22.49394673	-22.51170299	-22.56335755	-22.5811138	-22.66101695	-22.72477805	-22.80225989	-22.88377724	-23.031477	-23.11702986	-23.19774011	-23.30185634	-23.45843422	-23.58918483	-23.72316384	-23.85794996	-24.07102502	-24.29539952	-24.60209847	-24.8700565	-25.02421308	-24.99435028	-24.9031477	-24.62873285	-24.28167877	-23.84180791	-23.44794189
-21.44955609	-21.41404358	-21.40435835	-21.45601291	-21.47134786	-21.47861178	-21.50443906	-21.56416465	-21.58999193	-21.66343826	-21.72800646	-21.81355932	-21.85230024	-21.9346247	-21.99838579	-22.0645682	-22.15899919	-22.17917676	-22.27037934	-22.33656174	-22.38175948	-22.46246973	-22.50443906	-22.55690073	-22.58595642	-22.60855529	-22.70217918	-22.74495561	-22.78208232	-22.8401937	-22.91848265	-23.04439064	-23.11218725	-23.22195319	-23.33656174	-23.46973366	-23.6448749	-23.79499596	-23.89991929	-24.07586764	-24.36884584	-24.63761098	-24.90556901	-25.02179177	-25.05972559	-24.96529459	-24.72154964	-24.37933818	-23.89588378	-23.47619048
-21.4826473	-21.41646489	-21.39709443	-21.43906376	-21.46650525	-21.46569814	-21.45924132	-21.47941889	-21.52461663	-21.58353511	-21.62308313	-21.67070218	-21.73607748	-21.82647296	-21.88942696	-21.93866021	-22.0306699	-22.07183212	-22.15092817	-22.21791768	-22.24697337	-22.31719128	-22.37126715	-22.4188862	-22.46811945	-22.51412429	-22.54560129	-22.64003228	-22.7110573	-22.75948345	-22.86521388	-22.91283293	-23.04681195	-23.13478612	-23.27845036	-23.40677966	-23.52945924	-23.67150928	-23.81033091	-23.99677159	-24.25262308	-24.58999193	-24.84422922	-24.91283293	-24.92816788	-24.85956416	-24.59483454	-24.21711057	-23.80468119	-23.32768362
-21.45439871	-21.43018563	-21.44067797	-21.49475383	-21.48910412	-21.49556094	-21.47296207	-21.53833737	-21.60048426	-21.62146893	-21.6440678	-21.76997579	-21.81517353	-21.88458434	-21.93301049	-22.02098467	-22.11218725	-22.17029863	-22.21872478	-22.27602906	-22.31880549	-22.39467312	-22.41242938	-22.46166263	-22.44309927	-22.48748991	-22.53107345	-22.57788539	-22.66828087	-22.74818402	-22.82647296	-22.97740113	-23.02824859	-23.1299435	-23.24374496	-23.3882163	-23.49313963	-23.60774818	-23.68361582	-23.90637611	-24.17352704	-24.46569814	-24.77804681	-24.94269572	-24.97982244	-24.82001614	-24.58514931	-24.23728814	-23.77804681	-23.3220339
-21.47699758	-21.45762712	-21.4503632	-21.43906376	-21.48829701	-21.4834544	-21.50121065	-21.55851493	-21.58514931	-21.645682	-21.68280872	-21.69733656	-21.76432607	-21.81113801	-21.90960452	-21.95238095	-21.99838579	-22.062954	-22.11541566	-22.17756255	-22.27360775	-22.35189669	-22.41404358	-22.47941889	-22.50363196	-22.54560129	-22.59079903	-22.645682	-22.7110573	-22.75383374	-22.87328491	-22.94027441	-23.00807103	-23.04681195	-23.19774011	-23.39144471	-23.53753027	-23.6779661	-23.86844229	-24.07263923	-24.32849072	-24.61985472	-24.85875706	-25.01291364	-24.98305085	-24.85875706	-24.59322034	-24.21065375	-23.82324455	-23.3866021
-21.50605327	-21.48991122	-21.49556094	-21.45762712	-21.45682002	-21.47457627	-21.46408394	-21.54398709	-21.65052462	-21.6440678	-21.73284907	-21.78046812	-21.82082324	-21.85794996	-21.95399516	-22.02502018	-22.10088781	-22.16545601	-22.16384181	-22.25020178	-22.291364	-22.40193705	-22.44632768	-22.49959645	-22.5149314	-22.55367232	-22.58434221	-22.65536723	-22.73446328	-22.79338176	-22.85633575	-22.96206618	-23.04761905	-23.14527845	-23.26069411	-23.35108959	-23.48910412	-23.62066182	-23.7110573	-23.97578692	-24.25343019	-24.56012914	-24.80145278	-24.94673123	-24.99596449	-24.87489911	-24.61985472	-24.21953188	-23.78853914	-23.38498789
-21.53833737	-21.5173527	-21.56012914	-21.55205811	-21.52623083	-21.57465698	-21.57304278	-21.63841808	-21.65294592	-21.76109766	-21.7417272	-21.80306699	-21.85633575	-21.95238095	-22.03712672	-22.06698951	-22.15899919	-22.18240517	-22.23809524	-22.28167877	-22.32929782	-22.39063761	-22.43502825	-22.51170299	-22.53107345	-22.58514931	-22.58595642	-22.68603713	-22.7409201	-22.78853914	-22.87489911	-22.95641646	-23.06214689	-23.20338983	-23.30992736	-23.42130751	-23.53753027	-23.69330105	-23.83454399	-24.05004036	-24.29378531	-24.62146893	-24.86602098	-25.02986279	-24.99838579	-24.93381759	-24.64245359	-24.2590799	-23.83292978	-23.39870864
-21.52623083	-21.56093624	-21.61097659	-21.60694108	-21.61501211	-21.63438257	-21.66182405	-21.69007264	-21.71509282	-21.7425343	-21.77078289	-21.82405165	-21.88539144	-21.95641646	-22.01049233	-22.06779661	-22.1614205	-22.21065375	-22.26795803	-22.34463277	-22.35108959	-22.39951574	-22.38418079	-22.44309927	-22.47134786	-22.53914447	-22.59806295	-22.64729621	-22.67070218	-22.73607748	-22.81355932	-22.95883777	-23.02905569	-23.18563358	-23.29701372	-23.40032284	-23.53753027	-23.67150928	-23.86602098	-24.05811138	-24.33898305	-24.62146893	-24.87570621	-24.99757869	-25.00887813	-24.89104116	-24.6464891	-24.31154157	-23.86359968	-23.3874092
-21.56012914	-21.55609362	-21.54398709	-21.52380952	-21.56012914	-21.56820016	-21.58595642	-21.62389023	-21.65213882	-21.71589992	-21.80145278	-21.83131558	-21.85794996	-21.93058918	-22.0008071	-22.01291364	-22.05730428	-22.15092817	-22.24213075	-22.29943503	-22.33656174	-22.3535109	-22.41000807	-22.49071832	-22.5157385	-22.59402744	-22.63115416	-22.68442292	-22.69814366	-22.76029056	-22.85230024	-22.97578692	-23.13317191	-23.17271994	-23.26230831	-23.41404358	-23.52058111	-23.69330105	-23.8700565	-24.0653753	-24.38256659	-24.66989508	-24.93866021	-25.02259887	-25.02421308	-24.91121872	-24.61824052	-24.25585149	-23.86844229	-23.43664245
-21.4834544	-21.49152542	-21.4850686	-21.49152542	-21.55932203	-21.55851493	-21.62389023	-21.63761098	-21.70298628	-21.71993543	-21.76836158	-21.80468119	-21.88861985	-21.98062954	-22.01452785	-22.07586764	-22.08151735	-22.19774011	-22.23163842	-22.27925747	-22.36158192	-22.38983051	-22.46489104	-22.4834544	-22.51170299	-22.57788539	-22.58918483	-22.63438257	-22.72154964	-22.78208232	-22.88942696	-22.99838579	-23.07021792	-23.16787732	-23.29539952	-23.43018563	-23.53591606	-23.6763519	-23.83131558	-24.031477	-24.27925747	-24.59806295	-24.84503632	-25	-25.03712672	-24.88458434	-24.66747377	-24.25988701	-23.86037127	-23.385795
-21.50040355	-21.52380952	-21.47054076	-21.4503632	-21.43825666	-21.47861178	-21.49556094	-21.55447942	-21.60694108	-21.68119451	-21.76836158	-21.79580307	-21.88216303	-21.99515738	-22.02663438	-22.08716707	-22.09281679	-22.1598063	-22.25262308	-22.29943503	-22.33898305	-22.36158192	-22.43018563	-22.46327684	-22.5157385	-22.57788539	-22.59967716	-22.70460048	-22.73365617	-22.82970137	-22.87651332	-22.92332526	-23.02340597	-23.12106538	-23.25504439	-23.38014528	-23.50524617	-23.65133172	-23.84422922	-24.09846651	-24.31799839	-24.61985472	-24.89507667	-24.968523	-25.02986279	-24.92897498	-24.65052462	-24.2574657	-23.84907183	-23.43099274
-21.46811945	-21.48748991	-21.45762712	-21.43664245	-21.44390638	-21.48748991	-21.52945924	-21.52138822	-21.57869249	-21.65456013	-21.63841808	-21.77158999	-21.76997579	-21.85230024	-21.9346247	-22.02502018	-22.18724778	-22.2267958	-22.28167877	-22.34947538	-22.41646489	-22.42372881	-22.50766747	-22.51089588	-22.56981437	-22.60613398	-22.65859564	-22.69814366	-22.74737692	-22.83292978	-22.93785311	-23.05569007	-23.15577078	-23.21791768	-23.32526231	-23.41323648	-23.57142857	-23.70217918	-23.83292978	-24.031477	-24.26069411	-24.58272801	-24.84907183	-24.98385795	-24.97497982	-24.85310734	-24.59967716	-24.22033898	-23.82082324	-23.40677966
-21.49717514	-21.50040355	-21.50605327	-21.54640839	-21.58514931	-21.59806295	-21.56577885	-21.65133172	-21.66424536	-21.72477805	-21.74818402	-21.79580307	-21.87974173	-21.94592413	-22.04681195	-22.08635997	-22.13075061	-22.12267958	-22.22033898	-22.25100888	-22.32041969	-22.38014528	-22.40758676	-22.49636804	-22.56255044	-22.60371267	-22.63922518	-22.68119451	-22.7110573	-22.7756255	-22.84745763	-22.88942696	-23.01937046	-23.14850686	-23.2574657	-23.36965295	-23.47054076	-23.64810331	-23.84987893	-24.02421308	-24.30266344	-24.60129136	-24.86359968	-25.00645682	-25.02017756	-24.89588378	-24.64083939	-24.23405973	-23.82485876	-23.41081517
-21.51896691	-21.52461663	-21.50766747	-21.49959645	-21.55690073	-21.52461663	-21.55609362	-21.59644875	-21.63196126	-21.68361582	-21.72397094	-21.79176755	-21.86763519	-21.97497982	-22.02421308	-22.09039548	-22.13640032	-22.21711057	-22.25262308	-22.35270379	-22.37449556	-22.41727199	-22.47215496	-22.55528652	-22.56335755	-22.58757062	-22.63196126	-22.68280872	-22.72558515	-22.75948345	-22.83050847	-22.93058918	-23.02179177	-23.11541566	-23.21953188	-23.37046005	-23.53430186	-23.69330105	-23.82728006	-24.00726392	-24.2897498	-24.60048426	-24.86521388	-24.97578692	-24.97820823	-24.83292978	-24.62066182	-24.1928975	-23.76997579	-23.40435835
-21.47215496	-21.47054076	-21.44552058	-21.4511703	-21.46892655	-21.47296207	-21.50524617	-21.51251009	-21.57707829	-21.64326069	-21.68119451	-21.79741727	-21.88781275	-21.94350282	-22.0330912	-22.05569007	-22.11783697	-22.16303471	-22.20419693	-22.25100888	-22.30024213	-22.38175948	-22.46004843	-22.50928168	-22.56981437	-22.59402744	-22.62631154	-22.66908797	-22.71751412	-22.82970137	-22.91928975	-23.01694915	-23.13155771	-23.20096852	-23.3236481	-23.43664245	-23.5794996	-23.70782889	-23.89426957	-24.11138015	-24.3551251	-24.6440678	-24.8708636	-25	-25.02340597	-24.92090395	-24.68684423	-24.37691687	-23.98062954	-23.51896691
-21.4511703	-21.45439871	-21.46166263	-21.48668281	-21.44229217	-21.4842615	-21.51170299	-21.51170299	-21.53753027	-21.56820016	-21.60855529	-21.68926554	-21.74818402	-21.82001614	-21.87328491	-21.9693301	-22.02905569	-22.07021792	-22.1275222	-22.16868442	-22.25181598	-22.29297821	-22.39709443	-22.44148507	-22.53833737	-22.57142857	-22.57223567	-22.62469734	-22.68361582	-22.76755448	-22.83373688	-22.9354318	-23.07263923	-23.15738499	-23.31234867	-23.4503632	-23.59160613	-23.7433414	-23.8716707	-24.03389831	-24.29378531	-24.64083939	-24.86844229	-25.03954802	-25.06618241	-24.90799031	-24.63276836	-24.30347054	-23.9031477	-23.47054076
-21.4850686	-21.44552058	-21.44632768	-21.43502825	-21.45520581	-21.47699758	-21.52542373	-21.57707829	-21.62066182	-21.64003228	-21.69814366	-21.73284907	-21.78531073	-21.87893462	-21.91686844	-22.01937046	-22.04761905	-22.05488297	-22.11138015	-22.17917676	-22.27845036	-22.25181598	-22.37126715	-22.39063761	-22.49878935	-22.52058111	-22.55851493	-22.61097659	-22.7102502	-22.78611784	-22.80145278	-22.95318805	-22.97417272	-23.12590799	-23.24293785	-23.3551251	-23.49798224	-23.64326069	-23.78934625	-23.9669088	-24.25988701	-24.52703793	-24.77723971	-24.96448749	-24.98466505	-24.84100081	-24.58434221	-24.27199354	-23.86037127	-23.43583535
-21.44874899	-21.45359161	-21.41485069	-21.44874899	-21.46650525	-21.48991122	-21.47457627	-21.57465698	-21.55932203	-21.67473769	-21.68442292	-21.75948345	-21.80145278	-21.85714286	-21.96529459	-22.01210654	-22.0653753	-22.12025827	-22.21065375	-22.24051655	-22.26795803	-22.3236481	-22.39790153	-22.42857143	-22.48184019	-22.54156578	-22.60209847	-22.65617433	-22.71509282	-22.78692494	-22.80468119	-22.90637611	-22.98870056	-23.13478612	-23.25988701	-23.35835351	-23.55609362	-23.645682	-23.83454399	-24.07748184	-24.2582728	-24.55609362	-24.78611784	-24.9693301	-24.92655367	-24.83373688	-24.58434221	-24.22841001	-23.80306699	-23.36400323
-21.43906376	-21.44471348	-21.47699758	-21.45924132	-21.45682002	-21.51331719	-21.53753027	-21.54317998	-21.6125908	-21.65213882	-21.71832123	-21.77885391	-21.85472155	-21.89830508	-21.98547215	-22.02905569	-22.10169492	-22.11945117	-22.19693301	-22.29459241	-22.31880549	-22.40758676	-22.44955609	-22.52300242	-22.53914447	-22.59483454	-22.58676352	-22.68442292	-22.70540759	-22.75786925	-22.85794996	-22.91606134	-23.05326877	-23.15092817	-23.26715093	-23.40435835	-23.53672316	-23.65940274	-23.88297014	-24.0637611	-24.31880549	-24.61985472	-24.88619855	-25.02340597	-25.04519774	-24.92009685	-24.66505246	-24.28087167	-23.88216303	-23.43502825
-21.51896691	-21.47861178	-21.45601291	-21.48829701	-21.49233253	-21.46246973	-21.53188055	-21.59079903	-21.61581921	-21.67231638	-21.7102502	-21.76029056	-21.81920904	-21.94027441	-21.98627926	-22.07586764	-22.11945117	-22.1598063	-22.22195319	-22.31638418	-22.37046005	-22.44955609	-22.49071832	-22.53591606	-22.57546408	-22.59725585	-22.63438257	-22.66828087	-22.78046812	-22.84826473	-22.92090395	-23.02340597	-23.08313156	-23.20177563	-23.30347054	-23.4205004	-23.57384988	-23.70379338	-23.86198547	-24.05649718	-24.27925747	-24.614205	-24.89426957	-25.02017756	-25.0306699	-24.91606134	-24.68523002	-24.31315577	-23.89749798	-23.48748991
-21.5157385	-21.50928168	-21.5157385	-21.50201776	-21.5165456	-21.5173527	-21.54398709	-21.5794996	-21.63034705	-21.6787732	-21.75948345	-21.80145278	-21.9039548	-21.96448749	-22.01694915	-22.07748184	-22.10411622	-22.17352704	-22.26553672	-22.32768362	-22.37530266	-22.44390638	-22.47941889	-22.52703793	-22.5488297	-22.56820016	-22.63357546	-22.65294592	-22.73769169	-22.8062954	-22.87328491	-22.96045198	-23.07344633	-23.18805488	-23.26876513	-23.41565779	-23.49475383	-23.66020985	-23.82163035	-24.00322841	-24.2897498	-24.56497175	-24.82566586	-24.97578692	-24.99838579	-24.9039548	-24.68119451	-24.36238902	-23.85633575	-23.43422115
-21.45762712	-21.47941889	-21.51815981	-21.46569814	-21.49878935	-21.4826473	-21.52542373	-21.59806295	-21.61824052	-21.69410815	-21.68684423	-21.74979822	-21.81920904	-21.86924939	-21.96287328	-21.99515738	-22.10411622	-22.14043584	-22.18240517	-22.27441485	-22.33333333	-22.37610977	-22.44471348	-22.5157385	-22.5794996	-22.61824052	-22.63518967	-22.71267151	-22.75060533	-22.81598063	-22.89023406	-22.94915254	-23.10815174	-23.17917676	-23.26230831	-23.40597256	-23.55770783	-23.71186441	-23.86440678	-24.07021792	-24.29620662	-24.61743341	-24.88539144	-25.01694915	-24.98547215	-24.83454399	-24.62227603	-24.28006457	-23.85230024	-23.40112994
-23.01372074	-23.01372074	-23.01372074	-23.01372074	-23.01372074	-23.01372074	-23.01372074	-23.01372074	-23.01372074	-23.01372074	-23.01372074	-23.01372074	-23.01372074	-23.01372074	-23.01372074	-23.01372074	-23.01372074	-23.01372074	-23.01372074	-23.01372074	-23.01372074	-23.01372074	-23.01372074	-23.01372074	-23.01372074	-23.01372074	-23.01372074	-23.01372074	-23.01372074	-23.01372074	-23.01372074	-23.01372074	-23.01372074	-23.01856336	-23.14366425	-23.2590799	-23.3882163	-23.50443906	-23.61985472	-23.80306699	-24.01937046	-24.28732849	-24.62711864	-24.85794996	-24.97336562	-25.01291364	-24.85472155	-24.60451977	-24.20903955	-23.76029056
-23.03874092	-23.03874092	-23.03874092	-23.03874092	-23.03874092	-23.03874092	-23.03874092	-23.03874092	-23.03874092	-23.03874092	-23.03874092	-23.03874092	-23.03874092	-23.03874092	-23.03874092	-23.03874092	-23.03874092	-23.03874092	-23.03874092	-23.03874092	-23.03874092	-23.03874092	-23.03874092	-23.03874092	-23.03874092	-23.03874092	-23.03874092	-23.03874092	-23.03874092	-23.03874092	-23.03874092	-23.03874092	-23.03874092	-23.04035513	-23.1291364	-23.27199354	-23.39467312	-23.52945924	-23.69087974	-23.83373688	-24.06941082	-24.36481033	-24.68442292	-24.86844229	-25.02421308	-25.06941082	-24.91283293	-24.61743341	-24.21872478	-23.77966102
-22.99031477	-22.99031477	-22.99031477	-22.99031477	-22.99031477	-22.99031477	-22.99031477	-22.99031477	-22.99031477	-22.99031477	-22.99031477	-22.99031477	-22.99031477	-22.99031477	-22.99031477	-22.99031477	-22.99031477	-22.99031477	-22.99031477	-22.99031477	-22.99031477	-22.99031477	-22.99031477	-22.99031477	-22.99031477	-22.99031477	-22.99031477	-22.99031477	-22.99031477	-22.99031477	-22.99031477	-22.99031477	-22.99031477	-22.99192897	-23.10573043	-23.2582728	-23.36884584	-23.49233253	-23.63196126	-23.8393866	-24.05972559	-24.35835351	-24.62953995	-24.88458434	-25.01452785	-24.9677159	-24.84503632	-24.60451977	-24.23809524	-23.79580307
-23.07183212	-23.07183212	-23.07183212	-23.07183212	-23.07183212	-23.07183212	-23.07183212	-23.07183212	-23.07183212	-23.07183212	-23.07183212	-23.07183212	-23.07183212	-23.07183212	-23.07183212	-23.07183212	-23.07183212	-23.07183212	-23.07183212	-23.07183212	-23.07183212	-23.07183212	-23.07183212	-23.07183212	-23.07183212	-23.07183212	-23.07183212	-23.07183212	-23.07183212	-23.07183212	-23.07183212	-23.07183212	-23.07183212	-23.07344633	-23.15496368	-23.2889427	-23.44148507	-23.58595642	-23.69410815	-23.88458434	-24.0952381	-24.38983051	-24.71832123	-24.92493947	-25.07425343	-25.08958838	-24.97820823	-24.66989508	-24.30104923	-23.82001614
-23.05488297	-23.05488297	-23.05488297	-23.05488297	-23.05488297	-23.05488297	-23.05488297	-23.05488297	-23.05488297	-23.05488297	-23.05488297	-23.05488297	-23.05488297	-23.05488297	-23.05488297	-23.05488297	-23.05488297	-23.05488297	-23.05488297	-23.05488297	-23.05488297	-23.05488297	-23.05488297	-23.05488297	-23.05488297	-23.05488297	-23.05488297	-23.05488297	-23.05488297	-23.05488297	-23.05488297	-23.05488297	-23.05488297	-23.05811138	-23.13478612	-23.30185634	-23.43018563	-23.56335755	-23.65294592	-23.80306699	-24.04681195	-24.32849072	-24.62631154	-24.86279257	-25.02179177	-24.99515738	-24.85875706	-24.57788539	-24.19612591	-23.76351897
-22.93785311	-22.93785311	-22.93785311	-22.93785311	-22.93785311	-22.93785311	-22.93785311	-22.93785311	-22.93785311	-22.93785311	-22.93785311	-22.93785311	-22.93785311	-22.93785311	-22.93785311	-22.93785311	-22.93785311	-22.93785311	-22.93785311	-22.93785311	-22.93785311	-22.93785311	-22.93785311	-22.93785311	-22.93785311	-22.93785311	-22.93785311	-22.93785311	-22.93785311	-22.93785311	-22.93785311	-22.93785311	-22.93785311	-22.94027441	-23.07425343	-23.20581114	-23.36561743	-23.47619048	-23.64083939	-23.77966102	-24.01291364	-24.27764326	-24.59644875	-24.88297014	-25.02905569	-24.98950767	-24.87974173	-24.63115416	-24.2251816	-23.72477805
-23.04358354	-23.04358354	-23.04358354	-23.04358354	-23.04358354	-23.04358354	-23.04358354	-23.04358354	-23.04358354	-23.04358354	-23.04358354	-23.04358354	-23.04358354	-23.04358354	-23.04358354	-23.04358354	-23.04358354	-23.04358354	-23.04358354	-23.04358354	-23.04358354	-23.04358354	-23.04358354	-23.04358354	-23.04358354	-23.04358354	-23.04358354	-23.04358354	-23.04358354	-23.04358354	-23.04358354	-23.04358354	-23.04358354	-23.04842615	-23.10008071	-23.21630347	-23.34059726	-23.50686037	-23.63518967	-23.82889427	-24.05165456	-24.35673931	-24.64083939	-24.86682809	-25.00242131	-24.99515738	-24.85633575	-24.60936239	-24.21549637	-23.79580307
-23.05326877	-23.05326877	-23.05326877	-23.05326877	-23.05326877	-23.05326877	-23.05326877	-23.05326877	-23.05326877	-23.05326877	-23.05326877	-23.05326877	-23.05326877	-23.05326877	-23.05326877	-23.05326877	-23.05326877	-23.05326877	-23.05326877	-23.05326877	-23.05326877	-23.05326877	-23.05326877	-23.05326877	-23.05326877	-23.05326877	-23.05326877	-23.05326877	-23.05326877	-23.05326877	-23.05326877	-23.05326877	-23.05326877	-23.05569007	-23.1291364	-23.23325262	-23.38418079	-23.5496368	-23.69249395	-23.83454399	-24.04439064	-24.34543987	-24.59644875	-24.8385795	-25.00484262	-24.96448749	-24.80871671	-24.5794996	-24.21146086	-23.85956416
-23.00403551	-23.00403551	-23.00403551	-23.00403551	-23.00403551	-23.00403551	-23.00403551	-23.00403551	-23.00403551	-23.00403551	-23.00403551	-23.00403551	-23.00403551	-23.00403551	-23.00403551	-23.00403551	-23.00403551	-23.00403551	-23.00403551	-23.00403551	-23.00403551	-23.00403551	-23.00403551	-23.00403551	-23.00403551	-23.00403551	-23.00403551	-23.00403551	-23.00403551	-23.00403551	-23.00403551	-23.00403551	-23.00403551	-23.00645682	-23.07667474	-23.23002421	-23.3866021	-23.49878935	-23.63438257	-23.7433414	-24.03389831	-24.28167877	-24.61016949	-24.79983858	-24.96610169	-24.99273608	-24.85794996	-24.60209847	-24.21711057	-23.73849879
-22.97901533	-22.97901533	-22.97901533	-22.97901533	-22.97901533	-22.97901533	-22.97901533	-22.97901533	-22.97901533	-22.97901533	-22.97901533	-22.97901533	-22.97901533	-22.97901533	-22.97901533	-22.97901533	-22.97901533	-22.97901533	-22.97901533	-22.97901533	-22.97901533	-22.97901533	-22.97901533	-22.97901533	-22.97901533	-22.97901533	-22.97901533	-22.97901533	-22.97901533	-22.97901533	-22.97901533	-22.97901533	-22.97901533	-22.98224374	-23.05246166	-23.16303471	-23.29943503	-23.46811945	-23.62308313	-23.76190476	-24.02098467	-24.28006457	-24.6133979	-24.8708636	-25.00887813	-25.01775626	-24.89991929	-24.57869249	-24.13397902	-23.73123487
-22.94915254	-22.94915254	-22.94915254	-22.94915254	-22.94915254	-22.94915254	-22.94915254	-22.94915254	-22.94915254	-22.94915254	-22.94915254	-22.94915254	-22.94915254	-22.94915254	-22.94915254	-22.94915254	-22.94915254	-22.94915254	-22.94915254	-22.94915254	-22.94915254	-22.94915254	-22.94915254	-22.94915254	-22.94915254	-22.94915254	-22.94915254	-22.94915254	-22.94915254	-22.94915254	-22.94915254	-22.94915254	-22.94915254	-22.95560936	-23.11460856	-23.20823245	-23.38337369	-23.49878935	-23.66828087	-23.80952381	-24.05569007	-24.31557708	-24.63841808	-24.86279257	-24.98870056	-25.0008071	-24.90637611	-24.58272801	-24.23970944	-23.75464084
-23.05972559	-23.05972559	-23.05972559	-23.05972559	-23.05972559	-23.05972559	-23.05972559	-23.05972559	-23.05972559	-23.05972559	-23.05972559	-23.05972559	-23.05972559	-23.05972559	-23.05972559	-23.05972559	-23.05972559	-23.05972559	-23.05972559	-23.05972559	-23.05972559	-23.05972559	-23.05972559	-23.05972559	-23.05972559	-23.05972559	-23.05972559	-23.05972559	-23.05972559	-23.05972559	-23.05972559	-23.05972559	-23.05972559	-23.0645682	-23.13801453	-23.25020178	-23.37288136	-23.51089588	-23.70621469	-23.81355932	-24.01937046	-24.29862793	-24.63034705	-24.85875706	-25.02259887	-24.99112187	-24.84342211	-24.57707829	-24.20177563	-23.76432607
-23.02421308	-23.02421308	-23.02421308	-23.02421308	-23.02421308	-23.02421308	-23.02421308	-23.02421308	-23.02421308	-23.02421308	-23.02421308	-23.02421308	-23.02421308	-23.02421308	-23.02421308	-23.02421308	-23.02421308	-23.02421308	-23.02421308	-23.02421308	-23.02421308	-23.02421308	-23.02421308	-23.02421308	-23.02421308	-23.02421308	-23.02421308	-23.02421308	-23.02421308	-23.02421308	-23.02421308	-23.02421308	-23.02421308	-23.02663438	-23.13801453	-23.27602906	-23.41242938	-23.56174334	-23.68684423	-23.82970137	-24.06214689	-24.37368846	-24.65294592	-24.86924939	-25.01694915	-25.02421308	-24.86279257	-24.60936239	-24.26069411	-23.7732042
-23.06779661	-23.06779661	-23.06779661	-23.06779661	-23.06779661	-23.06779661	-23.06779661	-23.06779661	-23.06779661	-23.06779661	-23.06779661	-23.06779661	-23.06779661	-23.06779661	-23.06779661	-23.06779661	-23.06779661	-23.06779661	-23.06779661	-23.06779661	-23.06779661	-23.06779661	-23.06779661	-23.06779661	-23.06779661	-23.06779661	-23.06779661	-23.06779661	-23.06779661	-23.06779661	-23.06779661	-23.06779661	-23.06779661	-23.07344633	-23.16464891	-23.27764326	-23.39467312	-23.52784504	-23.66182405	-23.77804681	-24.01129944	-24.27764326	-24.61824052	-24.82970137	-24.94592413	-24.94995964	-24.81920904	-24.55367232	-24.17352704	-23.69733656
-21.48668281	-21.51412429	-21.47941889	-21.46489104	-21.52300242	-21.51089588	-21.52703793	-21.5803067	-21.57223567	-21.66908797	-21.71267151	-21.7409201	-21.82405165	-21.88054883	-21.93058918	-21.97013721	-22.03712672	-22.0645682	-22.15738499	-22.21630347	-22.27360775	-22.33252623	-22.42453592	-22.48668281	-22.51412429	-22.57384988	-22.57465698	-22.63115416	-22.70702179	-22.75141243	-22.87328491	-22.98950767	-23.08393866	-23.15012107	-23.25504439	-23.39548023	-23.52784504	-23.65698144	-23.81436642	-23.97901533	-24.21711057	-24.49475383	-24.76997579	-24.94188862	-25.00242131	-24.94108152	-24.71912833	-24.38095238	-23.97578692	-23.51170299
-21.41404358	-21.44309927	-21.44471348	-21.46166263	-21.47215496	-21.51008878	-21.53430186	-21.57707829	-21.59160613	-21.63196126	-21.6787732	-21.72154964	-21.82808717	-21.9023406	-21.95480226	-21.98950767	-22.05569007	-22.07263923	-22.18159806	-22.25181598	-22.31234867	-22.40677966	-22.43744956	-22.43987086	-22.54317998	-22.53107345	-22.62066182	-22.66505246	-22.70782889	-22.76190476	-22.84180791	-22.9362389	-23.02017756	-23.15899919	-23.25504439	-23.37207425	-23.52380952	-23.72881356	-23.85391445	-24.05891848	-24.31799839	-24.55125101	-24.8079096	-25.01291364	-25.00887813	-24.91202583	-24.72316384	-24.39225182	-23.94430993	-23.52058111
-21.48103309	-21.47376917	-21.44713479	-21.45601291	-21.46731235	-21.48748991	-21.50201776	-21.55851493	-21.55851493	-21.58757062	-21.66101695	-21.74899112	-21.86844229	-21.92978208	-22.04116223	-22.09120258	-22.12510089	-22.18079096	-22.23083132	-22.30992736	-22.38498789	-22.40920097	-22.40920097	-22.52380952	-22.51977401	-22.57627119	-22.65536723	-22.72154964	-22.73365617	-22.7433414	-22.84422922	-22.9354318	-23.06214689	-23.14608555	-23.24616626	-23.3551251	-23.49878935	-23.70621469	-23.81033091	-23.97175141	-24.20338983	-24.54075868	-24.78127522	-24.97659403	-25.02017756	-24.97417272	-24.73849879	-24.39063761	-24.02744149	-23.58514931
-21.51089588	-21.54640839	-21.49152542	-21.5149314	-21.52865214	-21.53349475	-21.5794996	-21.60855529	-21.6117837	-21.66020985	-21.73930589	-21.78531073	-21.82001614	-21.86440678	-21.93139629	-22.05569007	-22.10653753	-22.1606134	-22.20419693	-22.25988701	-22.36561743	-22.43664245	-22.49152542	-22.52138822	-22.53268765	-22.56900726	-22.6464891	-22.71347861	-22.71267151	-22.76916868	-22.80306699	-22.92978208	-23.01775626	-23.14608555	-23.26553672	-23.39144471	-23.55851493	-23.68765133	-23.84342211	-23.99354318	-24.26069411	-24.55609362	-24.77885391	-24.91121872	-24.97982244	-24.95480226	-24.78208232	-24.42776433	-24.0008071	-23.60855529
-21.44955609	-21.45359161	-21.49636804	-21.47457627	-21.53268765	-21.54398709	-21.50928168	-21.57627119	-21.60694108	-21.65940274	-21.71509282	-21.7740113	-21.82889427	-21.87570621	-21.95964487	-22.03631961	-22.12348668	-22.19935432	-22.2590799	-22.30589185	-22.36319613	-22.47134786	-22.49878935	-22.51331719	-22.53914447	-22.60694108	-22.6448749	-22.66343826	-22.75544794	-22.8071025	-22.84826473	-22.95964487	-23.08716707	-23.1598063	-23.25423729	-23.37530266	-23.52945924	-23.65213882	-23.84261501	-24.02098467	-24.23325262	-24.52461663	-24.82970137	-24.97336562	-25.0306699	-24.90556901	-24.70621469	-24.35754641	-23.94834544	-23.52542373
-21.44471348	-21.44229217	-21.46811945	-21.49717514	-21.51977401	-21.52623083	-21.5480226	-21.57465698	-21.59725585	-21.67554479	-21.74656981	-21.7748184	-21.82485876	-21.91525424	-22.01775626	-22.06053269	-22.11057304	-22.16949153	-22.20419693	-22.22760291	-22.34382567	-22.39467312	-22.42615012	-22.50847458	-22.53026634	-22.55770783	-22.64083939	-22.73365617	-22.79822437	-22.79580307	-22.84584342	-22.97336562	-23.11299435	-23.20903955	-23.27602906	-23.37530266	-23.50766747	-23.65778854	-23.79257466	-24.01856336	-24.26230831	-24.51412429	-24.78046812	-24.96125908	-25.00968523	-24.91928975	-24.72639225	-24.39548023	-23.95560936	-23.52784504
-21.41162228	-21.42453592	-21.40274415	-21.43260694	-21.43906376	-21.4503632	-21.47861178	-21.57304278	-21.64164649	-21.63276836	-21.68200161	-21.75141243	-21.81759483	-21.86279257	-21.89749798	-21.9693301	-22.02986279	-22.05246166	-22.10653753	-22.2267958	-22.3220339	-22.39225182	-22.46408394	-22.49959645	-22.57142857	-22.62389023	-22.64891041	-22.708636	-22.72235674	-22.79580307	-22.82808717	-22.91202583	-23.10250202	-23.1920904	-23.30589185	-23.42695722	-23.55125101	-23.71267151	-23.8716707	-24.06133979	-24.27037934	-24.56012914	-24.83212268	-25.03470541	-25.06053269	-24.97982244	-24.78450363	-24.47215496	-24.04681195	-23.57869249
-21.44632768	-21.48184019	-21.47699758	-21.48668281	-21.4826473	-21.50524617	-21.50686037	-21.56335755	-21.60048426	-21.6464891	-21.708636	-21.79338176	-21.85472155	-21.95399516	-22.02663438	-22.10653753	-22.14285714	-22.17756255	-22.26634383	-22.36723164	-22.3882163	-22.45924132	-22.4826473	-22.51412429	-22.53591606	-22.57062147	-22.59402744	-22.63599677	-22.71347861	-22.74414851	-22.82485876	-22.90960452	-22.98547215	-23.13559322	-23.21711057	-23.39305892	-23.55932203	-23.67231638	-23.8377724	-24.04277643	-24.28732849	-24.56900726	-24.8062954	-25.01775626	-25.05649718	-24.97497982	-24.72800646	-24.38418079	-23.96610169	-23.47619048
-21.45762712	-21.5173527	-21.50605327	-21.54156578	-21.54479419	-21.55932203	-21.60532688	-21.62227603	-21.67393059	-21.67150928	-21.7425343	-21.78853914	-21.87893462	-21.95399516	-21.98385795	-22.0306699	-22.10169492	-22.15657789	-22.22114609	-22.31154157	-22.39870864	-22.43099274	-22.45520581	-22.47134786	-22.52461663	-22.56174334	-22.5472155	-22.63599677	-22.72962066	-22.73849879	-22.8393866	-22.9346247	-22.97659403	-23.10169492	-23.1614205	-23.35996772	-23.48184019	-23.56012914	-23.71993543	-23.91606134	-24.19128329	-24.52542373	-24.84180791	-25.00887813	-25.05246166	-24.98789346	-24.74414851	-24.3882163	-23.88942696	-23.46246973
-21.47538337	-21.4519774	-21.44794189	-21.42453592	-21.4842615	-21.49959645	-21.53430186	-21.62873285	-21.62469734	-21.65617433	-21.74818402	-21.76674738	-21.80145278	-21.87651332	-21.94834544	-22.02421308	-22.06133979	-22.17675545	-22.18079096	-22.27037934	-22.32041969	-22.39628733	-22.41162228	-22.45601291	-22.46973366	-22.5165456	-22.59644875	-22.60936239	-22.69330105	-22.69814366	-22.78208232	-22.85472155	-22.97497982	-23.08151735	-23.18482647	-23.3220339	-23.44874899	-23.6787732	-23.8377724	-24.01049233	-24.27602906	-24.62308313	-24.83535109	-25.01129944	-25.10330912	-25.02824859	-24.82647296	-24.41646489	-23.90960452	-23.49959645
-21.48991122	-21.4527845	-21.42453592	-21.43422115	-21.41404358	-21.4834544	-21.53591606	-21.52219532	-21.60451977	-21.6117837	-21.64083939	-21.73365617	-21.82728006	-21.92090395	-22.04761905	-22.07990315	-22.15092817	-22.17836965	-22.23244552	-22.24213075	-22.28167877	-22.31799839	-22.37853107	-22.40274415	-22.44794189	-22.50766747	-22.5819209	-22.6133979	-22.68845843	-22.73527038	-22.76432607	-22.86682809	-22.99515738	-23.11138015	-23.2267958	-23.32526231	-23.47619048	-23.64245359	-23.78934625	-23.98547215	-24.30508475	-24.63115416	-24.91606134	-25.1283293	-25.10411622	-25.01210654	-24.73123487	-24.37691687	-23.95883777	-23.48103309
-21.41565779	-21.44794189	-21.46973366	-21.49475383	-21.51815981	-21.53833737	-21.52380952	-21.54075868	-21.6133979	-21.62631154	-21.71428571	-21.72316384	-21.83454399	-21.9023406	-21.95560936	-22.02259887	-22.08474576	-22.17836965	-22.22921711	-22.31315577	-22.36319613	-22.4205004	-22.44148507	-22.4842615	-22.5173527	-22.56658596	-22.60209847	-22.65133172	-22.69491525	-22.71670702	-22.77158999	-22.81517353	-22.96125908	-23.0306699	-23.16707022	-23.29217111	-23.49717514	-23.66424536	-23.80468119	-23.94350282	-24.24778047	-24.51977401	-24.79176755	-25.0330912	-25.03954802	-24.98789346	-24.76109766	-24.39305892	-23.96529459	-23.50040355
-21.40839387	-21.38256659	-21.43664245	-21.44309927	-21.47376917	-21.42453592	-21.45439871	-21.45601291	-21.53591606	-21.62308313	-21.69652946	-21.77078289	-21.8062954	-21.87974173	-21.89265537	-21.9693301	-22.0653753	-22.10653753	-22.17998386	-22.24213075	-22.33252623	-22.43260694	-22.46569814	-22.44794189	-22.53188055	-22.54640839	-22.57384988	-22.62711864	-22.66747377	-22.68442292	-22.71509282	-22.86279257	-23.00726392	-23.14608555	-23.23405973	-23.36965295	-23.53268765	-23.75948345	-23.88619855	-24.03712672	-24.30589185	-24.5496368	-24.81920904	-25.04600484	-25.14205004	-25.0330912	-24.83454399	-24.50121065	-24.05084746	-23.62792575
-21.47538337	-21.53995157	-21.54317998	-21.50766747	-21.53188055	-21.53026634	-21.59967716	-21.58999193	-21.61985472	-21.69491525	-21.73204197	-21.79176755	-21.85552865	-21.93301049	-22.00242131	-22.03793382	-22.11380145	-22.17514124	-22.24455206	-22.27602906	-22.36803874	-22.37288136	-22.43583535	-22.51008878	-22.5472155	-22.52461663	-22.57304278	-22.59160613	-22.66263115	-22.73284907	-22.75948345	-22.88700565	-22.97094431	-23.09200969	-23.20419693	-23.34866828	-23.54560129	-23.67070218	-23.86682809	-24.02179177	-24.28006457	-24.55851493	-24.81920904	-25.04519774	-25.14205004	-25.09039548	-24.80225989	-24.50443906	-24.09039548	-23.63761098
-21.44794189	-21.4511703	-21.44148507	-21.45682002	-21.48829701	-21.45682002	-21.51977401	-21.52945924	-21.56416465	-21.63518967	-21.65617433	-21.74899112	-21.80468119	-21.89507667	-21.93058918	-22.01129944	-22.05488297	-22.13640032	-22.20016142	-22.23163842	-22.322841	-22.38175948	-22.48103309	-22.47619048	-22.54398709	-22.59644875	-22.614205	-22.6440678	-22.68523002	-22.71912833	-22.78127522	-22.82808717	-22.94673123	-23.05811138	-23.17433414	-23.3236481	-23.48748991	-23.6787732	-23.80306699	-24.02986279	-24.25100888	-24.52542373	-24.79015335	-25.02179177	-25.0968523	-25.03389831	-24.83292978	-24.53833737	-24.10411622	-23.66263115
-21.46973366	-21.4519774	-21.44874899	-21.4842615	-21.50928168	-21.55286521	-21.55851493	-21.58918483	-21.59967716	-21.65133172	-21.73204197	-21.76271186	-21.86521388	-21.8724778	-21.93220339	-21.97497982	-22.06941082	-22.17110573	-22.24132365	-22.32849072	-22.3559322	-22.40677966	-22.47538337	-22.49475383	-22.53995157	-22.60129136	-22.65375303	-22.73042776	-22.80306699	-22.82243745	-22.91928975	-23.01049233	-23.09281679	-23.13882163	-23.27602906	-23.3866021	-23.55609362	-23.69410815	-23.87812752	-24.05326877	-24.30589185	-24.59725585	-24.89023406	-25.01775626	-25.06698951	-24.97820823	-24.78531073	-24.37046005	-23.95076675	-23.46811945
-21.4834544	-21.48829701	-21.44390638	-21.49313963	-21.51251009	-21.5794996	-21.58676352	-21.59402744	-21.63196126	-21.65456013	-21.73446328	-21.76836158	-21.88539144	-21.9362389	-21.98789346	-22.08878128	-22.0952381	-22.19128329	-22.26634383	-22.30669895	-22.35996772	-22.4205004	-22.50443906	-22.51008878	-22.58595642	-22.60129136	-22.65617433	-22.68442292	-22.74414851	-22.78853914	-22.90153349	-23	-23.15092817	-23.20581114	-23.33010492	-23.48022599	-23.62146893	-23.74656981	-23.89184826	-24.0645682	-24.26876513	-24.61581921	-24.87570621	-25.07506053	-25.07828894	-25.02582728	-24.78208232	-24.46327684	-23.99112187	-23.53914447
-21.40597256	-21.39951574	-21.4196933	-21.43744956	-21.45762712	-21.46246973	-21.47134786	-21.47619048	-21.48991122	-21.59967716	-21.65375303	-21.63922518	-21.71993543	-21.7732042	-21.91525424	-21.95399516	-21.99192897	-22.07263923	-22.13236481	-22.22033898	-22.25585149	-22.32768362	-22.42937853	-22.50121065	-22.55205811	-22.57062147	-22.60451977	-22.69652946	-22.70782889	-22.82243745	-22.84665052	-22.89346247	-23	-23.12429379	-23.22356739	-23.37691687	-23.53672316	-23.69572236	-23.83373688	-24.01533495	-24.27683616	-24.55367232	-24.79499596	-24.96287328	-25.04358354	-24.99031477	-24.73688458	-24.38095238	-23.92897498	-23.55932203
-21.51896691	-21.50121065	-21.43583535	-21.43825666	-21.47538337	-21.46004843	-21.45924132	-21.49152542	-21.56658596	-21.59322034	-21.66989508	-21.708636	-21.77966102	-21.82970137	-21.85068604	-21.93139629	-21.97497982	-22.02421308	-22.10088781	-22.20016142	-22.25020178	-22.33494754	-22.40516546	-22.47215496	-22.48748991	-22.57627119	-22.57465698	-22.68523002	-22.71993543	-22.81920904	-22.83615819	-22.93785311	-23.05730428	-23.17352704	-23.25100888	-23.38902341	-23.51896691	-23.64891041	-23.81759483	-24.01291364	-24.22760291	-24.53914447	-24.81355932	-24.99192897	-25.11138015	-24.98870056	-24.75544794	-24.4205004	-23.99192897	-23.53914447
-21.42130751	-21.39305892	-21.41162228	-21.41727199	-21.43341404	-21.4205004	-21.50201776	-21.5157385	-21.60451977	-21.62146893	-21.65375303	-21.71751412	-21.7748184	-21.8393866	-21.89911219	-21.94350282	-21.99677159	-22.05972559	-22.08071025	-22.13075061	-22.20258273	-22.27199354	-22.35754641	-22.44713479	-22.45601291	-22.48748991	-22.49152542	-22.55528652	-22.62146893	-22.66263115	-22.78208232	-22.85391445	-23	-23.13155771	-23.21146086	-23.34705408	-23.44309927	-23.63276836	-23.7748184	-23.92493947	-24.18401937	-24.52623083	-24.78369653	-25.00484262	-25.08716707	-25.00645682	-24.79499596	-24.47941889	-24.0330912	-23.54237288
-21.34463277	-21.32041969	-21.33656174	-21.39467312	-21.41404358	-21.42292171	-21.44067797	-21.44794189	-21.49233253	-21.57627119	-21.63518967	-21.70460048	-21.71993543	-21.84665052	-21.89991929	-21.97497982	-22.05972559	-22.09927361	-22.17836965	-22.2889427	-22.33494754	-22.42857143	-22.46650525	-22.49798224	-22.54317998	-22.59806295	-22.57707829	-22.62873285	-22.67231638	-22.76674738	-22.79580307	-22.90799031	-23.00564972	-23.09039548	-23.18805488	-23.33091203	-23.47457627	-23.65294592	-23.81436642	-24.00161421	-24.2267958	-24.53672316	-24.79822437	-25.00645682	-25.06618241	-24.9362389	-24.8054883	-24.43179984	-24.04358354	-23.5811138
-21.47054076	-21.44874899	-21.45359161	-21.41000807	-21.44309927	-21.45843422	-21.47780468	-21.54560129	-21.56335755	-21.63438257	-21.66020985	-21.70217918	-21.75141243	-21.86844229	-21.94430993	-22.02017756	-22.07102502	-22.13559322	-22.16787732	-22.24939467	-22.34543987	-22.37610977	-22.39709443	-22.43664245	-22.49717514	-22.55528652	-22.6133979	-22.63357546	-22.68765133	-22.71912833	-22.79338176	-22.91525424	-22.99112187	-23.12671509	-23.20419693	-23.33575464	-23.48022599	-23.677159	-23.78046812	-23.98062954	-24.23325262	-24.53833737	-24.80145278	-25.031477	-25.06214689	-24.99515738	-24.79983858	-24.46650525	-24.07425343	-23.6440678
-21.39628733	-21.41323648	-21.46246973	-21.46246973	-21.47457627	-21.49233253	-21.52784504	-21.56981437	-21.59725585	-21.67473769	-21.69491525	-21.73365617	-21.7756255	-21.89104116	-21.94430993	-22.02663438	-22.04923325	-22.11057304	-22.17836965	-22.2582728	-22.31073446	-22.37853107	-22.43987086	-22.47941889	-22.50363196	-22.55932203	-22.60613398	-22.67231638	-22.74011299	-22.7740113	-22.84422922	-22.92251816	-22.99354318	-23.11460856	-23.23728814	-23.4188862	-23.4834544	-23.68845843	-23.78773204	-23.99838579	-24.22841001	-24.51815981	-24.80145278	-25.02582728	-25.08393866	-24.9991929	-24.80225989	-24.44874899	-24.02098467	-23.60936239
-21.4503632	-21.43099274	-21.43179984	-21.4527845	-21.45762712	-21.4842615	-21.50282486	-21.56093624	-21.59322034	-21.64245359	-21.65294592	-21.69410815	-21.8054883	-21.82405165	-21.92655367	-21.97094431	-22.00807103	-22.05972559	-22.11460856	-22.1614205	-22.23405973	-22.27845036	-22.38498789	-22.41162228	-22.41485069	-22.49878935	-22.56981437	-22.59079903	-22.69975787	-22.72477805	-22.81355932	-22.8716707	-22.99273608	-23.10492333	-23.21065375	-23.33817595	-23.4850686	-23.63357546	-23.78127522	-23.91928975	-24.20096852	-24.54075868	-24.80145278	-24.98708636	-25.08635997	-25.01614205	-24.79176755	-24.45762712	-24.05649718	-23.62308313
-21.46489104	-21.5165456	-21.48103309	-21.46650525	-21.47054076	-21.53349475	-21.54479419	-21.59806295	-21.55609362	-21.63357546	-21.68845843	-21.75706215	-21.81598063	-21.85230024	-21.9023406	-22.00807103	-22.04277643	-22.10411622	-22.1598063	-22.18563358	-22.26553672	-22.33656174	-22.34543987	-22.39386602	-22.45359161	-22.56093624	-22.56497175	-22.62953995	-22.70056497	-22.71993543	-22.81436642	-22.91686844	-23.05246166	-23.14527845	-23.27522195	-23.37691687	-23.55367232	-23.65133172	-23.77723971	-23.97255851	-24.20661824	-24.5149314	-24.81598063	-25.03954802	-25.0637611	-25.01210654	-24.82808717	-24.46004843	-24.01694915	-23.59079903
-21.42372881	-21.4196933	-21.4188862	-21.40435835	-21.37449556	-21.43099274	-21.50928168	-21.51815981	-21.5819209	-21.6117837	-21.64729621	-21.71267151	-21.76674738	-21.81194512	-21.85956416	-21.95157385	-22.0645682	-22.10250202	-22.19128329	-22.25988701	-22.31396287	-22.34301856	-22.39709443	-22.43744956	-22.53107345	-22.5803067	-22.66101695	-22.72154964	-22.73769169	-22.83292978	-22.84826473	-22.97740113	-23.01129944	-23.16707022	-23.24213075	-23.34786118	-23.5149314	-23.64164649	-23.7740113	-23.90637611	-24.17998386	-24.50040355	-24.80306699	-24.98950767	-25.06860371	-25.04035513	-24.87651332	-24.51412429	-24.10411622	-23.57062147
-21.49798224	-21.48668281	-21.47941889	-21.47619048	-21.4834544	-21.51331719	-21.55932203	-21.56658596	-21.56012914	-21.5803067	-21.64245359	-21.69895077	-21.80064568	-21.86844229	-21.89749798	-21.95641646	-22.04196933	-22.0653753	-22.18240517	-22.24051655	-22.31799839	-22.41323648	-22.45682002	-22.4826473	-22.50686037	-22.55205811	-22.57627119	-22.65859564	-22.6787732	-22.72800646	-22.76432607	-22.90556901	-23.02098467	-23.14043584	-23.19693301	-23.354318	-23.51896691	-23.69652946	-23.81678773	-23.93381759	-24.13720743	-24.44148507	-24.7740113	-25.00242131	-25.0645682	-25.03389831	-24.8079096	-24.47538337	-24.0952381	-23.6125908
-21.41646489	-21.37288136	-21.38337369	-21.43341404	-21.46650525	-21.44067797	-21.49878935	-21.49798224	-21.55528652	-21.59160613	-21.62631154	-21.68280872	-21.73607748	-21.83292978	-21.89588378	-21.95560936	-22.05569007	-22.13155771	-22.18401937	-22.21630347	-22.25585149	-22.33979015	-22.42372881	-22.46489104	-22.51412429	-22.5811138	-22.57384988	-22.614205	-22.64729621	-22.73365617	-22.84100081	-22.94269572	-23.00484262	-23.11138015	-23.1937046	-23.33575464	-23.42292171	-23.57627119	-23.72962066	-23.89588378	-24.13478612	-24.44713479	-24.7102502	-24.91848265	-25.0653753	-25.02502018	-24.8393866	-24.54640839	-24.07667474	-23.66020985
-21.47296207	-21.49394673	-21.48587571	-21.50686037	-21.51089588	-21.5480226	-21.55125101	-21.58918483	-21.62146893	-21.59160613	-21.65375303	-21.70217918	-21.80468119	-21.87893462	-21.95883777	-21.97982244	-22.0322841	-22.10330912	-22.18401937	-22.21711057	-22.28410008	-22.34543987	-22.40193705	-22.42695722	-22.45924132	-22.49071832	-22.5488297	-22.62953995	-22.71832123	-22.78692494	-22.81920904	-22.89749798	-22.95722357	-23.05891848	-23.17110573	-23.32606941	-23.48668281	-23.64083939	-23.78773204	-23.92171106	-24.16626312	-24.48587571	-24.70298628	-24.94027441	-25.02905569	-25.0008071	-24.8700565	-24.53188055	-24.16949153	-23.71670702
-21.44632768	-21.48022599	-21.48829701	-21.46650525	-21.44148507	-21.44632768	-21.50282486	-21.46408394	-21.53268765	-21.60774818	-21.65778854	-21.67958031	-21.77643261	-21.83212268	-21.94108152	-21.97820823	-22.02824859	-22.0960452	-22.20581114	-22.23083132	-22.31396287	-22.35754641	-22.39386602	-22.44552058	-22.5472155	-22.57384988	-22.63196126	-22.66182405	-22.708636	-22.75383374	-22.8401937	-22.91525424	-23.04600484	-23.11702986	-23.22921711	-23.35916061	-23.47780468	-23.65778854	-23.79741727	-23.96206618	-24.16949153	-24.47054076	-24.75625504	-24.97820823	-25.10250202	-25.01533495	-24.8054883	-24.49959645	-24.05084746	-23.64245359
-21.49152542	-21.46004843	-21.47780468	-21.47861178	-21.50121065	-21.50363196	-21.53268765	-21.56335755	-21.57304278	-21.64729621	-21.66989508	-21.73365617	-21.79580307	-21.8385795	-21.9362389	-21.95964487	-22.04681195	-22.09281679	-22.12590799	-22.21388216	-22.26876513	-22.34624697	-22.39870864	-22.49878935	-22.51977401	-22.55044391	-22.58595642	-22.68200161	-22.69007264	-22.7732042	-22.80306699	-22.94915254	-23.01049233	-23.12590799	-23.25181598	-23.33252623	-23.51251009	-23.67070218	-23.81759483	-24.01614205	-24.21630347	-24.49313963	-24.78450363	-24.968523	-25.09039548	-25.02098467	-24.84987893	-24.58676352	-24.21388216	-23.73042776
-21.43502825	-21.45359161	-21.43825666	-21.43987086	-21.46731235	-21.47619048	-21.5480226	-21.56335755	-21.60694108	-21.66828087	-21.71428571	-21.7740113	-21.8716707	-21.91848265	-21.98305085	-22.06860371	-22.10088781	-22.14447135	-22.2259887	-22.28329298	-22.34705408	-22.38256659	-22.44955609	-22.48748991	-22.56012914	-22.56577885	-22.6448749	-22.67150928	-22.73123487	-22.81759483	-22.85794996	-22.96448749	-23.03793382	-23.10169492	-23.24051655	-23.33171913	-23.46973366	-23.62066182	-23.75383374	-23.95480226	-24.18159806	-24.47619048	-24.76513317	-24.98708636	-25.04681195	-25.00161421	-24.83292978	-24.56981437	-24.16626312	-23.68765133
-21.54237288	-21.57304278	-21.48103309	-21.54398709	-21.55286521	-21.55770783	-21.5794996	-21.57223567	-21.58595642	-21.63438257	-21.71428571	-21.74414851	-21.78288943	-21.86682809	-21.95399516	-21.95560936	-22.00403551	-22.07102502	-22.12510089	-22.17271994	-22.24132365	-22.29217111	-22.38337369	-22.44632768	-22.4511703	-22.54237288	-22.57304278	-22.60451977	-22.69168684	-22.72074253	-22.82728006	-22.88619855	-22.98870056	-23.11541566	-23.21226796	-23.33979015	-23.49152542	-23.61662631	-23.79015335	-23.93381759	-24.16949153	-24.46811945	-24.73284907	-24.99435028	-25.07990315	-25.03793382	-24.87812752	-24.53107345	-24.13236481	-23.70056497
-21.48184019	-21.46489104	-21.44874899	-21.46166263	-21.48103309	-21.48022599	-21.53349475	-21.60613398	-21.61581921	-21.66747377	-21.677159	-21.7417272	-21.80064568	-21.86359968	-21.9023406	-21.94915254	-22.04196933	-22.12187248	-22.17756255	-22.18966909	-22.26472962	-22.354318	-22.40920097	-22.46569814	-22.53188055	-22.53833737	-22.55609362	-22.60855529	-22.66101695	-22.7409201	-22.75786925	-22.86682809	-22.94673123	-23.07990315	-23.1937046	-23.30427764	-23.45762712	-23.57223567	-23.75141243	-23.91767554	-24.16707022	-24.44632768	-24.74656981	-24.94430993	-24.98305085	-25.00968523	-24.83212268	-24.51008878	-24.1299435	-23.69733656
-21.54237288	-21.50282486	-21.48748991	-21.49313963	-21.47619048	-21.51331719	-21.51412429	-21.52461663	-21.57788539	-21.614205	-21.68926554	-21.7094431	-21.77643261	-21.90960452	-21.91767554	-22.00726392	-22.03631961	-22.13962873	-22.15819209	-22.20419693	-22.2566586	-22.37772397	-22.43664245	-22.49394673	-22.53591606	-22.5794996	-22.58434221	-22.63599677	-22.66585956	-22.76836158	-22.81840194	-22.91444713	-23.02017756	-23.11622276	-23.18644068	-23.30024213	-23.44229217	-23.65940274	-23.81436642	-23.95964487	-24.1598063	-24.44229217	-24.73930589	-24.95157385	-25.03551251	-24.99677159	-24.8062954	-24.53268765	-24.16787732	-23.69491525
-21.47134786	-21.47215496	-21.48991122	-21.51089588	-21.53107345	-21.56012914	-21.55932203	-21.59806295	-21.59564165	-21.62792575	-21.61824052	-21.73769169	-21.8071025	-21.88458434	-21.94027441	-21.98627926	-22.10411622	-22.21388216	-22.2251816	-22.26795803	-22.37207425	-22.40920097	-22.46327684	-22.46408394	-22.51089588	-22.56900726	-22.60451977	-22.65052462	-22.70379338	-22.75060533	-22.78934625	-22.8385795	-22.96368039	-23.09120258	-23.18079096	-23.28813559	-23.42211461	-23.58272801	-23.73849879	-23.92816788	-24.1283293	-24.42937853	-24.71993543	-24.94350282	-25.05649718	-24.99354318	-24.83212268	-24.53188055	-24.16626312	-23.71832123
-21.45924132	-21.4519774	-21.43341404	-21.41485069	-21.4527845	-21.49394673	-21.51251009	-21.58595642	-21.62711864	-21.66828087	-21.70782889	-21.75383374	-21.81517353	-21.90637611	-21.97820823	-22.04358354	-22.08071025	-22.16384181	-22.18159806	-22.26311542	-22.33010492	-22.3874092	-22.45520581	-22.54317998	-22.54237288	-22.53995157	-22.58837772	-22.62066182	-22.64891041	-22.72154964	-22.8054883	-22.92816788	-22.99677159	-23.13962873	-23.25020178	-23.39548023	-23.52058111	-23.63357546	-23.79015335	-23.9346247	-24.17191283	-24.41565779	-24.7425343	-24.95641646	-25.08393866	-25.06779661	-24.89830508	-24.58353511	-24.19612591	-23.74576271
-21.47538337	-21.48991122	-21.46004843	-21.47296207	-21.52542373	-21.49556094	-21.5811138	-21.56093624	-21.62873285	-21.63034705	-21.66989508	-21.75786925	-21.85310734	-21.89830508	-21.93058918	-22.02905569	-22.07586764	-22.11138015	-22.19774011	-22.27037934	-22.31234867	-22.37046005	-22.40839387	-22.46731235	-22.51331719	-22.52461663	-22.55609362	-22.59241324	-22.6464891	-22.68765133	-22.79580307	-22.86037127	-22.98547215	-23.07667474	-23.17433414	-23.29539952	-23.4842615	-23.5803067	-23.72800646	-23.91444713	-24.11622276	-24.39790153	-24.68038741	-24.87974173	-25.04842615	-25.00322841	-24.86440678	-24.5488297	-24.14769976	-23.65052462
-21.47457627	-21.5173527	-21.48587571	-21.4834544	-21.51977401	-21.5794996	-21.56255044	-21.62146893	-21.63438257	-21.68280872	-21.68200161	-21.73930589	-21.80145278	-21.86602098	-21.91606134	-21.95722357	-22.05246166	-22.06214689	-22.13882163	-22.21226796	-22.28490718	-22.29782082	-22.35754641	-22.44229217	-22.4850686	-22.52380952	-22.52703793	-22.55528652	-22.59725585	-22.65456013	-22.76513317	-22.87651332	-22.95964487	-23.06779661	-23.13640032	-23.2582728	-23.40112994	-23.60048426	-23.73284907	-23.89588378	-24.07344633	-24.37449556	-24.68361582	-24.91606134	-25.0322841	-25.04761905	-24.86198547	-24.5819209	-24.19935432	-23.7409201
-21.48022599	-21.45924132	-21.46408394	-21.44552058	-21.48668281	-21.50686037	-21.55205811	-21.5794996	-21.5480226	-21.61097659	-21.64164649	-21.72558515	-21.79499596	-21.87893462	-21.92816788	-22.00726392	-22.07344633	-22.12590799	-22.18159806	-22.2251816	-22.33898305	-22.40677966	-22.46650525	-22.49152542	-22.53349475	-22.55205811	-22.57304278	-22.614205	-22.66989508	-22.70379338	-22.78853914	-22.89184826	-22.97094431	-23.05891848	-23.19128329	-23.30024213	-23.44067797	-23.59887006	-23.74899112	-23.91928975	-24.12025827	-24.4188862	-24.708636	-24.90637611	-25.0322841	-24.99192897	-24.80952381	-24.5488297	-24.15173527	-23.66585956
-21.48910412	-21.49313963	-21.49233253	-21.52300242	-21.56739306	-21.57707829	-21.56820016	-21.63115416	-21.6440678	-21.68200161	-21.67958031	-21.72316384	-21.75706215	-21.84826473	-21.89991929	-21.97336562	-22.03389831	-22.10088781	-22.16303471	-22.1937046	-22.26957224	-22.34624697	-22.44148507	-22.48668281	-22.48022599	-22.50040355	-22.57384988	-22.64971751	-22.73769169	-22.75302663	-22.84584342	-22.94027441	-23.01937046	-23.11380145	-23.22356739	-23.32041969	-23.43583535	-23.59887006	-23.72962066	-23.89588378	-24.14205004	-24.41565779	-24.6787732	-24.91041162	-25.01533495	-25.01129944	-24.87489911	-24.55205811	-24.21468927	-23.72235674
-21.46731235	-21.44309927	-21.44794189	-21.44713479	-21.48103309	-21.47376917	-21.53026634	-21.57788539	-21.59806295	-21.65213882	-21.708636	-21.77885391	-21.86682809	-21.92655367	-21.97740113	-21.9991929	-22.08878128	-22.14850686	-22.18724778	-22.26957224	-22.30024213	-22.36158192	-22.44874899	-22.50605327	-22.55205811	-22.56981437	-22.61016949	-22.62953995	-22.68200161	-22.7756255	-22.86359968	-22.95318805	-23.05246166	-23.15334948	-23.27522195	-23.3874092	-23.56093624	-23.66343826	-23.80952381	-23.91202583	-24.15415658	-24.41242938	-24.68926554	-24.9031477	-25.03712672	-25.02663438	-24.86602098	-24.57707829	-24.18321227	-23.73365617
-21.44471348	-21.39305892	-21.3882163	-21.41000807	-21.4196933	-21.43179984	-21.44471348	-21.49394673	-21.47619048	-21.52461663	-21.62631154	-21.69814366	-21.7732042	-21.80225989	-21.85875706	-21.96610169	-21.97255851	-22.10411622	-22.10653753	-22.21791768	-22.28006457	-22.33575464	-22.36238902	-22.39709443	-22.42776433	-22.49152542	-22.52300242	-22.59644875	-22.63841808	-22.67312349	-22.70621469	-22.8385795	-22.9354318	-23.05811138	-23.19854722	-23.30669895	-23.45762712	-23.58514931	-23.70621469	-23.90960452	-24.08474576	-24.38175948	-24.68603713	-24.91444713	-25.06618241	-24.99031477	-24.8708636	-24.5496368	-24.15254237	-23.64326069
-21.20500404	-21.2590799	-21.26311542	-21.23244552	-21.25988701	-21.31315577	-21.36319613	-21.4188862	-21.43825666	-21.50443906	-21.54237288	-21.58837772	-21.67393059	-21.71832123	-21.78369653	-21.80306699	-21.86521388	-21.89749798	-21.96045198	-22.02744149	-22.07263923	-22.11702986	-22.13236481	-22.13317191	-22.18321227	-22.22356739	-22.2905569	-22.3559322	-22.39628733	-22.46973366	-22.55447942	-22.645682	-22.74414851	-22.83373688	-22.98627926	-23.13317191	-23.26472962	-23.42453592	-23.5488297	-23.8377724	-24.0960452	-24.44471348	-24.67312349	-24.75786925	-24.73365617	-24.53914447	-24.24697337	-23.84503632	-23.43744956	-23.01372074
-21.24213075	-21.21307506	-21.20338983	-21.21307506	-21.23970944	-21.25988701	-21.28732849	-21.32041969	-21.3535109	-21.40112994	-21.45924132	-21.50686037	-21.53510896	-21.64971751	-21.72154964	-21.76432607	-21.82485876	-21.88781275	-21.94592413	-22.01533495	-22.05730428	-22.09120258	-22.1920904	-22.22195319	-22.25585149	-22.28490718	-22.31476998	-22.37449556	-22.41000807	-22.49475383	-22.59483454	-22.75383374	-22.83131558	-22.89104116	-23.05326877	-23.1622276	-23.28410008	-23.43260694	-23.60532688	-23.8716707	-24.19047619	-24.4503632	-24.71347861	-24.80952381	-24.73849879	-24.57465698	-24.23970944	-23.89426957	-23.42453592	-23.00322841
-21.20419693	-21.21307506	-21.19774011	-21.23648103	-21.25100888	-21.24697337	-21.28248588	-21.30589185	-21.40193705	-21.45762712	-21.49233253	-21.51008878	-21.57546408	-21.65778854	-21.7094431	-21.77158999	-21.79661017	-21.85552865	-21.89749798	-21.92413236	-22.01291364	-22.09039548	-22.08393866	-22.17433414	-22.20661824	-22.25988701	-22.27360775	-22.33252623	-22.38902341	-22.51251009	-22.58353511	-22.73204197	-22.80387409	-22.9039548	-23.02824859	-23.15092817	-23.31234867	-23.44390638	-23.62469734	-23.87570621	-24.20419693	-24.47780468	-24.70298628	-24.78450363	-24.70460048	-24.52865214	-24.23970944	-23.79176755	-23.37288136	-22.9362389
-21.17514124	-21.18079096	-21.18805488	-21.1928975	-21.29539952	-21.28813559	-21.34221146	-21.37288136	-21.39225182	-21.49394673	-21.53268765	-21.60532688	-21.63599677	-21.71589992	-21.76190476	-21.82647296	-21.84745763	-21.92332526	-21.98870056	-22.01694915	-22.07102502	-22.11460856	-22.15577078	-22.21468927	-22.2259887	-22.27037934	-22.3212268	-22.35754641	-22.42776433	-22.49878935	-22.58272801	-22.66182405	-22.77158999	-22.90153349	-23.04519774	-23.18321227	-23.31557708	-23.46004843	-23.61904762	-23.88377724	-24.15577078	-24.50847458	-24.73930589	-24.81033091	-24.76109766	-24.62953995	-24.32041969	-23.92978208	-23.42372881	-23.04358354
-21.22921711	-21.26957224	-21.25343019	-21.29862793	-21.32929782	-21.34301856	-21.35835351	-21.39386602	-21.42615012	-21.4511703	-21.53753027	-21.61904762	-21.68845843	-21.73123487	-21.75786925	-21.81275222	-21.89346247	-21.92897498	-21.99838579	-22.07183212	-22.09362389	-22.14527845	-22.18321227	-22.19612591	-22.24213075	-22.24455206	-22.32768362	-22.39709443	-22.44632768	-22.50605327	-22.58434221	-22.69491525	-22.7748184	-22.92090395	-23.03793382	-23.18159806	-23.30750605	-23.43422115	-23.62711864	-23.88458434	-24.20258273	-24.49798224	-24.70702179	-24.80952381	-24.7425343	-24.59241324	-24.23405973	-23.81113801	-23.37933818	-23.0008071
-21.19531881	-21.1945117	-21.17917676	-21.22760291	-21.2566586	-21.32041969	-21.34382567	-21.37449556	-21.41323648	-21.44955609	-21.51089588	-21.54640839	-21.65617433	-21.66263115	-21.75221953	-21.80225989	-21.83373688	-21.86279257	-21.95480226	-22.00242131	-22.04681195	-22.08635997	-22.11945117	-22.16626312	-22.18805488	-22.26311542	-22.33091203	-22.34382567	-22.41323648	-22.46569814	-22.56335755	-22.65778854	-22.75544794	-22.8708636	-22.99677159	-23.10169492	-23.26069411	-23.39790153	-23.58353511	-23.83535109	-24.15334948	-24.40758676	-24.68684423	-24.80225989	-24.75302663	-24.57062147	-24.20903955	-23.78773204	-23.35916061	-22.99273608
-21.19774011	-21.23163842	-21.20258273	-21.20258273	-21.27441485	-21.29620662	-21.33898305	-21.39628733	-21.43664245	-21.47134786	-21.50121065	-21.5794996	-21.68119451	-21.66505246	-21.75221953	-21.72881356	-21.81033091	-21.90153349	-21.9693301	-22.04358354	-22.07990315	-22.13559322	-22.14608555	-22.20823245	-22.27441485	-22.29782082	-22.35108959	-22.42211461	-22.45359161	-22.50847458	-22.57062147	-22.67150928	-22.79661017	-22.9047619	-23.0653753	-23.19693301	-23.32929782	-23.43744956	-23.62631154	-23.85391445	-24.13155771	-24.46166263	-24.73123487	-24.81840194	-24.80225989	-24.58999193	-24.25988701	-23.83292978	-23.43260694	-23.01210654
-21.17191283	-21.16707022	-21.19693301	-21.20823245	-21.25020178	-21.29378531	-21.32445521	-21.40516546	-21.41323648	-21.43099274	-21.44471348	-21.53510896	-21.60936239	-21.68926554	-21.75948345	-21.78692494	-21.85714286	-21.92009685	-21.98143664	-22.03389831	-22.08797417	-22.15657789	-22.16545601	-22.23728814	-22.27925747	-22.32929782	-22.3535109	-22.38498789	-22.48022599	-22.49233253	-22.61097659	-22.7102502	-22.83615819	-22.92897498	-23.06053269	-23.21226796	-23.33656174	-23.46489104	-23.6117837	-23.89346247	-24.17110573	-24.4826473	-24.69410815	-24.83373688	-24.80064568	-24.60532688	-24.30104923	-23.82485876	-23.39870864	-23.00887813
-21.1937046	-21.22276029	-21.24213075	-21.23244552	-21.2566586	-21.32849072	-21.36077482	-21.43018563	-21.40435835	-21.47054076	-21.53026634	-21.56820016	-21.66424536	-21.72316384	-21.78611784	-21.82566586	-21.88619855	-21.94995964	-22.01614205	-22.08232446	-22.16949153	-22.23325262	-22.22195319	-22.22921711	-22.30669895	-22.31799839	-22.39709443	-22.46246973	-22.52300242	-22.58272801	-22.68603713	-22.7740113	-22.88539144	-22.95157385	-23.08232446	-23.21065375	-23.33171913	-23.46650525	-23.61501211	-23.87409201	-24.18724778	-24.5157385	-24.66585956	-24.79499596	-24.79822437	-24.61904762	-24.27764326	-23.88216303	-23.41323648	-23.02179177
-21.14043584	-21.16787732	-21.17352704	-21.15577078	-21.15899919	-21.17110573	-21.21307506	-21.31154157	-21.42292171	-21.4503632	-21.50605327	-21.55690073	-21.60774818	-21.67393059	-21.73607748	-21.82001614	-21.8393866	-21.91686844	-21.96045198	-22.00645682	-22.08313156	-22.13317191	-22.17594835	-22.1928975	-22.22841001	-22.2905569	-22.32606941	-22.385795	-22.46489104	-22.47619048	-22.54640839	-22.63357546	-22.74899112	-22.88054883	-22.98708636	-23.15254237	-23.29862793	-23.43341404	-23.59644875	-23.8062954	-24.17191283	-24.44874899	-24.67231638	-24.78369653	-24.76351897	-24.59079903	-24.25020178	-23.84261501	-23.42937853	-23.02340597
-21.29943503	-21.29620662	-21.28571429	-21.22356739	-21.24939467	-21.2582728	-21.2905569	-21.34866828	-21.40758676	-21.4826473	-21.48910412	-21.59079903	-21.63357546	-21.73849879	-21.78127522	-21.84422922	-21.8724778	-21.92897498	-22.01533495	-22.062954	-22.13397902	-22.19531881	-22.25504439	-22.24616626	-22.30024213	-22.31719128	-22.40355125	-22.45520581	-22.48022599	-22.56174334	-22.61581921	-22.7102502	-22.78369653	-22.89911219	-23.02421308	-23.17433414	-23.2889427	-23.4196933	-23.60451977	-23.84987893	-24.1937046	-24.50201776	-24.70137207	-24.81355932	-24.7756255	-24.6117837	-24.30024213	-23.88054883	-23.43179984	-23.05004036
-21.25181598	-21.28167877	-21.25504439	-21.2574657	-21.28652139	-21.322841	-21.35028249	-21.43179984	-21.46408394	-21.54317998	-21.58918483	-21.64326069	-21.66989508	-21.74818402	-21.83454399	-21.89830508	-21.93139629	-21.98708636	-21.98789346	-22.05811138	-22.11622276	-22.23163842	-22.22356739	-22.2590799	-22.31638418	-22.32929782	-22.34382567	-22.44067797	-22.50121065	-22.60451977	-22.63518967	-22.77966102	-22.88458434	-22.97578692	-23.08151735	-23.20338983	-23.31396287	-23.46004843	-23.63922518	-23.84665052	-24.17514124	-24.49717514	-24.66101695	-24.79983858	-24.79338176	-24.60613398	-24.23163842	-23.85149314	-23.39548023	-23.01694915
-21.27037934	-21.2582728	-21.24858757	-21.25262308	-21.27280065	-21.34786118	-21.36642454	-21.43825666	-21.42372881	-21.50686037	-21.53026634	-21.5794996	-21.66343826	-21.66989508	-21.76997579	-21.82243745	-21.89588378	-21.95157385	-22.02179177	-22.062954	-22.12510089	-22.15334948	-22.17352704	-22.1920904	-22.2582728	-22.322841	-22.35108959	-22.44067797	-22.48991122	-22.54075868	-22.59644875	-22.7417272	-22.84100081	-22.93946731	-23.07425343	-23.20177563	-23.33898305	-23.46731235	-23.6779661	-23.91283293	-24.20258273	-24.47376917	-24.71993543	-24.82243745	-24.80952381	-24.5803067	-24.25181598	-23.83212268	-23.41404358	-23.02986279
-21.23163842	-21.23567393	-21.2574657	-21.24132365	-21.27845036	-21.28813559	-21.36400323	-21.36642454	-21.40032284	-21.43664245	-21.48103309	-21.55447942	-21.65859564	-21.677159	-21.71912833	-21.77239709	-21.8377724	-21.91202583	-21.98547215	-22.02340597	-22.07990315	-22.15657789	-22.18079096	-22.22195319	-22.27683616	-22.31557708	-22.3559322	-22.40677966	-22.44148507	-22.50040355	-22.58676352	-22.68845843	-22.78369653	-22.8708636	-22.99435028	-23.13962873	-23.29297821	-23.4180791	-23.55367232	-23.82001614	-24.1614205	-24.50282486	-24.71589992	-24.82243745	-24.79338176	-24.63357546	-24.27037934	-23.86198547	-23.39628733	-23.07021792
-21.22356739	-21.21791768	-21.22760291	-21.27118644	-21.30589185	-21.31961259	-21.32929782	-21.36481033	-21.39709443	-21.50524617	-21.52542373	-21.59241324	-21.62308313	-21.66020985	-21.72154964	-21.77966102	-21.89507667	-21.92009685	-21.99192897	-22.01614205	-22.08393866	-22.15657789	-22.21226796	-22.2574657	-22.26876513	-22.34543987	-22.35754641	-22.43179984	-22.47861178	-22.53591606	-22.62389023	-22.72881356	-22.83373688	-22.91767554	-23.04923325	-23.17433414	-23.30185634	-23.44309927	-23.60451977	-23.84826473	-24.15173527	-24.45682002	-24.68200161	-24.80064568	-24.81759483	-24.55851493	-24.21711057	-23.74414851	-23.34221146	-22.9991929
-21.20903955	-21.17836965	-21.17191283	-21.22760291	-21.23728814	-21.27360775	-21.32929782	-21.322841	-21.36965295	-21.43018563	-21.49071832	-21.5496368	-21.59483454	-21.66343826	-21.73769169	-21.75867635	-21.85230024	-21.91928975	-21.94995964	-22.00887813	-22.04761905	-22.07183212	-22.12348668	-22.16626312	-22.23728814	-22.28410008	-22.33414044	-22.37610977	-22.46650525	-22.48910412	-22.60936239	-22.72074253	-22.85391445	-22.94269572	-23.07344633	-23.17191283	-23.29862793	-23.45924132	-23.6440678	-23.88377724	-24.19693301	-24.43583535	-24.6787732	-24.82647296	-24.76674738	-24.5819209	-24.24051655	-23.81113801	-23.38014528	-23.00484262
-21.26230831	-21.26472962	-21.25181598	-21.27925747	-21.25181598	-21.3220339	-21.31961259	-21.37046005	-21.39305892	-21.44390638	-21.50928168	-21.63599677	-21.6133979	-21.69652946	-21.7409201	-21.79661017	-21.86037127	-21.9039548	-21.96125908	-22.0330912	-22.09846651	-22.12025827	-22.1937046	-22.26553672	-22.30589185	-22.32929782	-22.34624697	-22.39305892	-22.47941889	-22.54156578	-22.61985472	-22.73042776	-22.81598063	-22.95157385	-23.04116223	-23.24051655	-23.34543987	-23.48991122	-23.65294592	-23.90799031	-24.24778047	-24.55367232	-24.78046812	-24.89991929	-24.82001614	-24.62066182	-24.25988701	-23.85552865	-23.43422115	-23.00322841
-21.15334948	-21.17836965	-21.18805488	-21.2243745	-21.24293785	-21.26150121	-21.30266344	-21.3212268	-21.37126715	-21.4205004	-21.47215496	-21.50928168	-21.58595642	-21.59806295	-21.6787732	-21.7425343	-21.82889427	-21.86924939	-21.95560936	-22.00403551	-22.06618241	-22.13962873	-22.17756255	-22.26230831	-22.25988701	-22.26069411	-22.32445521	-22.36158192	-22.43906376	-22.50363196	-22.57788539	-22.67150928	-22.78853914	-22.89911219	-23.04439064	-23.15334948	-23.26715093	-23.43422115	-23.61985472	-23.85472155	-24.16384181	-24.48022599	-24.66908797	-24.76674738	-24.7409201	-24.4842615	-24.14931396	-23.72558515	-23.35996772	-22.97255851
-21.28167877	-21.25343019	-21.27280065	-21.28571429	-21.3220339	-21.35028249	-21.40839387	-21.39790153	-21.46731235	-21.49071832	-21.53995157	-21.56981437	-21.63115416	-21.66989508	-21.76997579	-21.82324455	-21.9039548	-21.95803067	-21.97740113	-22.05972559	-22.08958838	-22.17029863	-22.20581114	-22.22760291	-22.24939467	-22.28248588	-22.33333333	-22.40355125	-22.45762712	-22.48184019	-22.55932203	-22.68038741	-22.79257466	-22.91686844	-23.07021792	-23.2267958	-23.37933818	-23.47538337	-23.64164649	-23.86037127	-24.19531881	-24.49878935	-24.71267151	-24.80064568	-24.77966102	-24.5811138	-24.21388216	-23.81355932	-23.39144471	-23.00726392
-21.19935432	-21.24374496	-21.22114609	-21.26553672	-21.26957224	-21.29297821	-21.33736885	-21.36238902	-21.39305892	-21.42453592	-21.4850686	-21.52623083	-21.58837772	-21.64729621	-21.69975787	-21.79983858	-21.83454399	-21.90718321	-21.95480226	-22.01937046	-22.06133979	-22.0952381	-22.15496368	-22.1614205	-22.22195319	-22.24051655	-22.31799839	-22.37288136	-22.45843422	-22.5149314	-22.60774818	-22.7110573	-22.79903148	-22.91202583	-23.05084746	-23.17594835	-23.29539952	-23.46489104	-23.64003228	-23.89104116	-24.19612591	-24.51896691	-24.70621469	-24.8054883	-24.75221953	-24.52219532	-24.21226796	-23.79580307	-23.37530266	-22.99757869
-21.21630347	-21.26392252	-21.22921711	-21.28087167	-21.28167877	-21.3220339	-21.3551251	-21.37288136	-21.42372881	-21.45762712	-21.55286521	-21.56900726	-21.64891041	-21.68926554	-21.75867635	-21.80145278	-21.83292978	-21.86440678	-21.937046	-21.9669088	-22.04116223	-22.09120258	-22.12106538	-22.21549637	-22.23083132	-22.31154157	-22.34705408	-22.385795	-22.45439871	-22.53026634	-22.60209847	-22.72154964	-22.81759483	-22.90718321	-23.05488297	-23.18240517	-23.28652139	-23.40920097	-23.56820016	-23.86521388	-24.2259887	-24.49556094	-24.72316384	-24.79257466	-24.75060533	-24.51977401	-24.18886199	-23.78531073	-23.40355125	-23.01937046
-21.24535916	-21.26069411	-21.2905569	-21.29701372	-21.29217111	-21.31073446	-21.33575464	-21.3882163	-21.42372881	-21.48103309	-21.55609362	-21.60774818	-21.65940274	-21.73123487	-21.78773204	-21.81678773	-21.89911219	-21.94108152	-21.97578692	-22.05569007	-22.08474576	-22.1291364	-22.1291364	-22.19128329	-22.26472962	-22.25181598	-22.36561743	-22.40032284	-22.44390638	-22.51815981	-22.58514931	-22.69491525	-22.78127522	-22.90072639	-23.02582728	-23.16545601	-23.26230831	-23.44552058	-23.56497175	-23.84987893	-24.16464891	-24.48991122	-24.68038741	-24.79176755	-24.71589992	-24.54479419	-24.21630347	-23.81275222	-23.38418079	-23.00968523
-21.28652139	-21.29217111	-21.31638418	-21.2905569	-21.33414044	-21.3559322	-21.39467312	-21.37610977	-21.40193705	-21.46731235	-21.53188055	-21.63276836	-21.63599677	-21.67231638	-21.72316384	-21.82324455	-21.86924939	-21.91202583	-22.00322841	-22.03712672	-22.08555287	-22.1275222	-22.16545601	-22.20581114	-22.30104923	-22.31961259	-22.35916061	-22.4188862	-22.49636804	-22.51896691	-22.57304278	-22.68926554	-22.77966102	-22.85714286	-23.02179177	-23.15738499	-23.2905569	-23.40435835	-23.6133979	-23.86117837	-24.1945117	-24.49233253	-24.7110573	-24.79822437	-24.73769169	-24.58272801	-24.26634383	-23.81840194	-23.38014528	-22.98547215
-21.17998386	-21.21711057	-21.20177563	-21.17917676	-21.20661824	-21.2582728	-21.29297821	-21.37368846	-21.40758676	-21.46973366	-21.49313963	-21.53672316	-21.59483454	-21.66908797	-21.73527038	-21.78853914	-21.83696529	-21.89830508	-21.96610169	-22.03631961	-22.05972559	-22.11218725	-22.17998386	-22.21549637	-22.24858757	-22.32687651	-22.33575464	-22.38014528	-22.42695722	-22.44955609	-22.54156578	-22.68038741	-22.79338176	-22.88297014	-23.02824859	-23.17514124	-23.32768362	-23.47941889	-23.61904762	-23.89184826	-24.20016142	-24.54237288	-24.77885391	-24.86440678	-24.78934625	-24.58757062	-24.26634383	-23.87489911	-23.42211461	-23.0330912
-21.25181598	-21.26715093	-21.23244552	-21.2590799	-21.27925747	-21.34059726	-21.37853107	-21.40516546	-21.43744956	-21.4834544	-21.50686037	-21.54237288	-21.62953995	-21.69330105	-21.70540759	-21.77239709	-21.84180791	-21.89507667	-21.9693301	-22.02017756	-22.03712672	-22.11702986	-22.16868442	-22.20338983	-22.20903955	-22.24778047	-22.33575464	-22.40435835	-22.44632768	-22.52623083	-22.54479419	-22.69572236	-22.79015335	-22.87732042	-22.99273608	-23.14205004	-23.2889427	-23.44309927	-23.63196126	-23.88135593	-24.18644068	-24.51896691	-24.73527038	-24.84584342	-24.76594027	-24.5173527	-24.26230831	-23.86521388	-23.41404358	-23.05407587
-21.16707022	-21.14689266	-21.20177563	-21.22195319	-21.2259887	-21.30104923	-21.29620662	-21.36400323	-21.41565779	-21.4826473	-21.53188055	-21.59079903	-21.64083939	-21.70298628	-21.73527038	-21.81436642	-21.84826473	-21.88861985	-21.98708636	-22.04600484	-22.06860371	-22.0976594	-22.13478612	-22.2267958	-22.25423729	-22.31719128	-22.3559322	-22.41646489	-22.46489104	-22.53430186	-22.58514931	-22.68200161	-22.82001614	-22.90960452	-23.02179177	-23.17998386	-23.2582728	-23.40032284	-23.5811138	-23.84180791	-24.15173527	-24.46569814	-24.68119451	-24.78531073	-24.75544794	-24.48910412	-24.20338983	-23.81275222	-23.37126715	-22.97740113
-21.17998386	-21.15899919	-21.18079096	-21.20742534	-21.22841001	-21.27522195	-21.32041969	-21.33656174	-21.41565779	-21.42937853	-21.50686037	-21.57062147	-21.66828087	-21.72316384	-21.77158999	-21.82647296	-21.85230024	-21.9039548	-21.92897498	-21.98385795	-22.04923325	-22.08313156	-22.14285714	-22.18805488	-22.23728814	-22.25585149	-22.32041969	-22.38418079	-22.43018563	-22.54640839	-22.59887006	-22.6787732	-22.76190476	-22.86844229	-23.01856336	-23.17271994	-23.30669895	-23.43502825	-23.59241324	-23.86602098	-24.16545601	-24.50201776	-24.68280872	-24.79580307	-24.74576271	-24.5165456	-24.18240517	-23.81194512	-23.36723164	-22.96610169
-21.14366425	-21.19774011	-21.13317191	-21.18563358	-21.18805488	-21.22195319	-21.24535916	-21.30750605	-21.34221146	-21.42292171	-21.49394673	-21.57062147	-21.60613398	-21.64164649	-21.7110573	-21.78531073	-21.88054883	-21.88700565	-21.94915254	-21.97659403	-22.05165456	-22.11541566	-22.15819209	-22.18401937	-22.21307506	-22.27845036	-22.31315577	-22.38983051	-22.48103309	-22.52703793	-22.56900726	-22.71267151	-22.76836158	-22.90879742	-23.0306699	-23.18482647	-23.34059726	-23.44471348	-23.62631154	-23.88619855	-24.19935432	-24.47941889	-24.71993543	-24.82647296	-24.76109766	-24.55125101	-24.24616626	-23.88861985	-23.44390638	-23.01452785
-21.21711057	-21.23809524	-21.2243745	-21.23809524	-21.21711057	-21.28087167	-21.29701372	-21.36077482	-21.42937853	-21.45682002	-21.51896691	-21.58272801	-21.60855529	-21.69168684	-21.75625504	-21.76432607	-21.84261501	-21.89911219	-21.96610169	-22.00322841	-22.08474576	-22.10411622	-22.17917676	-22.20419693	-22.2267958	-22.26230831	-22.30912026	-22.37368846	-22.46731235	-22.53833737	-22.63357546	-22.7102502	-22.82324455	-22.93866021	-23.08151735	-23.20903955	-23.31880549	-23.47538337	-23.64164649	-23.89426957	-24.16707022	-24.45439871	-24.69330105	-24.79580307	-24.76997579	-24.57384988	-24.23809524	-23.82485876	-23.42211461	-23.05730428
-21.22276029	-21.19612591	-21.21388216	-21.23970944	-21.25585149	-21.27522195	-21.28571429	-21.31315577	-21.37853107	-21.44955609	-21.49152542	-21.52219532	-21.59887006	-21.62953995	-21.70217918	-21.74495561	-21.76109766	-21.88297014	-21.95560936	-21.99112187	-22.03631961	-22.05488297	-22.15173527	-22.19693301	-22.20742534	-22.25988701	-22.3236481	-22.36884584	-22.44229217	-22.51896691	-22.6117837	-22.70621469	-22.80145278	-22.93139629	-23.05891848	-23.16949153	-23.30750605	-23.40758676	-23.57546408	-23.87651332	-24.19774011	-24.50686037	-24.72719935	-24.83373688	-24.78692494	-24.59564165	-24.28410008	-23.86682809	-23.44955609	-23.08393866
-21.18079096	-21.20903955	-21.20581114	-21.17191283	-21.16707022	-21.18805488	-21.28410008	-21.31154157	-21.39628733	-21.4826473	-21.50605327	-21.5480226	-21.62066182	-21.70137207	-21.78288943	-21.81194512	-21.87489911	-21.95157385	-21.97013721	-22.03389831	-22.07667474	-22.1275222	-22.14608555	-22.19047619	-22.26392252	-22.26957224	-22.32041969	-22.39225182	-22.42534302	-22.49636804	-22.59322034	-22.68523002	-22.75060533	-22.8716707	-23.00807103	-23.15738499	-23.291364	-23.40193705	-23.60451977	-23.88942696	-24.21872478	-24.54398709	-24.79176755	-24.84342211	-24.8071025	-24.55528652	-24.27118644	-23.85956416	-23.43018563	-23.04519774
-21.1945117	-21.24535916	-21.23486683	-21.30992736	-21.32687651	-21.30104923	-21.37126715	-21.36561743	-21.43018563	-21.47619048	-21.52865214	-21.62146893	-21.6440678	-21.75625504	-21.78773204	-21.8071025	-21.89588378	-21.9346247	-22.02905569	-22.0330912	-22.07990315	-22.16868442	-22.20823245	-22.23163842	-22.29217111	-22.30589185	-22.38175948	-22.41485069	-22.46085553	-22.49878935	-22.56416465	-22.69168684	-22.81678773	-22.94108152	-23.08313156	-23.19693301	-23.34221146	-23.4826473	-23.65617433	-23.91364003	-24.24374496	-24.57142857	-24.76190476	-24.88054883	-24.77158999	-24.56658596	-24.21711057	-23.86602098	-23.4180791	-23.05326877
-21.2259887	-21.21630347	-21.22114609	-21.23083132	-21.26311542	-21.26472962	-21.3212268	-21.354318	-21.38175948	-21.39951574	-21.48748991	-21.57062147	-21.63761098	-21.65052462	-21.71267151	-21.76029056	-21.8385795	-21.88942696	-21.93946731	-21.96206618	-22.01129944	-22.08151735	-22.1622276	-22.16707022	-22.20742534	-22.24616626	-22.29297821	-22.35108959	-22.39063761	-22.46892655	-22.52945924	-22.66182405	-22.78208232	-22.87570621	-23.02986279	-23.19935432	-23.31234867	-23.47780468	-23.62711864	-23.89507667	-24.21307506	-24.54237288	-24.73446328	-24.85633575	-24.78531073	-24.5811138	-24.291364	-23.84745763	-23.4180791	-23.02744149
-21.22114609	-21.22033898	-21.21791768	-21.1928975	-21.28248588	-21.30024213	-21.32606941	-21.354318	-21.40677966	-21.46811945	-21.52219532	-21.56497175	-21.677159	-21.69087974	-21.78773204	-21.81113801	-21.83615819	-21.90637611	-21.94915254	-22.00161421	-22.08555287	-22.14043584	-22.1945117	-22.2574657	-22.31234867	-22.3535109	-22.40597256	-22.44471348	-22.48991122	-22.51008878	-22.59725585	-22.67958031	-22.7740113	-22.89426957	-23.05326877	-23.16787732	-23.33575464	-23.47780468	-23.64245359	-23.9346247	-24.21630347	-24.5149314	-24.7417272	-24.82728006	-24.7732042	-24.55851493	-24.2590799	-23.80145278	-23.39870864	-23.00807103
-21.28248588	-21.26957224	-21.24697337	-21.27199354	-21.27118644	-21.30912026	-21.33898305	-21.34624697	-21.44067797	-21.46569814	-21.54156578	-21.57627119	-21.614205	-21.69410815	-21.76271186	-21.84826473	-21.85794996	-21.89023406	-21.94108152	-21.97094431	-22.07909605	-22.10573043	-22.15738499	-22.1598063	-22.24132365	-22.23970944	-22.29539952	-22.36319613	-22.44067797	-22.53591606	-22.5488297	-22.61985472	-22.75221953	-22.85068604	-22.98062954	-23.12106538	-23.23648103	-23.4188862	-23.5811138	-23.83615819	-24.16868442	-24.53188055	-24.70056497	-24.81275222	-24.77158999	-24.58757062	-24.21630347	-23.81436642	-23.40193705	-23.04277643
-21.1928975	-21.1937046	-21.22841001	-21.23567393	-21.25262308	-21.22921711	-21.27602906	-21.31154157	-21.39790153	-21.46811945	-21.50847458	-21.55447942	-21.61016949	-21.70137207	-21.76594027	-21.83212268	-21.86924939	-21.91121872	-21.9669088	-22.04519774	-22.08313156	-22.13317191	-22.17271994	-22.20177563	-22.21065375	-22.26876513	-22.35189669	-22.41485069	-22.45924132	-22.49636804	-22.6133979	-22.7433414	-22.86521388	-22.92736077	-23.04358354	-23.18079096	-23.33091203	-23.47054076	-23.6464891	-23.9047619	-24.25343019	-24.5165456	-24.76755448	-24.83696529	-24.7756255	-24.58676352	-24.31799839	-23.88861985	-23.47861178	-23.03389831
-21.20661824	-21.20338983	-21.22033898	-21.27683616	-21.26957224	-21.26553672	-21.37046005	-21.37207425	-21.40516546	-21.44309927	-21.49475383	-21.58918483	-21.67231638	-21.72719935	-21.78288943	-21.82889427	-21.89507667	-21.92816788	-21.98466505	-22.05488297	-22.09362389	-22.17433414	-22.18805488	-22.25100888	-22.28087167	-22.33252623	-22.39225182	-22.42372881	-22.49152542	-22.51977401	-22.58434221	-22.7102502	-22.7756255	-22.91444713	-23.07021792	-23.19854722	-23.35270379	-23.46489104	-23.67070218	-23.91283293	-24.21226796	-24.51331719	-24.76836158	-24.84180791	-24.78934625	-24.55609362	-24.24051655	-23.82808717	-23.35835351	-23.00968523
-21.25181598	-21.20903955	-21.2267958	-21.28571429	-21.30347054	-21.31476998	-21.34221146	-21.40516546	-21.44713479	-21.48910412	-21.54237288	-21.59887006	-21.64083939	-21.71509282	-21.76755448	-21.82566586	-21.88135593	-21.91202583	-21.98708636	-22.03954802	-22.0960452	-22.13317191	-22.17271994	-22.21226796	-22.2582728	-22.28490718	-22.3551251	-22.34786118	-22.41242938	-22.50928168	-22.62953995	-22.72800646	-22.86682809	-22.94592413	-23.02824859	-23.19128329	-23.30831316	-23.48668281	-23.65859564	-23.88942696	-24.22114609	-24.53349475	-24.79661017	-24.82808717	-24.73607748	-24.55125101	-24.21307506	-23.78692494	-23.38983051	-22.94269572
-21.26553672	-21.21226796	-21.23244552	-21.2251816	-21.24778047	-21.26311542	-21.33656174	-21.3866021	-21.42292171	-21.49313963	-21.53107345	-21.58757062	-21.66989508	-21.7433414	-21.7732042	-21.81840194	-21.85956416	-21.88619855	-21.98466505	-22.03551251	-22.08878128	-22.16303471	-22.18321227	-22.25100888	-22.27360775	-22.29378531	-22.354318	-22.40032284	-22.47215496	-22.52461663	-22.62469734	-22.7110573	-22.80064568	-22.95722357	-23.0976594	-23.24213075	-23.37046005	-23.51170299	-23.68361582	-23.96610169	-24.24132365	-24.55367232	-24.7748184	-24.88377724	-24.79580307	-24.63438257	-24.33333333	-23.87328491	-23.4196933	-23.01291364
-21.23325262	-21.25181598	-21.23163842	-21.26715093	-21.26957224	-21.29862793	-21.30992736	-21.33333333	-21.36481033	-21.43906376	-21.4842615	-21.53188055	-21.56981437	-21.69007264	-21.75464084	-21.81678773	-21.8716707	-21.91121872	-21.94511703	-21.98950767	-22.02421308	-22.07667474	-22.11622276	-22.17352704	-22.19693301	-22.2574657	-22.33091203	-22.39548023	-22.48748991	-22.54237288	-22.61743341	-22.70540759	-22.83131558	-22.91767554	-23.08797417	-23.21468927	-23.37046005	-23.48587571	-23.64003228	-23.9031477	-24.26150121	-24.52623083	-24.76432607	-24.83292978	-24.78934625	-24.62469734	-24.26715093	-23.84261501	-23.40112994	-23.0653753
-21.20742534	-21.22841001	-21.24535916	-21.24213075	-21.28813559	-21.29217111	-21.33333333	-21.34301856	-21.39386602	-21.44148507	-21.50040355	-21.51170299	-21.59725585	-21.64083939	-21.69330105	-21.74899112	-21.81033091	-21.89023406	-21.94673123	-21.98305085	-22.05488297	-22.12267958	-22.13397902	-22.1928975	-22.28490718	-22.30912026	-22.39386602	-22.43825666	-22.49878935	-22.57142857	-22.62066182	-22.75383374	-22.87732042	-22.97013721	-23.09039548	-23.25343019	-23.34947538	-23.49556094	-23.6763519	-23.92978208	-24.28490718	-24.56174334	-24.79499596	-24.87409201	-24.79580307	-24.62146893	-24.29297821	-23.9354318	-23.46973366	-23.07183212
-21.25181598	-21.23244552	-21.18321227	-21.19854722	-21.2889427	-21.29539952	-21.34140436	-21.35673931	-21.38902341	-21.45843422	-21.50524617	-21.54640839	-21.59887006	-21.65940274	-21.72639225	-21.80225989	-21.87570621	-21.89184826	-21.97175141	-22.05569007	-22.11702986	-22.1622276	-22.15496368	-22.20661824	-22.22760291	-22.24535916	-22.31961259	-22.38983051	-22.43099274	-22.51977401	-22.58757062	-22.7102502	-22.81598063	-22.94753834	-23.08071025	-23.19693301	-23.3535109	-23.46166263	-23.69410815	-23.93381759	-24.25262308	-24.57304278	-24.80306699	-24.84584342	-24.7756255	-24.59160613	-24.2582728	-23.85230024	-23.44955609	-23.06618241
-21.25100888	-21.27764326	-21.25100888	-21.28732849	-21.31073446	-21.31638418	-21.33898305	-21.39790153	-21.4205004	-21.47215496	-21.54237288	-21.62469734	-21.66747377	-21.74656981	-21.78853914	-21.86602098	-21.92332526	-21.95722357	-22.05811138	-22.08716707	-22.16384181	-22.20177563	-22.21468927	-22.24858757	-22.28571429	-22.36158192	-22.40516546	-22.46408394	-22.51412429	-22.56739306	-22.64083939	-22.75060533	-22.85956416	-22.99031477	-23.0976594	-23.23890234	-23.35270379	-23.51412429	-23.6787732	-23.94350282	-24.24939467	-24.5794996	-24.77239709	-24.88700565	-24.78531073	-24.57788539	-24.23728814	-23.8377724	-23.39548023	-23.04761905
-21.26472962	-21.28813559	-21.24939467	-21.3220339	-21.26957224	-21.32687651	-21.32606941	-21.38983051	-21.44067797	-21.4519774	-21.50524617	-21.58272801	-21.67070218	-21.77804681	-21.8071025	-21.88297014	-21.95722357	-21.97820823	-22.03712672	-22.07344633	-22.13478612	-22.17433414	-22.24858757	-22.2897498	-22.31557708	-22.36077482	-22.39144471	-22.40355125	-22.51008878	-22.55770783	-22.6787732	-22.76109766	-22.85552865	-22.968523	-23.0645682	-23.23163842	-23.35673931	-23.50443906	-23.70702179	-23.95803067	-24.27360775	-24.56416465	-24.82485876	-24.86682809	-24.82324455	-24.59322034	-24.27037934	-23.85956416	-23.47134786	-23.03954802
-21.28410008	-21.2889427	-21.2897498	-21.32526231	-21.36803874	-21.34947538	-21.385795	-21.44148507	-21.4842615	-21.53833737	-21.54640839	-21.58272801	-21.68038741	-21.72962066	-21.76271186	-21.83212268	-21.87812752	-21.92251816	-21.94753834	-22.00322841	-22.07102502	-22.17675545	-22.20581114	-22.2574657	-22.24697337	-22.2889427	-22.36803874	-22.41565779	-22.46085553	-22.53107345	-22.60209847	-22.7409201	-22.79741727	-22.89265537	-23.05891848	-23.15899919	-23.33091203	-23.42130751	-23.64326069	-23.92655367	-24.21146086	-24.5472155	-24.74979822	-24.84826473	-24.75302663	-24.58353511	-24.24858757	-23.8393866	-23.42292171	-23.01452785
-21.28087167	-21.27764326	-21.28006457	-21.30024213	-21.32768362	-21.34463277	-21.41404358	-21.42534302	-21.46004843	-21.50363196	-21.54156578	-21.58272801	-21.6464891	-21.67554479	-21.7425343	-21.8054883	-21.84100081	-21.9031477	-21.94430993	-22.04035513	-22.04439064	-22.13397902	-22.14366425	-22.19935432	-22.23728814	-22.2905569	-22.3882163	-22.36319613	-22.41162228	-22.48184019	-22.61662631	-22.70217918	-22.79661017	-22.89830508	-23.04923325	-23.19047619	-23.33333333	-23.46973366	-23.65133172	-23.92251816	-24.24213075	-24.58272801	-24.75544794	-24.81840194	-24.74737692	-24.55205811	-24.22276029	-23.81033091	-23.36723164	-22.96287328
-21.49878935	-21.52784504	-21.56739306	-21.56900726	-21.58595642	-21.58272801	-21.59806295	-21.645682	-21.71186441	-21.70621469	-21.7409201	-21.84503632	-21.91767554	-22.00242131	-22.01775626	-22.09120258	-22.1291364	-22.18159806	-22.22195319	-22.30347054	-22.37853107	-22.41646489	-22.49071832	-22.53753027	-22.63841808	-22.61501211	-22.64891041	-22.68845843	-22.74899112	-22.81436642	-22.86602098	-22.94430993	-23.03470541	-23.15657789	-23.23083132	-23.37288136	-23.49959645	-23.66989508	-23.80468119	-24.00807103	-24.24293785	-24.52945924	-24.80064568	-24.97255851	-25.07748184	-24.95883777	-24.75544794	-24.3535109	-23.88861985	-23.50686037
-21.36642454	-21.385795	-21.35108959	-21.39063761	-21.40839387	-21.43179984	-21.44390638	-21.46811945	-21.53188055	-21.57304278	-21.5803067	-21.7102502	-21.72235674	-21.79822437	-21.84987893	-21.91525424	-22.00322841	-22.07263923	-22.14931396	-22.20500404	-22.2582728	-22.29943503	-22.33091203	-22.40274415	-22.50201776	-22.47054076	-22.5803067	-22.63599677	-22.69895077	-22.74656981	-22.81517353	-22.89588378	-23.04439064	-23.10815174	-23.23325262	-23.37691687	-23.53188055	-23.64810331	-23.84100081	-24.02502018	-24.25585149	-24.54156578	-24.81517353	-24.98708636	-25.04681195	-24.92251816	-24.75060533	-24.40112994	-24.0008071	-23.50766747
-21.46731235	-21.43825666	-21.39305892	-21.39386602	-21.43179984	-21.46004843	-21.46731235	-21.50201776	-21.55044391	-21.56497175	-21.62308313	-21.65617433	-21.74656981	-21.82728006	-21.92816788	-22.02986279	-22.0637611	-22.10895884	-22.16545601	-22.21065375	-22.26311542	-22.34140436	-22.36319613	-22.45601291	-22.46650525	-22.49233253	-22.59887006	-22.6464891	-22.68765133	-22.76755448	-22.8377724	-22.95399516	-23.02905569	-23.12429379	-23.28490718	-23.38175948	-23.51977401	-23.66343826	-23.76351897	-23.96529459	-24.19935432	-24.49071832	-24.77885391	-24.92413236	-24.98062954	-24.84745763	-24.62146893	-24.32687651	-23.94915254	-23.47376917
-21.42534302	-21.4180791	-21.40920097	-21.40920097	-21.43099274	-21.44309927	-21.47457627	-21.55609362	-21.60371267	-21.64729621	-21.70137207	-21.76109766	-21.78853914	-21.90637611	-21.93381759	-22.01291364	-22.04035513	-22.12590799	-22.18724778	-22.23002421	-22.27280065	-22.36965295	-22.38014528	-22.51008878	-22.5488297	-22.59160613	-22.63115416	-22.70540759	-22.72074253	-22.80064568	-22.85794996	-22.93381759	-23.00242131	-23.10653753	-23.25585149	-23.37610977	-23.53510896	-23.69168684	-23.84342211	-23.97417272	-24.2566586	-24.58676352	-24.81275222	-24.99031477	-24.99354318	-24.94430993	-24.7110573	-24.35270379	-23.99838579	-23.51815981
-21.42776433	-21.43664245	-21.43179984	-21.45439871	-21.4834544	-21.51815981	-21.53672316	-21.56497175	-21.65456013	-21.70217918	-21.70702179	-21.76513317	-21.83292978	-21.90556901	-21.94350282	-21.95803067	-22.04600484	-22.06214689	-22.15899919	-22.21549637	-22.30831316	-22.34624697	-22.36481033	-22.39467312	-22.4826473	-22.5173527	-22.56093624	-22.63276836	-22.65052462	-22.71589992	-22.8054883	-22.9047619	-23.00484262	-23.08797417	-23.22276029	-23.34301856	-23.47780468	-23.63680387	-23.78692494	-24.00726392	-24.24616626	-24.57062147	-24.82485876	-24.98305085	-25.02905569	-24.92736077	-24.68442292	-24.30750605	-23.91202583	-23.53188055
-21.49313963	-21.46892655	-21.4511703	-21.44390638	-21.43664245	-21.44794189	-21.46489104	-21.49556094	-21.52380952	-21.53995157	-21.62792575	-21.7110573	-21.76836158	-21.89830508	-21.95318805	-22.04116223	-22.08958838	-22.18079096	-22.22276029	-22.27280065	-22.30508475	-22.33736885	-22.44794189	-22.44390638	-22.48184019	-22.5149314	-22.57627119	-22.63357546	-22.65213882	-22.75544794	-22.83535109	-22.93866021	-23.03954802	-23.15496368	-23.27037934	-23.38498789	-23.50443906	-23.61581921	-23.76432607	-23.96045198	-24.23809524	-24.48910412	-24.82566586	-24.95803067	-25.00564972	-24.88135593	-24.68684423	-24.29943503	-23.94430993	-23.51331719
-21.47699758	-21.45843422	-21.42937853	-21.40032284	-21.40758676	-21.43825666	-21.4826473	-21.50766747	-21.55851493	-21.60613398	-21.65133172	-21.71267151	-21.7740113	-21.85391445	-21.91202583	-21.99435028	-22.05972559	-22.11541566	-22.15334948	-22.24374496	-22.29297821	-22.33817595	-22.42372881	-22.46166263	-22.50040355	-22.55690073	-22.60532688	-22.57465698	-22.65617433	-22.67473769	-22.81113801	-22.85068604	-22.98627926	-23.07586764	-23.15173527	-23.31234867	-23.46489104	-23.59079903	-23.74495561	-23.91364003	-24.20984665	-24.52784504	-24.75948345	-24.91041162	-24.9693301	-24.90879742	-24.68119451	-24.31476998	-23.92251816	-23.4834544
-21.41404358	-21.40677966	-21.37288136	-21.41081517	-21.41323648	-21.47699758	-21.50524617	-21.54560129	-21.56658596	-21.69007264	-21.64245359	-21.73284907	-21.75786925	-21.78288943	-21.84261501	-21.93301049	-22.00403551	-22.10492333	-22.17191283	-22.21872478	-22.30992736	-22.36400323	-22.41323648	-22.44552058	-22.43906376	-22.52784504	-22.56739306	-22.63115416	-22.71267151	-22.76029056	-22.81194512	-22.91202583	-23.02905569	-23.13720743	-23.22356739	-23.38095238	-23.55528652	-23.64729621	-23.79096045	-23.9031477	-24.17836965	-24.49717514	-24.80225989	-24.94995964	-25.01614205	-24.92897498	-24.69330105	-24.29943503	-23.91364003	-23.50847458
-21.50686037	-21.44794189	-21.45359161	-21.49878935	-21.46973366	-21.53349475	-21.55690073	-21.56255044	-21.60936239	-21.62711864	-21.67070218	-21.71670702	-21.78853914	-21.85714286	-21.9354318	-22.0008071	-22.02744149	-22.07344633	-22.20177563	-22.24213075	-22.32445521	-22.34866828	-22.39386602	-22.43341404	-22.45359161	-22.49717514	-22.49878935	-22.60532688	-22.63276836	-22.7425343	-22.80871671	-22.89830508	-23.00484262	-23.12187248	-23.20903955	-23.33494754	-23.46489104	-23.60209847	-23.78773204	-23.92090395	-24.22195319	-24.50040355	-24.73446328	-24.90556901	-24.94430993	-24.84665052	-24.63115416	-24.2590799	-23.78046812	-23.38337369
[truncated: 3,951 more columns]
