# Supplementary material for: Implementing federated learning over VPN-based wireless backhaul networks for healthcare systems
Source: PeerJ Comput Sci. 2024 Nov 13;10:e2422. doi: 10.7717/peerj-cs.2422 (PMC11622844; doi:10.7717/peerj-cs.2422)
Supplement: Supplemental Information 1 [file peerj-cs-10-2422-s001.zip › DataSet/4000 Features/Client3.csv]

-21.4850686	-21.48668281	-21.49152542	-21.49394673	-21.51815981	-21.53349475	-21.56335755	-21.5803067	-21.59887006	-21.68926554	-21.68603713	-21.73365617	-21.80387409	-21.87893462	-21.92171106	-21.97175141	-22.01533495	-22.06618241	-22.13720743	-22.22356739	-22.28813559	-22.35754641	-22.42453592	-22.47296207	-22.50363196	-22.54560129	-22.59160613	-22.7094431	-22.78531073	-22.81517353	-22.87732042	-22.99677159	-23.07586764	-23.15577078	-23.25100888	-23.36803874	-23.54156578	-23.68603713	-23.84826473	-24.05407587	-24.26876513	-24.5811138	-24.83535109	-24.95238095	-24.96448749	-24.85068604	-24.53833737	-24.14769976	-23.72639225	-23.33494754
-21.46731235	-21.47134786	-21.46489104	-21.45843422	-21.46246973	-21.51089588	-21.54156578	-21.56658596	-21.63115416	-21.66182405	-21.7102502	-21.79338176	-21.85794996	-21.91364003	-21.95803067	-22.02259887	-22.16545601	-22.19612591	-22.26230831	-22.32041969	-22.36400323	-22.42857143	-22.4834544	-22.51331719	-22.56093624	-22.62227603	-22.63034705	-22.73607748	-22.75464084	-22.83696529	-22.92816788	-23.02502018	-23.0960452	-23.17836965	-23.28652139	-23.46408394	-23.56174334	-23.708636	-23.89184826	-24.08393866	-24.33252623	-24.60371267	-24.85472155	-25.02098467	-24.99757869	-24.83696529	-24.6448749	-24.23648103	-23.79580307	-23.35189669
-21.41242938	-21.43583535	-21.40274415	-21.44148507	-21.41565779	-21.42857143	-21.4826473	-21.47054076	-21.52219532	-21.61904762	-21.69733656	-21.71589992	-21.77966102	-21.86440678	-21.91928975	-21.97659403	-22.02744149	-22.0952381	-22.15092817	-22.21711057	-22.26957224	-22.33979015	-22.35108959	-22.42211461	-22.46650525	-22.5472155	-22.58676352	-22.63196126	-22.68442292	-22.76190476	-22.90960452	-22.95560936	-23.0645682	-23.18644068	-23.30750605	-23.43422115	-23.55690073	-23.62469734	-23.79983858	-24.0645682	-24.33091203	-24.66505246	-24.91525424	-25.02017756	-25.031477	-24.8724778	-24.58837772	-24.20338983	-23.75544794	-23.34624697
-21.69330105	-21.67150928	-21.65778854	-21.68200161	-21.69652946	-21.70702179	-21.71751412	-21.72477805	-21.73930589	-21.76997579	-21.84261501	-21.89265537	-21.94188862	-21.99677159	-22.05165456	-22.15496368	-22.18482647	-22.21630347	-22.27764326	-22.32445521	-22.385795	-22.47457627	-22.49798224	-22.49878935	-22.56174334	-22.62389023	-22.645682	-22.70137207	-22.79661017	-22.8385795	-22.86763519	-22.97497982	-23.07506053	-23.18805488	-23.3236481	-23.43422115	-23.53268765	-23.70460048	-23.84100081	-24.05246166	-24.32687651	-24.57627119	-24.82566586	-24.92332526	-24.937046	-24.72154964	-24.43341404	-24.08716707	-23.65133172	-23.22921711
-21.43825666	-21.48184019	-21.4834544	-21.48829701	-21.49636804	-21.46811945	-21.51251009	-21.53510896	-21.56900726	-21.64326069	-21.71751412	-21.78853914	-21.86117837	-21.9039548	-22.00242131	-22.02582728	-22.0976594	-22.1283293	-22.18886199	-22.23809524	-22.31961259	-22.39790153	-22.46408394	-22.48103309	-22.53995157	-22.57384988	-22.65456013	-22.62792575	-22.71267151	-22.74576271	-22.82082324	-22.94915254	-23.04439064	-23.17836965	-23.354318	-23.44067797	-23.59402744	-23.76674738	-23.86521388	-24.06698951	-24.36884584	-24.65133172	-24.8724778	-25.03389831	-25.03631961	-24.86682809	-24.64245359	-24.26957224	-23.84907183	-23.45520581
-21.82485876	-21.79015335	-21.79741727	-21.79257466	-21.79822437	-21.78450363	-21.86440678	-21.89507667	-21.95964487	-21.99515738	-22.05407587	-22.13882163	-22.1945117	-22.21388216	-22.26795803	-22.32526231	-22.42776433	-22.42130751	-22.4826473	-22.50928168	-22.5496368	-22.58837772	-22.60613398	-22.67393059	-22.65536723	-22.72558515	-22.74576271	-22.79983858	-22.82405165	-22.87893462	-22.92897498	-23.01049233	-23.07586764	-23.20338983	-23.30992736	-23.4205004	-23.52784504	-23.64891041	-23.86602098	-24.07828894	-24.31799839	-24.62066182	-24.84987893	-24.95803067	-24.96610169	-24.82001614	-24.53995157	-24.13801453	-23.7409201	-23.37530266
-21.46811945	-21.44874899	-21.45601291	-21.47054076	-21.48587571	-21.49394673	-21.54237288	-21.57546408	-21.61501211	-21.677159	-21.7094431	-21.75706215	-21.82808717	-21.89426957	-21.94188862	-22.02421308	-22.05488297	-22.1283293	-22.19854722	-22.29297821	-22.34140436	-22.39790153	-22.43422115	-22.45601291	-22.51412429	-22.60613398	-22.6448749	-22.72881356	-22.76755448	-22.82243745	-22.8700565	-22.937046	-23.03470541	-23.09200969	-23.2251816	-23.35916061	-23.4826473	-23.60048426	-23.72397094	-23.968523	-24.21468927	-24.51251009	-24.80225989	-24.91686844	-24.89911219	-24.76029056	-24.53833737	-24.16626312	-23.78450363	-23.34463277
-21.45439871	-21.47619048	-21.43825666	-21.42695722	-21.47054076	-21.46327684	-21.55125101	-21.55932203	-21.59806295	-21.6464891	-21.67312349	-21.79499596	-21.83292978	-21.90556901	-21.96287328	-22.04842615	-22.11460856	-22.21226796	-22.25181598	-22.30992736	-22.37046005	-22.4205004	-22.41727199	-22.47054076	-22.53188055	-22.56820016	-22.59322034	-22.67150928	-22.66505246	-22.76109766	-22.82163035	-22.92574657	-23.02824859	-23.15173527	-23.27683616	-23.41162228	-23.50443906	-23.63276836	-23.76432607	-24.02663438	-24.31961259	-24.63438257	-24.84342211	-24.99354318	-25.00807103	-24.82970137	-24.54560129	-24.18079096	-23.7425343	-23.32929782
-21.4842615	-21.52138822	-21.51977401	-21.56820016	-21.56497175	-21.55447942	-21.56497175	-21.60694108	-21.64326069	-21.70621469	-21.72074253	-21.77078289	-21.85310734	-21.92493947	-21.95883777	-22.02259887	-22.0976594	-22.19693301	-22.23405973	-22.30831316	-22.36884584	-22.42695722	-22.47296207	-22.51331719	-22.56981437	-22.59564165	-22.66020985	-22.68119451	-22.75464084	-22.7756255	-22.89265537	-22.968523	-23.08151735	-23.20338983	-23.33091203	-23.46650525	-23.61743341	-23.72235674	-23.8393866	-24.05811138	-24.32526231	-24.614205	-24.86198547	-25	-25.00161421	-24.82647296	-24.50443906	-24.24051655	-23.82889427	-23.38983051
-21.59160613	-21.60532688	-21.6133979	-21.66424536	-21.67312349	-21.6787732	-21.70217918	-21.73042776	-21.77239709	-21.8377724	-21.87409201	-21.91364003	-21.97820823	-22.04116223	-22.10411622	-22.1283293	-22.24455206	-22.25585149	-22.32687651	-22.40274415	-22.46489104	-22.47699758	-22.56255044	-22.60936239	-22.64891041	-22.68200161	-22.69975787	-22.76029056	-22.8062954	-22.85714286	-22.94430993	-23.01291364	-23.12348668	-23.2251816	-23.33898305	-23.44148507	-23.5488297	-23.66020985	-23.82808717	-24.04277643	-24.30266344	-24.59241324	-24.86198547	-24.96448749	-24.93946731	-24.82647296	-24.50282486	-24.11057304	-23.66747377	-23.30347054
-21.76836158	-21.71670702	-21.73849879	-21.7425343	-21.72639225	-21.7425343	-21.72800646	-21.77885391	-21.81920904	-21.8724778	-21.92332526	-21.99435028	-22.04358354	-22.08151735	-22.15415658	-22.19531881	-22.22195319	-22.25585149	-22.34463277	-22.41081517	-22.44309927	-22.49556094	-22.51251009	-22.56093624	-22.56416465	-22.66908797	-22.677159	-22.73849879	-22.79176755	-22.83696529	-22.92736077	-23.03631961	-23.12429379	-23.23002421	-23.31234867	-23.42857143	-23.57627119	-23.71912833	-23.88700565	-24.09039548	-24.3874092	-24.65536723	-24.92009685	-25.0322841	-24.98062954	-24.88458434	-24.60613398	-24.20177563	-23.7425343	-23.32687651
-21.48184019	-21.46892655	-21.44632768	-21.39870864	-21.44955609	-21.46569814	-21.51089588	-21.58676352	-21.61985472	-21.62873285	-21.70540759	-21.75786925	-21.84180791	-21.90637611	-21.937046	-22.01775626	-22.10411622	-22.18079096	-22.23890234	-22.31396287	-22.39467312	-22.45843422	-22.4842615	-22.55528652	-22.56658596	-22.61501211	-22.65778854	-22.72316384	-22.74979822	-22.86440678	-22.95480226	-23.05004036	-23.14608555	-23.2259887	-23.32768362	-23.46085553	-23.62873285	-23.73284907	-23.86924939	-24.062954	-24.33575464	-24.62711864	-24.8716707	-25.01452785	-25.00403551	-24.84422922	-24.55367232	-24.20096852	-23.7433414	-23.34221146
-21.4834544	-21.46811945	-21.50686037	-21.5173527	-21.53914447	-21.51412429	-21.57062147	-21.58837772	-21.63518967	-21.70540759	-21.77239709	-21.81275222	-21.87570621	-21.92090395	-21.95722357	-22.00726392	-22.11783697	-22.16464891	-22.23728814	-22.29217111	-22.3236481	-22.36400323	-22.38256659	-22.44713479	-22.54237288	-22.54075868	-22.6117837	-22.61097659	-22.66101695	-22.70621469	-22.82808717	-22.9669088	-23.05326877	-23.15415658	-23.2897498	-23.42776433	-23.56093624	-23.69168684	-23.88135593	-24.07263923	-24.36400323	-24.62308313	-24.8708636	-24.98466505	-24.95157385	-24.86037127	-24.60532688	-24.22760291	-23.74737692	-23.33656174
-21.49636804	-21.52219532	-21.53430186	-21.52219532	-21.55367232	-21.56174334	-21.59079903	-21.66828087	-21.68119451	-21.75464084	-21.77804681	-21.85310734	-21.92251816	-21.97175141	-22.00161421	-22.05811138	-22.13801453	-22.20903955	-22.30347054	-22.33414044	-22.38337369	-22.39709443	-22.44874899	-22.51251009	-22.5811138	-22.66666667	-22.67231638	-22.74011299	-22.75544794	-22.81275222	-22.88297014	-22.99273608	-23.08878128	-23.1598063	-23.31557708	-23.44390638	-23.60048426	-23.73607748	-23.89911219	-24.07586764	-24.36561743	-24.65698144	-24.91041162	-25.0330912	-24.96287328	-24.81759483	-24.57304278	-24.17352704	-23.65778854	-23.27683616
-21.47296207	-21.47054076	-21.46811945	-21.52300242	-21.4834544	-21.53672316	-21.55528652	-21.61985472	-21.65859564	-21.66263115	-21.69249395	-21.73042776	-21.78934625	-21.91444713	-22	-22.0645682	-22.10088781	-22.18482647	-22.21226796	-22.27522195	-22.30992736	-22.37449556	-22.43260694	-22.45359161	-22.5149314	-22.54398709	-22.65536723	-22.70056497	-22.76190476	-22.82808717	-22.8716707	-22.97336562	-23.062954	-23.1275222	-23.30992736	-23.43422115	-23.58272801	-23.75302663	-23.86602098	-24.04116223	-24.3236481	-24.61904762	-24.83615819	-24.95480226	-24.95803067	-24.81275222	-24.56093624	-24.17352704	-23.75221953	-23.35270379
-21.50928168	-21.49556094	-21.53591606	-21.44874899	-21.52219532	-21.52623083	-21.58918483	-21.60774818	-21.68119451	-21.74656981	-21.78934625	-21.83696529	-21.8700565	-21.9669088	-22.03793382	-22.09443099	-22.15899919	-22.18805488	-22.24455206	-22.28571429	-22.37691687	-22.43260694	-22.49233253	-22.53914447	-22.56416465	-22.62792575	-22.64003228	-22.7094431	-22.77885391	-22.85310734	-22.90799031	-23.04196933	-23.10573043	-23.20258273	-23.31396287	-23.41081517	-23.54640839	-23.70621469	-23.8700565	-24.08071025	-24.34866828	-24.62308313	-24.88619855	-24.97417272	-24.94915254	-24.80871671	-24.55690073	-24.2267958	-23.74899112	-23.36400323
-21.47861178	-21.49475383	-21.52784504	-21.55125101	-21.56335755	-21.55125101	-21.56981437	-21.62792575	-21.65052462	-21.7409201	-21.77239709	-21.78853914	-21.82485876	-21.86844229	-21.98305085	-22.06133979	-22.12590799	-22.14689266	-22.20500404	-22.30831316	-22.38498789	-22.45682002	-22.49556094	-22.53510896	-22.55447942	-22.58757062	-22.61824052	-22.69410815	-22.78853914	-22.8377724	-22.91767554	-22.97175141	-23.06860371	-23.1928975	-23.30347054	-23.354318	-23.52380952	-23.67070218	-23.82082324	-24.04681195	-24.31799839	-24.62711864	-24.87409201	-24.968523	-24.9693301	-24.8401937	-24.59806295	-24.17514124	-23.77239709	-23.36158192
-21.41323648	-21.44552058	-21.43260694	-21.44794189	-21.50121065	-21.54156578	-21.57627119	-21.60532688	-21.64083939	-21.66989508	-21.70379338	-21.79903148	-21.85633575	-21.90637611	-22.01291364	-22.06860371	-22.11218725	-22.13478612	-22.18886199	-22.26553672	-22.31880549	-22.37853107	-22.42615012	-22.48022599	-22.49475383	-22.5472155	-22.58514931	-22.65940274	-22.72800646	-22.7756255	-22.88135593	-22.96529459	-23.08474576	-23.20177563	-23.30750605	-23.42130751	-23.53591606	-23.69572236	-23.8708636	-24.06133979	-24.33414044	-24.63115416	-24.84422922	-25.01129944	-24.9991929	-24.83292978	-24.61501211	-24.18966909	-23.68765133	-23.32041969
-21.51977401	-21.49717514	-21.50686037	-21.52623083	-21.51089588	-21.53914447	-21.55609362	-21.58353511	-21.5480226	-21.66101695	-21.69410815	-21.74414851	-21.80225989	-21.89346247	-21.968523	-22.00887813	-22.05246166	-22.13236481	-22.17110573	-22.19128329	-22.21146086	-22.27764326	-22.35754641	-22.41485069	-22.47861178	-22.52623083	-22.60371267	-22.6448749	-22.69652946	-22.80871671	-22.86198547	-22.96125908	-23.07990315	-23.17433414	-23.30831316	-23.39063761	-23.54640839	-23.66343826	-23.8062954	-24.05811138	-24.39225182	-24.6440678	-24.84584342	-24.968523	-24.99757869	-24.81517353	-24.52945924	-24.17352704	-23.69975787	-23.33333333
-21.47215496	-21.4834544	-21.48022599	-21.47619048	-21.46973366	-21.48103309	-21.55851493	-21.51815981	-21.63922518	-21.65456013	-21.70460048	-21.75625504	-21.81517353	-21.87974173	-22	-22.00968523	-22.0976594	-22.16707022	-22.20419693	-22.28248588	-22.34221146	-22.38014528	-22.40355125	-22.43664245	-22.50040355	-22.56900726	-22.57304278	-22.61743341	-22.68765133	-22.77239709	-22.85310734	-22.97982244	-23.02905569	-23.17514124	-23.22921711	-23.37691687	-23.5165456	-23.67393059	-23.8385795	-24.03712672	-24.29539952	-24.6125908	-24.86682809	-24.99435028	-25.04358354	-24.85472155	-24.56335755	-24.20581114	-23.79580307	-23.35189669
-21.44067797	-21.41727199	-21.47376917	-21.51170299	-21.52542373	-21.53026634	-21.59887006	-21.60290557	-21.68361582	-21.69330105	-21.71347861	-21.79257466	-21.82647296	-21.90556901	-21.92816788	-22.04681195	-22.08151735	-22.18644068	-22.21468927	-22.30266344	-22.34786118	-22.41646489	-22.44632768	-22.52703793	-22.52300242	-22.53591606	-22.63680387	-22.70702179	-22.77804681	-22.82163035	-22.94673123	-23.01452785	-23.12025827	-23.24051655	-23.31315577	-23.47457627	-23.58595642	-23.73930589	-23.92332526	-24.12671509	-24.39225182	-24.67473769	-24.91041162	-24.99596449	-25.01775626	-24.86440678	-24.60290557	-24.21146086	-23.81436642	-23.39225182
-21.44229217	-21.46731235	-21.46973366	-21.44874899	-21.47780468	-21.47054076	-21.46731235	-21.51412429	-21.59564165	-21.65698144	-21.69168684	-21.76916868	-21.83454399	-21.88861985	-21.97901533	-22.06053269	-22.1275222	-22.19128329	-22.26795803	-22.322841	-22.37853107	-22.43906376	-22.52300242	-22.54317998	-22.58757062	-22.62308313	-22.66828087	-22.68926554	-22.73527038	-22.79418886	-22.86682809	-22.93785311	-23.02986279	-23.15415658	-23.25262308	-23.44390638	-23.59079903	-23.69975787	-23.85956416	-24.01614205	-24.29217111	-24.56981437	-24.8071025	-24.97336562	-24.99273608	-24.82243745	-24.51815981	-24.12510089	-23.71993543	-23.30427764
-21.43906376	-21.43018563	-21.45439871	-21.45601291	-21.46811945	-21.49636804	-21.54317998	-21.57707829	-21.63276836	-21.69975787	-21.73123487	-21.76351897	-21.81275222	-21.87328491	-21.95480226	-22	-22.02502018	-22.13075061	-22.15092817	-22.23244552	-22.30104923	-22.38418079	-22.41162228	-22.4850686	-22.46892655	-22.54560129	-22.5803067	-22.66182405	-22.72558515	-22.78531073	-22.88781275	-22.95641646	-23.0952381	-23.16384181	-23.29539952	-23.40435835	-23.5819209	-23.71912833	-23.85068604	-24.04358354	-24.33575464	-24.62550444	-24.79499596	-24.95560936	-24.93866021	-24.78531073	-24.49959645	-24.17191283	-23.72558515	-23.34140436
-21.37530266	-21.40032284	-21.45924132	-21.46569814	-21.42534302	-21.49071832	-21.48910412	-21.53833737	-21.51815981	-21.62389023	-21.67473769	-21.71428571	-21.78692494	-21.80387409	-21.92816788	-21.98385795	-22.0330912	-22.0960452	-22.15092817	-22.2243745	-22.25504439	-22.27925747	-22.36319613	-22.42292171	-22.47941889	-22.55125101	-22.55286521	-22.60613398	-22.65375303	-22.72235674	-22.79096045	-22.92493947	-23.02824859	-23.13720743	-23.23567393	-23.38256659	-23.52461663	-23.66020985	-23.84180791	-24.01049233	-24.30750605	-24.63518967	-24.88619855	-24.99596449	-24.99838579	-24.83454399	-24.55125101	-24.1614205	-23.79741727	-23.32526231
-21.52703793	-21.52703793	-21.49959645	-21.48668281	-21.53672316	-21.54398709	-21.56012914	-21.61097659	-21.64003228	-21.73284907	-21.71509282	-21.7756255	-21.82243745	-21.90879742	-22.02098467	-22.05488297	-22.13640032	-22.17110573	-22.22760291	-22.31719128	-22.33979015	-22.39548023	-22.44471348	-22.48991122	-22.55286521	-22.58757062	-22.64326069	-22.67231638	-22.72962066	-22.79580307	-22.87489911	-23.01856336	-23.11138015	-23.23244552	-23.3551251	-23.46085553	-23.61904762	-23.73204197	-23.85875706	-24.06860371	-24.31961259	-24.65375303	-24.8716707	-24.98466505	-24.96610169	-24.83131558	-24.54640839	-24.1937046	-23.75060533	-23.36077482
-25.93785311	-25.93785311	-25.93785311	-25.93785311	-25.93785311	-25.93785311	-25.93785311	-25.93785311	-25.93785311	-25.93785311	-25.93785311	-25.93785311	-25.93785311	-25.93785311	-25.93785311	-25.93785311	-25.93785311	-25.93785311	-25.93785311	-25.93785311	-25.93785311	-25.93785311	-25.93785311	-25.93785311	-25.93785311	-25.93785311	-25.93785311	-25.93785311	-25.93785311	-25.93785311	-25.93785311	-25.93785311	-25.93785311	-25.94188862	-26.05569007	-26.15738499	-26.29297821	-26.41242938	-26.57062147	-26.73849879	-26.91686844	-27.1606134	-27.61016949	-28.08232446	-28.46973366	-28.65617433	-28.70540759	-28.57546408	-28.17271994	-27.69330105
-25.92251816	-25.92251816	-25.92251816	-25.92251816	-25.92251816	-25.92251816	-25.92251816	-25.92251816	-25.92251816	-25.92251816	-25.92251816	-25.92251816	-25.92251816	-25.92251816	-25.92251816	-25.92251816	-25.92251816	-25.92251816	-25.92251816	-25.92251816	-25.92251816	-25.92251816	-25.92251816	-25.92251816	-25.92251816	-25.92251816	-25.92251816	-25.92251816	-25.92251816	-25.92251816	-25.92251816	-25.92251816	-25.92251816	-25.92655367	-26.02986279	-26.13236481	-26.22276029	-26.39548023	-26.56012914	-26.7102502	-26.87409201	-27.1945117	-27.60936239	-28.04277643	-28.36238902	-28.57627119	-28.62711864	-28.43341404	-28.07344633	-27.58272801
-25.83535109	-25.83535109	-25.83535109	-25.83535109	-25.83535109	-25.83535109	-25.83535109	-25.83535109	-25.83535109	-25.83535109	-25.83535109	-25.83535109	-25.83535109	-25.83535109	-25.83535109	-25.83535109	-25.83535109	-25.83535109	-25.83535109	-25.83535109	-25.83535109	-25.83535109	-25.83535109	-25.83535109	-25.83535109	-25.83535109	-25.83535109	-25.83535109	-25.83535109	-25.83535109	-25.83535109	-25.83535109	-25.83535109	-25.8393866	-25.91928975	-26.02824859	-26.15738499	-26.30347054	-26.48910412	-26.67554479	-26.91848265	-27.2590799	-27.66666667	-28.07748184	-28.44229217	-28.614205	-28.62792575	-28.43341404	-28.11218725	-27.63357546
-25.85794996	-25.85794996	-25.85794996	-25.85794996	-25.85794996	-25.85794996	-25.85794996	-25.85794996	-25.85794996	-25.85794996	-25.85794996	-25.85794996	-25.85794996	-25.85794996	-25.85794996	-25.85794996	-25.85794996	-25.85794996	-25.85794996	-25.85794996	-25.85794996	-25.85794996	-25.85794996	-25.85794996	-25.85794996	-25.85794996	-25.85794996	-25.85794996	-25.85794996	-25.85794996	-25.85794996	-25.85794996	-25.85794996	-25.86279257	-25.98062954	-26.05649718	-26.11380145	-26.26392252	-26.45520581	-26.67393059	-26.89588378	-27.17998386	-27.56577885	-27.95399516	-28.34301856	-28.54075868	-28.59967716	-28.49233253	-28.15173527	-27.67473769
-25.91606134	-25.91606134	-25.91606134	-25.91606134	-25.91606134	-25.91606134	-25.91606134	-25.91606134	-25.91606134	-25.91606134	-25.91606134	-25.91606134	-25.91606134	-25.91606134	-25.91606134	-25.91606134	-25.91606134	-25.91606134	-25.91606134	-25.91606134	-25.91606134	-25.91606134	-25.91606134	-25.91606134	-25.91606134	-25.91606134	-25.91606134	-25.91606134	-25.91606134	-25.91606134	-25.91606134	-25.91606134	-25.91606134	-25.92332526	-26.07183212	-26.16545601	-26.26553672	-26.42534302	-26.66263115	-26.83615819	-27.04761905	-27.34947538	-27.72397094	-28.20581114	-28.59079903	-28.7409201	-28.78288943	-28.61904762	-28.23890234	-27.73204197
-25.82485876	-25.82485876	-25.82485876	-25.82485876	-25.82485876	-25.82485876	-25.82485876	-25.82485876	-25.82485876	-25.82485876	-25.82485876	-25.82485876	-25.82485876	-25.82485876	-25.82485876	-25.82485876	-25.82485876	-25.82485876	-25.82485876	-25.82485876	-25.82485876	-25.82485876	-25.82485876	-25.82485876	-25.82485876	-25.82485876	-25.82485876	-25.82485876	-25.82485876	-25.82485876	-25.82485876	-25.82485876	-25.82485876	-25.82728006	-25.86037127	-25.90637611	-25.99435028	-26.16545601	-26.31154157	-26.48991122	-26.68038741	-26.96045198	-27.38983051	-27.87328491	-28.19693301	-28.43502825	-28.47134786	-28.2566586	-27.92332526	-27.53510896
-26.10008071	-26.10008071	-26.10008071	-26.10008071	-26.10008071	-26.10008071	-26.10008071	-26.10008071	-26.10008071	-26.10008071	-26.10008071	-26.10008071	-26.10008071	-26.10008071	-26.10008071	-26.10008071	-26.10008071	-26.10008071	-26.10008071	-26.10008071	-26.10008071	-26.10008071	-26.10008071	-26.10008071	-26.10008071	-26.10008071	-26.10008071	-26.10008071	-26.10008071	-26.10008071	-26.10008071	-26.10008071	-26.10008071	-26.10492333	-26.23890234	-26.35108959	-26.48748991	-26.59967716	-26.69410815	-26.86359968	-27.11541566	-27.39709443	-27.80952381	-28.23405973	-28.5794996	-28.69652946	-28.66182405	-28.53510896	-28.18482647	-27.65456013
-25.90799031	-25.90799031	-25.90799031	-25.90799031	-25.90799031	-25.90799031	-25.90799031	-25.90799031	-25.90799031	-25.90799031	-25.90799031	-25.90799031	-25.90799031	-25.90799031	-25.90799031	-25.90799031	-25.90799031	-25.90799031	-25.90799031	-25.90799031	-25.90799031	-25.90799031	-25.90799031	-25.90799031	-25.90799031	-25.90799031	-25.90799031	-25.90799031	-25.90799031	-25.90799031	-25.90799031	-25.90799031	-25.90799031	-25.91283293	-26.02098467	-26.18240517	-26.32526231	-26.53026634	-26.75221953	-26.9362389	-27.14527845	-27.37126715	-27.66343826	-28.07909605	-28.42372881	-28.63276836	-28.70217918	-28.53914447	-28.14366425	-27.5811138
-25.87974173	-25.87974173	-25.87974173	-25.87974173	-25.87974173	-25.87974173	-25.87974173	-25.87974173	-25.87974173	-25.87974173	-25.87974173	-25.87974173	-25.87974173	-25.87974173	-25.87974173	-25.87974173	-25.87974173	-25.87974173	-25.87974173	-25.87974173	-25.87974173	-25.87974173	-25.87974173	-25.87974173	-25.87974173	-25.87974173	-25.87974173	-25.87974173	-25.87974173	-25.87974173	-25.87974173	-25.87974173	-25.87974173	-25.88458434	-25.98547215	-26.06053269	-26.20177563	-26.3882163	-26.5496368	-26.71912833	-26.89184826	-27.21468927	-27.64326069	-28.06698951	-28.53753027	-28.66424536	-28.677159	-28.45682002	-28.0968523	-27.56900726
-25.82324455	-25.82324455	-25.82324455	-25.82324455	-25.82324455	-25.82324455	-25.82324455	-25.82324455	-25.82324455	-25.82324455	-25.82324455	-25.82324455	-25.82324455	-25.82324455	-25.82324455	-25.82324455	-25.82324455	-25.82324455	-25.82324455	-25.82324455	-25.82324455	-25.82324455	-25.82324455	-25.82324455	-25.82324455	-25.82324455	-25.82324455	-25.82324455	-25.82324455	-25.82324455	-25.82324455	-25.82324455	-25.82324455	-25.82566586	-25.86682809	-25.95803067	-26.11218725	-26.291364	-26.45439871	-26.62389023	-26.86117837	-27.18644068	-27.62631154	-28.05811138	-28.36561743	-28.5149314	-28.50847458	-28.28490718	-27.94269572	-27.44309927
-25.87489911	-25.87489911	-25.87489911	-25.87489911	-25.87489911	-25.87489911	-25.87489911	-25.87489911	-25.87489911	-25.87489911	-25.87489911	-25.87489911	-25.87489911	-25.87489911	-25.87489911	-25.87489911	-25.87489911	-25.87489911	-25.87489911	-25.87489911	-25.87489911	-25.87489911	-25.87489911	-25.87489911	-25.87489911	-25.87489911	-25.87489911	-25.87489911	-25.87489911	-25.87489911	-25.87489911	-25.87489911	-25.87489911	-25.87812752	-25.96206618	-26.07102502	-26.25585149	-26.43018563	-26.59725585	-26.78369653	-27.04600484	-27.34140436	-27.79983858	-28.17594835	-28.49394673	-28.69652946	-28.73607748	-28.55044391	-28.17594835	-27.71186441
-25.96045198	-25.96045198	-25.96045198	-25.96045198	-25.96045198	-25.96045198	-25.96045198	-25.96045198	-25.96045198	-25.96045198	-25.96045198	-25.96045198	-25.96045198	-25.96045198	-25.96045198	-25.96045198	-25.96045198	-25.96045198	-25.96045198	-25.96045198	-25.96045198	-25.96045198	-25.96045198	-25.96045198	-25.96045198	-25.96045198	-25.96045198	-25.96045198	-25.96045198	-25.96045198	-25.96045198	-25.96045198	-25.96045198	-25.96448749	-26.05326877	-26.20258273	-26.27764326	-26.45924132	-26.60855529	-26.75383374	-26.95560936	-27.27360775	-27.62227603	-28.06214689	-28.41000807	-28.60855529	-28.59483454	-28.44794189	-28.04439064	-27.56820016
-25.65859564	-25.65859564	-25.65859564	-25.65859564	-25.65859564	-25.65859564	-25.65859564	-25.65859564	-25.65859564	-25.65859564	-25.65859564	-25.65859564	-25.65859564	-25.65859564	-25.65859564	-25.65859564	-25.65859564	-25.65859564	-25.65859564	-25.65859564	-25.65859564	-25.65859564	-25.65859564	-25.65859564	-25.65859564	-25.65859564	-25.65859564	-25.65859564	-25.65859564	-25.65859564	-25.65859564	-25.65859564	-25.65859564	-25.66343826	-25.81033091	-25.94592413	-26.13478612	-26.30912026	-26.52300242	-26.75141243	-26.94753834	-27.21630347	-27.67958031	-28.14285714	-28.50040355	-28.69168684	-28.72962066	-28.53833737	-28.16868442	-27.64003228
-25.86521388	-25.86521388	-25.86521388	-25.86521388	-25.86521388	-25.86521388	-25.86521388	-25.86521388	-25.86521388	-25.86521388	-25.86521388	-25.86521388	-25.86521388	-25.86521388	-25.86521388	-25.86521388	-25.86521388	-25.86521388	-25.86521388	-25.86521388	-25.86521388	-25.86521388	-25.86521388	-25.86521388	-25.86521388	-25.86521388	-25.86521388	-25.86521388	-25.86521388	-25.86521388	-25.86521388	-25.86521388	-25.86521388	-25.8716707	-26.0322841	-26.20258273	-26.3212268	-26.49475383	-26.6464891	-26.81033091	-27.04681195	-27.36723164	-27.73688458	-28.14285714	-28.42130751	-28.5794996	-28.60129136	-28.39063761	-28.10008071	-27.61985472
-26.02905569	-26.02905569	-26.02905569	-26.02905569	-26.02905569	-26.02905569	-26.02905569	-26.02905569	-26.02905569	-26.02905569	-26.02905569	-26.02905569	-26.02905569	-26.02905569	-26.02905569	-26.02905569	-26.02905569	-26.02905569	-26.02905569	-26.02905569	-26.02905569	-26.02905569	-26.02905569	-26.02905569	-26.02905569	-26.02905569	-26.02905569	-26.02905569	-26.02905569	-26.02905569	-26.02905569	-26.02905569	-26.02905569	-26.0322841	-26.10008071	-26.15092817	-26.25020178	-26.41565779	-26.58353511	-26.76351897	-26.937046	-27.25585149	-27.73930589	-28.11783697	-28.45520581	-28.66343826	-28.59887006	-28.4196933	-28.01614205	-27.4850686
-25.9047619	-25.9047619	-25.9047619	-25.9047619	-25.9047619	-25.9047619	-25.9047619	-25.9047619	-25.9047619	-25.9047619	-25.9047619	-25.9047619	-25.9047619	-25.9047619	-25.9047619	-25.9047619	-25.9047619	-25.9047619	-25.9047619	-25.9047619	-25.9047619	-25.9047619	-25.9047619	-25.9047619	-25.9047619	-25.9047619	-25.9047619	-25.9047619	-25.9047619	-25.9047619	-25.9047619	-25.9047619	-25.9047619	-25.90960452	-26.07748184	-26.22276029	-26.35028249	-26.52623083	-26.7094431	-26.90556901	-27.18079096	-27.50040355	-27.85794996	-28.24051655	-28.54640839	-28.69410815	-28.70298628	-28.55690073	-28.18079096	-27.72154964
-25.95964487	-25.95964487	-25.95964487	-25.95964487	-25.95964487	-25.95964487	-25.95964487	-25.95964487	-25.95964487	-25.95964487	-25.95964487	-25.95964487	-25.95964487	-25.95964487	-25.95964487	-25.95964487	-25.95964487	-25.95964487	-25.95964487	-25.95964487	-25.95964487	-25.95964487	-25.95964487	-25.95964487	-25.95964487	-25.95964487	-25.95964487	-25.95964487	-25.95964487	-25.95964487	-25.95964487	-25.95964487	-25.95964487	-25.96448749	-26.03389831	-26.13720743	-26.30266344	-26.39063761	-26.55367232	-26.73042776	-26.97820823	-27.31073446	-27.77158999	-28.19128329	-28.53914447	-28.69652946	-28.62469734	-28.44309927	-27.9991929	-27.49959645
-25.94592413	-25.94592413	-25.94592413	-25.94592413	-25.94592413	-25.94592413	-25.94592413	-25.94592413	-25.94592413	-25.94592413	-25.94592413	-25.94592413	-25.94592413	-25.94592413	-25.94592413	-25.94592413	-25.94592413	-25.94592413	-25.94592413	-25.94592413	-25.94592413	-25.94592413	-25.94592413	-25.94592413	-25.94592413	-25.94592413	-25.94592413	-25.94592413	-25.94592413	-25.94592413	-25.94592413	-25.94592413	-25.94592413	-25.94673123	-26.08635997	-26.20742534	-26.33494754	-26.49798224	-26.68442292	-26.88458434	-27.1275222	-27.49475383	-27.89104116	-28.2897498	-28.57062147	-28.71589992	-28.62389023	-28.39305892	-28.06779661	-27.51412429
-25.81275222	-25.81275222	-25.81275222	-25.81275222	-25.81275222	-25.81275222	-25.81275222	-25.81275222	-25.81275222	-25.81275222	-25.81275222	-25.81275222	-25.81275222	-25.81275222	-25.81275222	-25.81275222	-25.81275222	-25.81275222	-25.81275222	-25.81275222	-25.81275222	-25.81275222	-25.81275222	-25.81275222	-25.81275222	-25.81275222	-25.81275222	-25.81275222	-25.81275222	-25.81275222	-25.81275222	-25.81275222	-25.81275222	-25.81598063	-25.89023406	-25.96448749	-26.09039548	-26.28329298	-26.49798224	-26.70460048	-26.95238095	-27.291364	-27.71186441	-28.18805488	-28.45601291	-28.60129136	-28.66020985	-28.44067797	-28.10008071	-27.61743341
-25.89023406	-25.89023406	-25.89023406	-25.89023406	-25.89023406	-25.89023406	-25.89023406	-25.89023406	-25.89023406	-25.89023406	-25.89023406	-25.89023406	-25.89023406	-25.89023406	-25.89023406	-25.89023406	-25.89023406	-25.89023406	-25.89023406	-25.89023406	-25.89023406	-25.89023406	-25.89023406	-25.89023406	-25.89023406	-25.89023406	-25.89023406	-25.89023406	-25.89023406	-25.89023406	-25.89023406	-25.89023406	-25.89023406	-25.89426957	-26.01856336	-26.11783697	-26.21872478	-26.42130751	-26.60048426	-26.76674738	-27.0008071	-27.34463277	-27.71267151	-28.0968523	-28.39790153	-28.63115416	-28.6464891	-28.41727199	-28.02017756	-27.45682002
-25.91848265	-25.91848265	-25.91848265	-25.91848265	-25.91848265	-25.91848265	-25.91848265	-25.91848265	-25.91848265	-25.91848265	-25.91848265	-25.91848265	-25.91848265	-25.91848265	-25.91848265	-25.91848265	-25.91848265	-25.91848265	-25.91848265	-25.91848265	-25.91848265	-25.91848265	-25.91848265	-25.91848265	-25.91848265	-25.91848265	-25.91848265	-25.91848265	-25.91848265	-25.91848265	-25.91848265	-25.91848265	-25.91848265	-25.92171106	-26.0330912	-26.14447135	-26.30589185	-26.4511703	-26.56093624	-26.71832123	-26.93220339	-27.25262308	-27.61824052	-28.07425343	-28.40032284	-28.56416465	-28.65052462	-28.40516546	-27.99757869	-27.46408394
-25.75948345	-25.75948345	-25.75948345	-25.75948345	-25.75948345	-25.75948345	-25.75948345	-25.75948345	-25.75948345	-25.75948345	-25.75948345	-25.75948345	-25.75948345	-25.75948345	-25.75948345	-25.75948345	-25.75948345	-25.75948345	-25.75948345	-25.75948345	-25.75948345	-25.75948345	-25.75948345	-25.75948345	-25.75948345	-25.75948345	-25.75948345	-25.75948345	-25.75948345	-25.75948345	-25.75948345	-25.75948345	-25.75948345	-25.76594027	-25.95318805	-26.07425343	-26.21630347	-26.39225182	-26.58353511	-26.80145278	-27.05488297	-27.40112994	-27.88942696	-28.25343019	-28.60371267	-28.78450363	-28.82001614	-28.65213882	-28.23728814	-27.74414851
-25.79903148	-25.79903148	-25.79903148	-25.79903148	-25.79903148	-25.79903148	-25.79903148	-25.79903148	-25.79903148	-25.79903148	-25.79903148	-25.79903148	-25.79903148	-25.79903148	-25.79903148	-25.79903148	-25.79903148	-25.79903148	-25.79903148	-25.79903148	-25.79903148	-25.79903148	-25.79903148	-25.79903148	-25.79903148	-25.79903148	-25.79903148	-25.79903148	-25.79903148	-25.79903148	-25.79903148	-25.79903148	-25.79903148	-25.80225989	-25.86602098	-25.98305085	-26.14527845	-26.37449556	-26.60290557	-26.79499596	-26.98708636	-27.2889427	-27.72639225	-28.1614205	-28.46892655	-28.64164649	-28.62631154	-28.42937853	-28.07425343	-27.59564165
-25.99515738	-25.99515738	-25.99515738	-25.99515738	-25.99515738	-25.99515738	-25.99515738	-25.99515738	-25.99515738	-25.99515738	-25.99515738	-25.99515738	-25.99515738	-25.99515738	-25.99515738	-25.99515738	-25.99515738	-25.99515738	-25.99515738	-25.99515738	-25.99515738	-25.99515738	-25.99515738	-25.99515738	-25.99515738	-25.99515738	-25.99515738	-25.99515738	-25.99515738	-25.99515738	-25.99515738	-25.99515738	-25.99515738	-25.99757869	-26.07263923	-26.15092817	-26.27441485	-26.45520581	-26.5811138	-26.76109766	-26.97336562	-27.24293785	-27.70137207	-28.20661824	-28.54317998	-28.80145278	-28.84100081	-28.62308313	-28.33252623	-27.85149314
-25.93301049	-25.93301049	-25.93301049	-25.93301049	-25.93301049	-25.93301049	-25.93301049	-25.93301049	-25.93301049	-25.93301049	-25.93301049	-25.93301049	-25.93301049	-25.93301049	-25.93301049	-25.93301049	-25.93301049	-25.93301049	-25.93301049	-25.93301049	-25.93301049	-25.93301049	-25.93301049	-25.93301049	-25.93301049	-25.93301049	-25.93301049	-25.93301049	-25.93301049	-25.93301049	-25.93301049	-25.93301049	-25.93301049	-25.93381759	-26.02582728	-26.16868442	-26.33898305	-26.48103309	-26.71509282	-26.93785311	-27.18563358	-27.53107345	-27.89588378	-28.34866828	-28.61501211	-28.79580307	-28.79418886	-28.58918483	-28.21953188	-27.71267151
-25.78692494	-25.78692494	-25.78692494	-25.78692494	-25.78692494	-25.78692494	-25.78692494	-25.78692494	-25.78692494	-25.78692494	-25.78692494	-25.78692494	-25.78692494	-25.78692494	-25.78692494	-25.78692494	-25.78692494	-25.78692494	-25.78692494	-25.78692494	-25.78692494	-25.78692494	-25.78692494	-25.78692494	-25.78692494	-25.78692494	-25.78692494	-25.78692494	-25.78692494	-25.78692494	-25.78692494	-25.78692494	-25.78692494	-25.79176755	-25.90960452	-26.03793382	-26.17352704	-26.36319613	-26.55609362	-26.80387409	-27.04439064	-27.34866828	-27.81113801	-28.26472962	-28.59564165	-28.7732042	-28.72800646	-28.49798224	-28.10088781	-27.59967716
-25.88781275	-25.88781275	-25.88781275	-25.88781275	-25.88781275	-25.88781275	-25.88781275	-25.88781275	-25.88781275	-25.88781275	-25.88781275	-25.88781275	-25.88781275	-25.88781275	-25.88781275	-25.88781275	-25.88781275	-25.88781275	-25.88781275	-25.88781275	-25.88781275	-25.88781275	-25.88781275	-25.88781275	-25.88781275	-25.88781275	-25.88781275	-25.88781275	-25.88781275	-25.88781275	-25.88781275	-25.88781275	-25.88781275	-25.89184826	-26.01372074	-26.08878128	-26.1606134	-26.22276029	-26.35754641	-26.54237288	-26.76755448	-27.14689266	-27.60532688	-28.02259887	-28.39063761	-28.58353511	-28.55851493	-28.37853107	-28.02259887	-27.47538337
-26.02502018	-26.02502018	-26.02502018	-26.02502018	-26.02502018	-26.02502018	-26.02502018	-26.02502018	-26.02502018	-26.02502018	-26.02502018	-26.02502018	-26.02502018	-26.02502018	-26.02502018	-26.02502018	-26.02502018	-26.02502018	-26.02502018	-26.02502018	-26.02502018	-26.02502018	-26.02502018	-26.02502018	-26.02502018	-26.02502018	-26.02502018	-26.02502018	-26.02502018	-26.02502018	-26.02502018	-26.02502018	-26.02502018	-26.0306699	-26.14205004	-26.24293785	-26.40193705	-26.57788539	-26.74899112	-26.96368039	-27.19531881	-27.58999193	-28.00726392	-28.43018563	-28.75625504	-28.937046	-28.96125908	-28.68684423	-28.30831316	-27.73688458
-25.79903148	-25.79903148	-25.79903148	-25.79903148	-25.79903148	-25.79903148	-25.79903148	-25.79903148	-25.79903148	-25.79903148	-25.79903148	-25.79903148	-25.79903148	-25.79903148	-25.79903148	-25.79903148	-25.79903148	-25.79903148	-25.79903148	-25.79903148	-25.79903148	-25.79903148	-25.79903148	-25.79903148	-25.79903148	-25.79903148	-25.79903148	-25.79903148	-25.79903148	-25.79903148	-25.79903148	-25.79903148	-25.79903148	-25.80387409	-25.95238095	-26.11218725	-26.26230831	-26.46489104	-26.67070218	-26.91767554	-27.13236481	-27.43422115	-27.84261501	-28.19047619	-28.5173527	-28.69895077	-28.77723971	-28.57465698	-28.1275222	-27.54479419
-25.95318805	-25.95318805	-25.95318805	-25.95318805	-25.95318805	-25.95318805	-25.95318805	-25.95318805	-25.95318805	-25.95318805	-25.95318805	-25.95318805	-25.95318805	-25.95318805	-25.95318805	-25.95318805	-25.95318805	-25.95318805	-25.95318805	-25.95318805	-25.95318805	-25.95318805	-25.95318805	-25.95318805	-25.95318805	-25.95318805	-25.95318805	-25.95318805	-25.95318805	-25.95318805	-25.95318805	-25.95318805	-25.95318805	-25.95641646	-26.04681195	-26.10088781	-26.21791768	-26.37530266	-26.55447942	-26.7433414	-27.03793382	-27.33171913	-27.78934625	-28.19774011	-28.50201776	-28.69895077	-28.69330105	-28.49878935	-28.13882163	-27.66989508
-21.50524617	-21.53591606	-21.51815981	-21.53188055	-21.54075868	-21.54560129	-21.55690073	-21.59322034	-21.59725585	-21.61743341	-21.68200161	-21.67554479	-21.76109766	-21.81033091	-21.89588378	-21.96045198	-22.00645682	-22.09846651	-22.16626312	-22.21711057	-22.28732849	-22.31638418	-22.38418079	-22.44067797	-22.49475383	-22.51331719	-22.5472155	-22.59241324	-22.64326069	-22.71267151	-22.75867635	-22.86602098	-22.89991929	-23.02098467	-23.16787732	-23.2889427	-23.41404358	-23.60532688	-23.72719935	-23.90879742	-24.15577078	-24.46166263	-24.75786925	-24.94673123	-25.03954802	-24.92332526	-24.70379338	-24.37853107	-23.89426957	-23.47780468
-21.42211461	-21.42857143	-21.45924132	-21.49313963	-21.54237288	-21.54479419	-21.57869249	-21.56335755	-21.61985472	-21.69007264	-21.78450363	-21.77966102	-21.81840194	-21.87409201	-21.99031477	-21.99192897	-22.09362389	-22.19128329	-22.23486683	-22.28732849	-22.3220339	-22.40274415	-22.42615012	-22.49556094	-22.56416465	-22.53268765	-22.6117837	-22.64326069	-22.72397094	-22.76916868	-22.8054883	-22.94430993	-23.05407587	-23.15334948	-23.25020178	-23.41162228	-23.52865214	-23.63518967	-23.81759483	-24.00322841	-24.27602906	-24.56820016	-24.85149314	-25.00968523	-25.03470541	-24.90879742	-24.71993543	-24.36965295	-23.95964487	-23.5794996
-21.49636804	-21.53591606	-21.51815981	-21.56658596	-21.53188055	-21.56335755	-21.59725585	-21.62792575	-21.63034705	-21.69330105	-21.77078289	-21.82405165	-21.85956416	-21.89588378	-21.96045198	-22.05488297	-22.10169492	-22.16545601	-22.16384181	-22.25585149	-22.30427764	-22.37368846	-22.36884584	-22.45439871	-22.45843422	-22.53833737	-22.60290557	-22.64326069	-22.66424536	-22.677159	-22.79822437	-22.86359968	-23.01210654	-23.12429379	-23.21791768	-23.35916061	-23.52784504	-23.66747377	-23.79741727	-24.02098467	-24.2590799	-24.58434221	-24.83212268	-24.9991929	-25.14366425	-24.99354318	-24.76513317	-24.40920097	-23.96287328	-23.54479419
-21.44471348	-21.46731235	-21.43906376	-21.50443906	-21.55932203	-21.55932203	-21.57062147	-21.6133979	-21.65052462	-21.71993543	-21.78046812	-21.82647296	-21.88377724	-21.95560936	-22.02340597	-22.03874092	-22.11541566	-22.1945117	-22.22195319	-22.31961259	-22.38337369	-22.41565779	-22.49233253	-22.51089588	-22.55286521	-22.59564165	-22.60613398	-22.6779661	-22.74737692	-22.78531073	-22.83696529	-22.90072639	-23.03954802	-23.17594835	-23.26553672	-23.42695722	-23.54479419	-23.63196126	-23.81194512	-24.01372074	-24.23970944	-24.55044391	-24.79096045	-25.00161421	-25.02259887	-24.94995964	-24.71347861	-24.32849072	-23.92493947	-23.45924132
-21.50524617	-21.44794189	-21.48022599	-21.54560129	-21.50605327	-21.50363196	-21.5488297	-21.55447942	-21.61904762	-21.70217918	-21.69087974	-21.78046812	-21.80225989	-21.87732042	-21.98627926	-22.02502018	-22.11622276	-22.15657789	-22.23083132	-22.32849072	-22.37853107	-22.42615012	-22.45682002	-22.54075868	-22.5496368	-22.61501211	-22.64729621	-22.69410815	-22.79338176	-22.83696529	-22.94108152	-23.06698951	-23.14285714	-23.23970944	-23.32929782	-23.4519774	-23.62711864	-23.73042776	-23.86924939	-24.03793382	-24.27037934	-24.58595642	-24.83050847	-25.01937046	-25.07586764	-24.96529459	-24.69895077	-24.3882163	-23.95964487	-23.53107345
-21.49475383	-21.49878935	-21.48668281	-21.52380952	-21.5157385	-21.51008878	-21.55851493	-21.59322034	-21.63034705	-21.69007264	-21.68845843	-21.78611784	-21.78853914	-21.87651332	-21.95157385	-22.01856336	-22.10088781	-22.16707022	-22.18805488	-22.27118644	-22.33898305	-22.37933818	-22.44471348	-22.55770783	-22.57788539	-22.645682	-22.677159	-22.71428571	-22.76190476	-22.8700565	-22.91928975	-22.9693301	-23.03712672	-23.16384181	-23.28167877	-23.40839387	-23.58595642	-23.73204197	-23.83615819	-24.03470541	-24.28167877	-24.59644875	-24.83373688	-25	-25.01856336	-24.93946731	-24.70621469	-24.35996772	-23.90153349	-23.53026634
-21.48991122	-21.51412429	-21.51170299	-21.49313963	-21.48748991	-21.52623083	-21.5149314	-21.55044391	-21.64810331	-21.65859564	-21.72154964	-21.76513317	-21.84342211	-21.88297014	-21.94753834	-22.04681195	-22.08393866	-22.08555287	-22.15496368	-22.25585149	-22.29297821	-22.35835351	-22.40758676	-22.41404358	-22.47215496	-22.51008878	-22.54479419	-22.58353511	-22.65456013	-22.74576271	-22.86117837	-22.94108152	-23.07425343	-23.15496368	-23.29217111	-23.41485069	-23.52138822	-23.6779661	-23.86359968	-24.01614205	-24.31234867	-24.60694108	-24.85149314	-25.01533495	-25.05649718	-24.97901533	-24.7417272	-24.41727199	-23.95238095	-23.54156578
-21.57465698	-21.52623083	-21.56416465	-21.51815981	-21.58918483	-21.58837772	-21.60532688	-21.60694108	-21.64083939	-21.77078289	-21.75625504	-21.83212268	-21.89346247	-21.9346247	-21.97982244	-22.07828894	-22.16303471	-22.21549637	-22.24293785	-22.2897498	-22.33979015	-22.36642454	-22.40920097	-22.45439871	-22.50686037	-22.58757062	-22.57707829	-22.66263115	-22.71832123	-22.76674738	-22.83131558	-22.96529459	-23.05730428	-23.19854722	-23.2905569	-23.40677966	-23.52865214	-23.63518967	-23.80145278	-23.98143664	-24.27199354	-24.52784504	-24.82970137	-24.99838579	-25.01049233	-24.95641646	-24.76836158	-24.41323648	-23.99354318	-23.55205811
-21.47699758	-21.44067797	-21.47054076	-21.44148507	-21.49394673	-21.51896691	-21.51815981	-21.54156578	-21.58837772	-21.64326069	-21.65213882	-21.7732042	-21.8079096	-21.88539144	-21.94108152	-22.04600484	-22.02502018	-22.09281679	-22.17594835	-22.21307506	-22.27845036	-22.37207425	-22.41485069	-22.44713479	-22.53833737	-22.54640839	-22.6117837	-22.63438257	-22.71993543	-22.76836158	-22.86682809	-22.97578692	-23.08635997	-23.1937046	-23.30831316	-23.44794189	-23.59322034	-23.72477805	-23.86602098	-24.01856336	-24.30750605	-24.57869249	-24.80468119	-25.0306699	-25.0330912	-24.96125908	-24.73849879	-24.37691687	-23.92574657	-23.49313963
-21.55125101	-21.4826473	-21.51977401	-21.49313963	-21.52058111	-21.53107345	-21.55690073	-21.60774818	-21.67554479	-21.75786925	-21.76271186	-21.8054883	-21.89023406	-21.94915254	-22.01049233	-22.04842615	-22.11380145	-22.1622276	-22.17998386	-22.22841001	-22.26957224	-22.30347054	-22.38418079	-22.44390638	-22.47861178	-22.51251009	-22.52703793	-22.58514931	-22.66263115	-22.73284907	-22.81517353	-22.92978208	-23.0330912	-23.14366425	-23.29297821	-23.41000807	-23.55125101	-23.69007264	-23.76674738	-24.01694915	-24.27199354	-24.55447942	-24.84503632	-25.00968523	-25.05649718	-25.02824859	-24.77078289	-24.46811945	-24.06618241	-23.59402744
-21.49556094	-21.48991122	-21.48587571	-21.51251009	-21.51815981	-21.5480226	-21.5165456	-21.57788539	-21.62227603	-21.68684423	-21.69814366	-21.77885391	-21.85794996	-21.94269572	-21.98224374	-22.04842615	-22.10088781	-22.15738499	-22.19531881	-22.25504439	-22.2897498	-22.32445521	-22.36965295	-22.43018563	-22.45762712	-22.47457627	-22.56577885	-22.62469734	-22.62792575	-22.68038741	-22.80468119	-22.92978208	-23.08313156	-23.14043584	-23.27199354	-23.38095238	-23.49233253	-23.63680387	-23.76997579	-23.95318805	-24.22841001	-24.57465698	-24.80306699	-24.98385795	-24.97336562	-24.94269572	-24.68684423	-24.32768362	-23.89991929	-23.49313963
-21.49798224	-21.52623083	-21.52461663	-21.5496368	-21.55770783	-21.61097659	-21.59806295	-21.60774818	-21.62146893	-21.65617433	-21.73607748	-21.78288943	-21.86198547	-21.88700565	-21.95238095	-22.031477	-22.06698951	-22.12671509	-22.17836965	-22.18966909	-22.24616626	-22.33414044	-22.41565779	-22.4196933	-22.50040355	-22.52865214	-22.59079903	-22.68361582	-22.7425343	-22.79741727	-22.86117837	-22.92655367	-23.03631961	-23.14689266	-23.25020178	-23.385795	-23.5165456	-23.61904762	-23.76674738	-23.95157385	-24.18401937	-24.50847458	-24.76029056	-24.97175141	-25.01694915	-24.89991929	-24.71670702	-24.3535109	-23.92897498	-23.46569814
-21.49394673	-21.51977401	-21.50686037	-21.49959645	-21.56820016	-21.58595642	-21.59644875	-21.58837772	-21.69087974	-21.69572236	-21.79418886	-21.85149314	-21.87328491	-21.96045198	-21.97820823	-22.031477	-22.08958838	-22.15496368	-22.22114609	-22.28732849	-22.34059726	-22.36803874	-22.41565779	-22.45439871	-22.46650525	-22.51008878	-22.57869249	-22.62469734	-22.68765133	-22.7732042	-22.82324455	-22.93381759	-23.04923325	-23.15738499	-23.30266344	-23.42776433	-23.50847458	-23.67958031	-23.87651332	-24.03954802	-24.25988701	-24.59887006	-24.79418886	-25.01049233	-25.04439064	-24.97578692	-24.74576271	-24.41081517	-23.92816788	-23.53591606
-21.47215496	-21.47538337	-21.47296207	-21.51251009	-21.54237288	-21.61097659	-21.62873285	-21.67070218	-21.70782889	-21.73446328	-21.78934625	-21.82082324	-21.86440678	-21.94511703	-22.00161421	-22.06214689	-22.13801453	-22.17756255	-22.26472962	-22.30508475	-22.35996772	-22.4188862	-22.49798224	-22.50928168	-22.51089588	-22.57869249	-22.60936239	-22.64891041	-22.69249395	-22.80871671	-22.86682809	-22.93058918	-23.05246166	-23.15577078	-23.24374496	-23.36400323	-23.52138822	-23.6464891	-23.77078289	-23.93785311	-24.23325262	-24.48910412	-24.79257466	-24.96610169	-25.00322841	-24.88377724	-24.61985472	-24.3236481	-23.8708636	-23.51896691
-21.49394673	-21.47780468	-21.52058111	-21.4842615	-21.48184019	-21.50282486	-21.57142857	-21.60290557	-21.60532688	-21.67393059	-21.70056497	-21.72558515	-21.82808717	-21.88216303	-21.99515738	-22.04035513	-22.14447135	-22.13720743	-22.21872478	-22.2590799	-22.33817595	-22.41485069	-22.48829701	-22.54237288	-22.56335755	-22.61097659	-22.6464891	-22.72800646	-22.78853914	-22.85068604	-22.91444713	-23.02824859	-23.10734463	-23.2582728	-23.3535109	-23.51412429	-23.67393059	-23.76755448	-23.93866021	-24.06618241	-24.27037934	-24.58272801	-24.85875706	-24.99273608	-25.05246166	-24.95399516	-24.75141243	-24.40435835	-23.96448749	-23.52300242
-21.51331719	-21.52058111	-21.48022599	-21.48668281	-21.51170299	-21.57869249	-21.57465698	-21.60371267	-21.66182405	-21.74656981	-21.82243745	-21.83454399	-21.8708636	-21.92251816	-21.99273608	-22.06214689	-22.15012107	-22.18159806	-22.26957224	-22.32768362	-22.37691687	-22.40112994	-22.42372881	-22.49233253	-22.53268765	-22.59241324	-22.62550444	-22.69330105	-22.73930589	-22.81033091	-22.8401937	-22.95560936	-23.06053269	-23.15657789	-23.27199354	-23.37691687	-23.52380952	-23.64083939	-23.82163035	-23.98224374	-24.2251816	-24.53026634	-24.80952381	-25.01129944	-25.05246166	-24.95157385	-24.75948345	-24.38256659	-24	-23.5173527
-21.50847458	-21.50847458	-21.51089588	-21.45762712	-21.50201776	-21.5173527	-21.53995157	-21.53268765	-21.61581921	-21.64891041	-21.7417272	-21.79741727	-21.86359968	-21.92816788	-21.95157385	-21.98950767	-22.07506053	-22.13317191	-22.17756255	-22.21226796	-22.28490718	-22.34947538	-22.37853107	-22.42695722	-22.46166263	-22.51815981	-22.62792575	-22.70137207	-22.75302663	-22.78611784	-22.88135593	-22.98062954	-23.0637611	-23.18321227	-23.27441485	-23.41485069	-23.57788539	-23.70540759	-23.85794996	-24.04277643	-24.28329298	-24.55125101	-24.86198547	-25.00161421	-25.0960452	-24.99031477	-24.76997579	-24.40274415	-24.02663438	-23.53510896
-21.48748991	-21.48991122	-21.43664245	-21.4842615	-21.5173527	-21.53914447	-21.56577885	-21.59402744	-21.66020985	-21.69087974	-21.73769169	-21.78046812	-21.84342211	-21.92090395	-21.98708636	-22.04196933	-22.08071025	-22.11783697	-22.23244552	-22.28571429	-22.32606941	-22.39386602	-22.45439871	-22.5488297	-22.58353511	-22.57304278	-22.64083939	-22.68603713	-22.72558515	-22.77158999	-22.86844229	-22.95722357	-23.08797417	-23.16949153	-23.26634383	-23.38418079	-23.54398709	-23.68038741	-23.82001614	-23.9677159	-24.2243745	-24.53995157	-24.78531073	-25	-25.02824859	-24.9354318	-24.72316384	-24.43341404	-23.98224374	-23.48587571
-21.59644875	-21.58353511	-21.55447942	-21.59079903	-21.63115416	-21.60209847	-21.66020985	-21.65617433	-21.70782889	-21.66747377	-21.76674738	-21.82001614	-21.84987893	-21.90718321	-21.99031477	-22.00322841	-22.07990315	-22.13155771	-22.18724778	-22.24778047	-22.29943503	-22.38095238	-22.3866021	-22.44471348	-22.43018563	-22.4850686	-22.53833737	-22.64245359	-22.71186441	-22.76674738	-22.85472155	-22.98466505	-23.07102502	-23.15254237	-23.25262308	-23.38902341	-23.55447942	-23.67393059	-23.81840194	-23.97417272	-24.27118644	-24.5149314	-24.7732042	-24.95641646	-25.03874092	-24.95318805	-24.76351897	-24.43583535	-23.98870056	-23.53107345
-21.41242938	-21.44713479	-21.44471348	-21.49717514	-21.49636804	-21.48022599	-21.5149314	-21.52784504	-21.52542373	-21.64326069	-21.68442292	-21.70460048	-21.81759483	-21.87974173	-21.94915254	-21.96045198	-22.03389831	-22.0976594	-22.18482647	-22.23163842	-22.27441485	-22.3551251	-22.41727199	-22.47215496	-22.52461663	-22.57223567	-22.60048426	-22.64891041	-22.69410815	-22.76674738	-22.85230024	-22.96125908	-23.09281679	-23.18240517	-23.30024213	-23.39225182	-23.53591606	-23.69491525	-23.79741727	-23.98224374	-24.20903955	-24.55125101	-24.79741727	-24.97013721	-25.05649718	-24.96448749	-24.68280872	-24.39951574	-23.94673123	-23.54560129
-21.5472155	-21.49878935	-21.50121065	-21.48103309	-21.51170299	-21.57707829	-21.57223567	-21.56335755	-21.62469734	-21.61824052	-21.70460048	-21.78531073	-21.8716707	-21.99354318	-22	-22.04761905	-22.13962873	-22.13801453	-22.18886199	-22.24455206	-22.32445521	-22.41404358	-22.4205004	-22.45359161	-22.54479419	-22.54560129	-22.56981437	-22.6440678	-22.71267151	-22.79499596	-22.87893462	-22.91928975	-23.05165456	-23.11299435	-23.23970944	-23.39870864	-23.52138822	-23.66505246	-23.80145278	-24.01856336	-24.23002421	-24.56012914	-24.81355932	-25.04116223	-25.04761905	-25.02098467	-24.73446328	-24.40597256	-23.97255851	-23.54398709
-21.54479419	-21.52703793	-21.49233253	-21.5472155	-21.54398709	-21.61016949	-21.61501211	-21.65859564	-21.68200161	-21.75867635	-21.79338176	-21.79741727	-21.88135593	-21.92574657	-22.01856336	-22.03551251	-22.07344633	-22.14124294	-22.20742534	-22.27845036	-22.34624697	-22.36400323	-22.44067797	-22.48103309	-22.55770783	-22.58676352	-22.62550444	-22.65052462	-22.73204197	-22.81194512	-22.89507667	-22.97578692	-23.05569007	-23.13882163	-23.24051655	-23.37530266	-23.52784504	-23.75060533	-23.83050847	-23.99596449	-24.27441485	-24.58595642	-24.86521388	-25.01775626	-25.09443099	-24.99435028	-24.77966102	-24.39709443	-23.96610169	-23.58999193
-21.44794189	-21.43825666	-21.48668281	-21.52703793	-21.54156578	-21.52945924	-21.56577885	-21.56335755	-21.62308313	-21.66747377	-21.73042776	-21.75383374	-21.84342211	-21.8708636	-21.95238095	-22.01452785	-22.062954	-22.09200969	-22.1614205	-22.20581114	-22.22276029	-22.28732849	-22.33979015	-22.36158192	-22.4511703	-22.49475383	-22.56093624	-22.60532688	-22.68280872	-22.75383374	-22.82485876	-22.92009685	-23.02179177	-23.13962873	-23.23486683	-23.33898305	-23.48991122	-23.64164649	-23.78853914	-23.99354318	-24.29297821	-24.51331719	-24.79257466	-24.94834544	-25.01937046	-24.9362389	-24.74495561	-24.40355125	-24.01452785	-23.59564165
-21.43906376	-21.46811945	-21.44309927	-21.48022599	-21.45439871	-21.46166263	-21.47134786	-21.52945924	-21.62631154	-21.65294592	-21.69733656	-21.73284907	-21.79257466	-21.84826473	-21.93139629	-21.97255851	-22.04600484	-22.1291364	-22.19854722	-22.30508475	-22.33494754	-22.3874092	-22.43987086	-22.47780468	-22.50766747	-22.58514931	-22.62792575	-22.69410815	-22.76271186	-22.79418886	-22.87812752	-22.93058918	-23.00242131	-23.10008071	-23.2259887	-23.39467312	-23.51251009	-23.69249395	-23.80871671	-24.02098467	-24.23970944	-24.50766747	-24.79983858	-24.968523	-25.05246166	-24.96610169	-24.75786925	-24.41081517	-23.94592413	-23.50282486
-21.46004843	-21.49152542	-21.49636804	-21.5173527	-21.55609362	-21.53430186	-21.54479419	-21.55690073	-21.6448749	-21.70056497	-21.68038741	-21.78692494	-21.85230024	-21.91525424	-21.97982244	-22.04439064	-22.09443099	-22.15738499	-22.1945117	-22.26715093	-22.34301856	-22.35916061	-22.43018563	-22.46892655	-22.48668281	-22.61016949	-22.62469734	-22.66908797	-22.70540759	-22.77885391	-22.82082324	-22.96287328	-23.07102502	-23.1622276	-23.28006457	-23.39628733	-23.49636804	-23.69330105	-23.81920904	-23.99273608	-24.23325262	-24.5480226	-24.82243745	-24.97013721	-25.04842615	-24.94027441	-24.71267151	-24.37288136	-24.0008071	-23.5488297
-21.47054076	-21.42857143	-21.43341404	-21.43502825	-21.49717514	-21.46731235	-21.51412429	-21.52138822	-21.56739306	-21.63196126	-21.64810331	-21.73284907	-21.78127522	-21.82405165	-21.91928975	-22.01452785	-22.06053269	-22.11380145	-22.16949153	-22.26553672	-22.33010492	-22.40516546	-22.4842615	-22.54560129	-22.54075868	-22.60048426	-22.61824052	-22.6779661	-22.7732042	-22.76836158	-22.86359968	-22.97578692	-23.0968523	-23.21146086	-23.27602906	-23.46489104	-23.59967716	-23.69491525	-23.93946731	-24.04761905	-24.29297821	-24.57707829	-24.84584342	-25.02017756	-25.08151735	-24.99435028	-24.78369653	-24.4503632	-24.01856336	-23.60451977
-21.5165456	-21.51412429	-21.50282486	-21.51815981	-21.4850686	-21.5149314	-21.53268765	-21.59725585	-21.65940274	-21.70217918	-21.74656981	-21.78369653	-21.84342211	-21.86763519	-21.91525424	-22.00161421	-22.09120258	-22.12671509	-22.20016142	-22.22356739	-22.28813559	-22.32445521	-22.39951574	-22.41081517	-22.43664245	-22.46166263	-22.52058111	-22.60532688	-22.70217918	-22.73769169	-22.84907183	-22.91444713	-23.06053269	-23.14527845	-23.22760291	-23.37126715	-23.54237288	-23.65617433	-23.81678773	-23.96045198	-24.21468927	-24.49798224	-24.81033091	-24.99273608	-25.03470541	-24.93058918	-24.70379338	-24.39225182	-23.98143664	-23.5496368
-21.43099274	-21.44955609	-21.46892655	-21.45682002	-21.43341404	-21.47376917	-21.47861178	-21.5157385	-21.55367232	-21.62469734	-21.68845843	-21.75383374	-21.78450363	-21.85794996	-21.89991929	-22.0330912	-22.08555287	-22.13559322	-22.14608555	-22.1937046	-22.25020178	-22.3559322	-22.40355125	-22.51170299	-22.55851493	-22.60451977	-22.63196126	-22.63922518	-22.7425343	-22.80225989	-22.91283293	-22.94511703	-23.06860371	-23.16464891	-23.28490718	-23.43260694	-23.54156578	-23.70702179	-23.82324455	-24.03470541	-24.23970944	-24.55286521	-24.77239709	-24.97982244	-25.03712672	-24.94592413	-24.70702179	-24.35754641	-23.94188862	-23.55690073
-21.53753027	-21.52300242	-21.51251009	-21.5173527	-21.49959645	-21.49636804	-21.56739306	-21.60694108	-21.64971751	-21.64891041	-21.7409201	-21.8062954	-21.88700565	-21.91041162	-21.97013721	-22.07021792	-22.09362389	-22.16787732	-22.21388216	-22.27118644	-22.33656174	-22.40274415	-22.42130751	-22.46973366	-22.5480226	-22.58676352	-22.63922518	-22.69895077	-22.70217918	-22.75141243	-22.82243745	-22.91928975	-23.06053269	-23.12510089	-23.28087167	-23.38175948	-23.56093624	-23.68684423	-23.76594027	-23.98789346	-24.1920904	-24.51815981	-24.84180791	-24.97901533	-25.03874092	-24.9693301	-24.74979822	-24.4196933	-23.97013721	-23.5794996
-21.46973366	-21.47296207	-21.43987086	-21.43825666	-21.43987086	-21.43341404	-21.44229217	-21.47376917	-21.51815981	-21.56416465	-21.65375303	-21.67554479	-21.77239709	-21.79822437	-21.86844229	-21.90799031	-22.00887813	-22.03631961	-22.13236481	-22.2267958	-22.25262308	-22.31638418	-22.33979015	-22.40839387	-22.46246973	-22.49798224	-22.59887006	-22.65052462	-22.72477805	-22.77643261	-22.82808717	-22.94511703	-23.04761905	-23.1299435	-23.26311542	-23.39628733	-23.49394673	-23.65456013	-23.78369653	-23.96045198	-24.20742534	-24.52623083	-24.79983858	-24.95560936	-24.98789346	-24.95318805	-24.73123487	-24.3882163	-23.92493947	-23.49152542
-25.92493947	-25.92493947	-25.92493947	-25.92493947	-25.92493947	-25.92493947	-25.92493947	-25.92493947	-25.92493947	-25.92493947	-25.92493947	-25.92493947	-25.92493947	-25.92493947	-25.92493947	-25.92493947	-25.92493947	-25.92493947	-25.92493947	-25.92493947	-25.92493947	-25.92493947	-25.92493947	-25.92493947	-25.92493947	-25.92493947	-25.92493947	-25.92493947	-25.92493947	-25.92493947	-25.92493947	-25.92493947	-25.92493947	-25.92978208	-26.08071025	-26.21791768	-26.30912026	-26.3874092	-26.55609362	-26.76109766	-26.96125908	-27.29539952	-27.75867635	-28.15738499	-28.47861178	-28.63276836	-28.71186441	-28.56739306	-28.20258273	-27.6763519
-26.00564972	-26.00564972	-26.00564972	-26.00564972	-26.00564972	-26.00564972	-26.00564972	-26.00564972	-26.00564972	-26.00564972	-26.00564972	-26.00564972	-26.00564972	-26.00564972	-26.00564972	-26.00564972	-26.00564972	-26.00564972	-26.00564972	-26.00564972	-26.00564972	-26.00564972	-26.00564972	-26.00564972	-26.00564972	-26.00564972	-26.00564972	-26.00564972	-26.00564972	-26.00564972	-26.00564972	-26.00564972	-26.00564972	-26.01049233	-26.0968523	-26.2259887	-26.36561743	-26.52542373	-26.73123487	-26.88539144	-27.07748184	-27.43906376	-27.85714286	-28.30508475	-28.59160613	-28.78853914	-28.76432607	-28.59402744	-28.34543987	-27.85068604
-26.06618241	-26.06618241	-26.06618241	-26.06618241	-26.06618241	-26.06618241	-26.06618241	-26.06618241	-26.06618241	-26.06618241	-26.06618241	-26.06618241	-26.06618241	-26.06618241	-26.06618241	-26.06618241	-26.06618241	-26.06618241	-26.06618241	-26.06618241	-26.06618241	-26.06618241	-26.06618241	-26.06618241	-26.06618241	-26.06618241	-26.06618241	-26.06618241	-26.06618241	-26.06618241	-26.06618241	-26.06618241	-26.06618241	-26.06779661	-26.16545601	-26.29620662	-26.41565779	-26.5794996	-26.77966102	-26.95883777	-27.22276029	-27.5819209	-27.99273608	-28.33817595	-28.59644875	-28.8385795	-28.89669088	-28.73204197	-28.32526231	-27.80952381
-26.07748184	-26.07748184	-26.07748184	-26.07748184	-26.07748184	-26.07748184	-26.07748184	-26.07748184	-26.07748184	-26.07748184	-26.07748184	-26.07748184	-26.07748184	-26.07748184	-26.07748184	-26.07748184	-26.07748184	-26.07748184	-26.07748184	-26.07748184	-26.07748184	-26.07748184	-26.07748184	-26.07748184	-26.07748184	-26.07748184	-26.07748184	-26.07748184	-26.07748184	-26.07748184	-26.07748184	-26.07748184	-26.07748184	-26.08071025	-26.12187248	-26.24374496	-26.35108959	-26.46166263	-26.59887006	-26.8385795	-27.10169492	-27.37288136	-27.78288943	-28.22033898	-28.50686037	-28.75786925	-28.76674738	-28.69572236	-28.43502825	-27.98547215
-26.20661824	-26.20661824	-26.20661824	-26.20661824	-26.20661824	-26.20661824	-26.20661824	-26.20661824	-26.20661824	-26.20661824	-26.20661824	-26.20661824	-26.20661824	-26.20661824	-26.20661824	-26.20661824	-26.20661824	-26.20661824	-26.20661824	-26.20661824	-26.20661824	-26.20661824	-26.20661824	-26.20661824	-26.20661824	-26.20661824	-26.20661824	-26.20661824	-26.20661824	-26.20661824	-26.20661824	-26.20661824	-26.20661824	-26.20984665	-26.28167877	-26.33252623	-26.47457627	-26.60694108	-26.78208232	-26.95238095	-27.12267958	-27.4188862	-27.80871671	-28.19935432	-28.56093624	-28.82082324	-28.89023406	-28.74737692	-28.39790153	-27.95803067
-26.07183212	-26.07183212	-26.07183212	-26.07183212	-26.07183212	-26.07183212	-26.07183212	-26.07183212	-26.07183212	-26.07183212	-26.07183212	-26.07183212	-26.07183212	-26.07183212	-26.07183212	-26.07183212	-26.07183212	-26.07183212	-26.07183212	-26.07183212	-26.07183212	-26.07183212	-26.07183212	-26.07183212	-26.07183212	-26.07183212	-26.07183212	-26.07183212	-26.07183212	-26.07183212	-26.07183212	-26.07183212	-26.07183212	-26.07425343	-26.14124294	-26.23244552	-26.30266344	-26.43018563	-26.55528652	-26.69168684	-26.89588378	-27.21388216	-27.60532688	-28.03874092	-28.34866828	-28.58676352	-28.63841808	-28.47941889	-28.20258273	-27.79661017
-26.12510089	-26.12510089	-26.12510089	-26.12510089	-26.12510089	-26.12510089	-26.12510089	-26.12510089	-26.12510089	-26.12510089	-26.12510089	-26.12510089	-26.12510089	-26.12510089	-26.12510089	-26.12510089	-26.12510089	-26.12510089	-26.12510089	-26.12510089	-26.12510089	-26.12510089	-26.12510089	-26.12510089	-26.12510089	-26.12510089	-26.12510089	-26.12510089	-26.12510089	-26.12510089	-26.12510089	-26.12510089	-26.12510089	-26.1291364	-26.22841001	-26.33494754	-26.48991122	-26.62469734	-26.74576271	-26.92171106	-27.11138015	-27.42534302	-27.86279257	-28.24374496	-28.60451977	-28.83454399	-28.8071025	-28.67150928	-28.43987086	-28.05165456
-25.94511703	-25.94511703	-25.94511703	-25.94511703	-25.94511703	-25.94511703	-25.94511703	-25.94511703	-25.94511703	-25.94511703	-25.94511703	-25.94511703	-25.94511703	-25.94511703	-25.94511703	-25.94511703	-25.94511703	-25.94511703	-25.94511703	-25.94511703	-25.94511703	-25.94511703	-25.94511703	-25.94511703	-25.94511703	-25.94511703	-25.94511703	-25.94511703	-25.94511703	-25.94511703	-25.94511703	-25.94511703	-25.94511703	-25.95076675	-26.08474576	-26.26311542	-26.41485069	-26.57627119	-26.80064568	-27.01775626	-27.23244552	-27.44309927	-27.83050847	-28.23405973	-28.64245359	-28.77078289	-28.75302663	-28.59725585	-28.2897498	-27.86440678
-25.95399516	-25.95399516	-25.95399516	-25.95399516	-25.95399516	-25.95399516	-25.95399516	-25.95399516	-25.95399516	-25.95399516	-25.95399516	-25.95399516	-25.95399516	-25.95399516	-25.95399516	-25.95399516	-25.95399516	-25.95399516	-25.95399516	-25.95399516	-25.95399516	-25.95399516	-25.95399516	-25.95399516	-25.95399516	-25.95399516	-25.95399516	-25.95399516	-25.95399516	-25.95399516	-25.95399516	-25.95399516	-25.95399516	-25.95803067	-26.10169492	-26.29378531	-26.40839387	-26.53430186	-26.70217918	-26.90556901	-27.10008071	-27.43260694	-27.83696529	-28.16303471	-28.48668281	-28.71186441	-28.78934625	-28.7110573	-28.44552058	-27.94673123
-26.10492333	-26.10492333	-26.10492333	-26.10492333	-26.10492333	-26.10492333	-26.10492333	-26.10492333	-26.10492333	-26.10492333	-26.10492333	-26.10492333	-26.10492333	-26.10492333	-26.10492333	-26.10492333	-26.10492333	-26.10492333	-26.10492333	-26.10492333	-26.10492333	-26.10492333	-26.10492333	-26.10492333	-26.10492333	-26.10492333	-26.10492333	-26.10492333	-26.10492333	-26.10492333	-26.10492333	-26.10492333	-26.10492333	-26.10895884	-26.21146086	-26.32849072	-26.49717514	-26.64729621	-26.82163035	-26.95157385	-27.14931396	-27.49556094	-27.96448749	-28.40112994	-28.69572236	-28.8385795	-28.89588378	-28.68845843	-28.37368846	-27.9047619
-25.91525424	-25.91525424	-25.91525424	-25.91525424	-25.91525424	-25.91525424	-25.91525424	-25.91525424	-25.91525424	-25.91525424	-25.91525424	-25.91525424	-25.91525424	-25.91525424	-25.91525424	-25.91525424	-25.91525424	-25.91525424	-25.91525424	-25.91525424	-25.91525424	-25.91525424	-25.91525424	-25.91525424	-25.91525424	-25.91525424	-25.91525424	-25.91525424	-25.91525424	-25.91525424	-25.91525424	-25.91525424	-25.91525424	-25.92009685	-26.07667474	-26.23970944	-26.37046005	-26.53995157	-26.73688458	-26.95157385	-27.29217111	-27.57062147	-27.89507667	-28.28652139	-28.6133979	-28.81920904	-28.76594027	-28.68200161	-28.32526231	-27.8377724
-25.91928975	-25.91928975	-25.91928975	-25.91928975	-25.91928975	-25.91928975	-25.91928975	-25.91928975	-25.91928975	-25.91928975	-25.91928975	-25.91928975	-25.91928975	-25.91928975	-25.91928975	-25.91928975	-25.91928975	-25.91928975	-25.91928975	-25.91928975	-25.91928975	-25.91928975	-25.91928975	-25.91928975	-25.91928975	-25.91928975	-25.91928975	-25.91928975	-25.91928975	-25.91928975	-25.91928975	-25.91928975	-25.91928975	-25.92493947	-26.01937046	-26.08151735	-26.20338983	-26.36238902	-26.56335755	-26.71912833	-26.97982244	-27.26069411	-27.70379338	-28.1299435	-28.47699758	-28.64810331	-28.75221953	-28.59725585	-28.32849072	-27.81113801
-25.91767554	-25.91767554	-25.91767554	-25.91767554	-25.91767554	-25.91767554	-25.91767554	-25.91767554	-25.91767554	-25.91767554	-25.91767554	-25.91767554	-25.91767554	-25.91767554	-25.91767554	-25.91767554	-25.91767554	-25.91767554	-25.91767554	-25.91767554	-25.91767554	-25.91767554	-25.91767554	-25.91767554	-25.91767554	-25.91767554	-25.91767554	-25.91767554	-25.91767554	-25.91767554	-25.91767554	-25.91767554	-25.91767554	-25.92251816	-26.07748184	-26.24132365	-26.34624697	-26.49878935	-26.61016949	-26.77966102	-26.95964487	-27.24939467	-27.6117837	-28.03954802	-28.42292171	-28.64003228	-28.71589992	-28.66101695	-28.42776433	-27.97175141
-26.01210654	-26.01210654	-26.01210654	-26.01210654	-26.01210654	-26.01210654	-26.01210654	-26.01210654	-26.01210654	-26.01210654	-26.01210654	-26.01210654	-26.01210654	-26.01210654	-26.01210654	-26.01210654	-26.01210654	-26.01210654	-26.01210654	-26.01210654	-26.01210654	-26.01210654	-26.01210654	-26.01210654	-26.01210654	-26.01210654	-26.01210654	-26.01210654	-26.01210654	-26.01210654	-26.01210654	-26.01210654	-26.01210654	-26.01533495	-26.09846651	-26.21388216	-26.26957224	-26.42615012	-26.60129136	-26.75625504	-26.99515738	-27.30669895	-27.73284907	-28.11460856	-28.40112994	-28.57223567	-28.57062147	-28.33979015	-28.08474576	-27.52300242
-26.00726392	-26.00726392	-26.00726392	-26.00726392	-26.00726392	-26.00726392	-26.00726392	-26.00726392	-26.00726392	-26.00726392	-26.00726392	-26.00726392	-26.00726392	-26.00726392	-26.00726392	-26.00726392	-26.00726392	-26.00726392	-26.00726392	-26.00726392	-26.00726392	-26.00726392	-26.00726392	-26.00726392	-26.00726392	-26.00726392	-26.00726392	-26.00726392	-26.00726392	-26.00726392	-26.00726392	-26.00726392	-26.00726392	-26.01049233	-26.08313156	-26.12671509	-26.23163842	-26.38095238	-26.51896691	-26.72639225	-26.968523	-27.27118644	-27.6117837	-28.02502018	-28.37207425	-28.62873285	-28.7110573	-28.53753027	-28.27037934	-27.83535109
-25.92574657	-25.92574657	-25.92574657	-25.92574657	-25.92574657	-25.92574657	-25.92574657	-25.92574657	-25.92574657	-25.92574657	-25.92574657	-25.92574657	-25.92574657	-25.92574657	-25.92574657	-25.92574657	-25.92574657	-25.92574657	-25.92574657	-25.92574657	-25.92574657	-25.92574657	-25.92574657	-25.92574657	-25.92574657	-25.92574657	-25.92574657	-25.92574657	-25.92574657	-25.92574657	-25.92574657	-25.92574657	-25.92574657	-25.93058918	-26.05811138	-26.18886199	-26.29539952	-26.44955609	-26.64971751	-26.85633575	-27.05811138	-27.3535109	-27.79983858	-28.25343019	-28.52058111	-28.65456013	-28.63518967	-28.46569814	-28.16626312	-27.75625504
-26.06698951	-26.06698951	-26.06698951	-26.06698951	-26.06698951	-26.06698951	-26.06698951	-26.06698951	-26.06698951	-26.06698951	-26.06698951	-26.06698951	-26.06698951	-26.06698951	-26.06698951	-26.06698951	-26.06698951	-26.06698951	-26.06698951	-26.06698951	-26.06698951	-26.06698951	-26.06698951	-26.06698951	-26.06698951	-26.06698951	-26.06698951	-26.06698951	-26.06698951	-26.06698951	-26.06698951	-26.06698951	-26.06698951	-26.07102502	-26.2251816	-26.3236481	-26.42211461	-26.55932203	-26.73527038	-26.92655367	-27.09281679	-27.35754641	-27.82889427	-28.22841001	-28.54479419	-28.75383374	-28.83131558	-28.63518967	-28.28329298	-27.81436642
-25.89991929	-25.89991929	-25.89991929	-25.89991929	-25.89991929	-25.89991929	-25.89991929	-25.89991929	-25.89991929	-25.89991929	-25.89991929	-25.89991929	-25.89991929	-25.89991929	-25.89991929	-25.89991929	-25.89991929	-25.89991929	-25.89991929	-25.89991929	-25.89991929	-25.89991929	-25.89991929	-25.89991929	-25.89991929	-25.89991929	-25.89991929	-25.89991929	-25.89991929	-25.89991929	-25.89991929	-25.89991929	-25.89991929	-25.9031477	-25.99031477	-26.12187248	-26.23405973	-26.38014528	-26.55286521	-26.76594027	-27.00807103	-27.36158192	-27.78934625	-28.17271994	-28.49475383	-28.7433414	-28.73446328	-28.58757062	-28.2590799	-27.75786925
-26.0008071	-26.0008071	-26.0008071	-26.0008071	-26.0008071	-26.0008071	-26.0008071	-26.0008071	-26.0008071	-26.0008071	-26.0008071	-26.0008071	-26.0008071	-26.0008071	-26.0008071	-26.0008071	-26.0008071	-26.0008071	-26.0008071	-26.0008071	-26.0008071	-26.0008071	-26.0008071	-26.0008071	-26.0008071	-26.0008071	-26.0008071	-26.0008071	-26.0008071	-26.0008071	-26.0008071	-26.0008071	-26.0008071	-26.00403551	-26.12267958	-26.24697337	-26.3559322	-26.50443906	-26.62792575	-26.79983858	-27.06053269	-27.41323648	-27.77804681	-28.18321227	-28.52138822	-28.72558515	-28.7740113	-28.6125908	-28.25020178	-27.77158999
-26.15819209	-26.15819209	-26.15819209	-26.15819209	-26.15819209	-26.15819209	-26.15819209	-26.15819209	-26.15819209	-26.15819209	-26.15819209	-26.15819209	-26.15819209	-26.15819209	-26.15819209	-26.15819209	-26.15819209	-26.15819209	-26.15819209	-26.15819209	-26.15819209	-26.15819209	-26.15819209	-26.15819209	-26.15819209	-26.15819209	-26.15819209	-26.15819209	-26.15819209	-26.15819209	-26.15819209	-26.15819209	-26.15819209	-26.16384181	-26.23890234	-26.30589185	-26.42292171	-26.57546408	-26.72800646	-26.87489911	-27.10169492	-27.35754641	-27.71993543	-28.17998386	-28.55770783	-28.71428571	-28.74818402	-28.59160613	-28.17352704	-27.65133172
-26.07828894	-26.07828894	-26.07828894	-26.07828894	-26.07828894	-26.07828894	-26.07828894	-26.07828894	-26.07828894	-26.07828894	-26.07828894	-26.07828894	-26.07828894	-26.07828894	-26.07828894	-26.07828894	-26.07828894	-26.07828894	-26.07828894	-26.07828894	-26.07828894	-26.07828894	-26.07828894	-26.07828894	-26.07828894	-26.07828894	-26.07828894	-26.07828894	-26.07828894	-26.07828894	-26.07828894	-26.07828894	-26.07828894	-26.08071025	-26.18079096	-26.28087167	-26.354318	-26.46650525	-26.66263115	-26.89104116	-27.11783697	-27.43018563	-27.8071025	-28.15657789	-28.55528652	-28.81598063	-28.85391445	-28.70621469	-28.41404358	-27.96368039
-26.14931396	-26.14931396	-26.14931396	-26.14931396	-26.14931396	-26.14931396	-26.14931396	-26.14931396	-26.14931396	-26.14931396	-26.14931396	-26.14931396	-26.14931396	-26.14931396	-26.14931396	-26.14931396	-26.14931396	-26.14931396	-26.14931396	-26.14931396	-26.14931396	-26.14931396	-26.14931396	-26.14931396	-26.14931396	-26.14931396	-26.14931396	-26.14931396	-26.14931396	-26.14931396	-26.14931396	-26.14931396	-26.14931396	-26.15012107	-26.23325262	-26.30266344	-26.41162228	-26.55205811	-26.74011299	-26.96529459	-27.24213075	-27.55205811	-27.8708636	-28.22760291	-28.54237288	-28.65698144	-28.63922518	-28.45601291	-28.15819209	-27.69652946
-25.92332526	-25.92332526	-25.92332526	-25.92332526	-25.92332526	-25.92332526	-25.92332526	-25.92332526	-25.92332526	-25.92332526	-25.92332526	-25.92332526	-25.92332526	-25.92332526	-25.92332526	-25.92332526	-25.92332526	-25.92332526	-25.92332526	-25.92332526	-25.92332526	-25.92332526	-25.92332526	-25.92332526	-25.92332526	-25.92332526	-25.92332526	-25.92332526	-25.92332526	-25.92332526	-25.92332526	-25.92332526	-25.92332526	-25.92897498	-26.0306699	-26.13075061	-26.23405973	-26.3559322	-26.51008878	-26.75302663	-26.99192897	-27.28490718	-27.65859564	-28.07990315	-28.36319613	-28.53914447	-28.59160613	-28.46085553	-28.11380145	-27.61097659
-26.16464891	-26.16464891	-26.16464891	-26.16464891	-26.16464891	-26.16464891	-26.16464891	-26.16464891	-26.16464891	-26.16464891	-26.16464891	-26.16464891	-26.16464891	-26.16464891	-26.16464891	-26.16464891	-26.16464891	-26.16464891	-26.16464891	-26.16464891	-26.16464891	-26.16464891	-26.16464891	-26.16464891	-26.16464891	-26.16464891	-26.16464891	-26.16464891	-26.16464891	-26.16464891	-26.16464891	-26.16464891	-26.16464891	-26.16868442	-26.26715093	-26.38983051	-26.48587571	-26.6125908	-26.78046812	-27.01210654	-27.24374496	-27.61097659	-28.06618241	-28.42937853	-28.69249395	-28.88700565	-28.92736077	-28.82324455	-28.50040355	-28.03712672
-26.08878128	-26.08878128	-26.08878128	-26.08878128	-26.08878128	-26.08878128	-26.08878128	-26.08878128	-26.08878128	-26.08878128	-26.08878128	-26.08878128	-26.08878128	-26.08878128	-26.08878128	-26.08878128	-26.08878128	-26.08878128	-26.08878128	-26.08878128	-26.08878128	-26.08878128	-26.08878128	-26.08878128	-26.08878128	-26.08878128	-26.08878128	-26.08878128	-26.08878128	-26.08878128	-26.08878128	-26.08878128	-26.08878128	-26.09281679	-26.20581114	-26.27441485	-26.3874092	-26.57707829	-26.73284907	-26.93381759	-27.16384181	-27.43099274	-27.80225989	-28.18159806	-28.51008878	-28.73365617	-28.69168684	-28.52219532	-28.2243745	-27.81355932
-26.08151735	-26.08151735	-26.08151735	-26.08151735	-26.08151735	-26.08151735	-26.08151735	-26.08151735	-26.08151735	-26.08151735	-26.08151735	-26.08151735	-26.08151735	-26.08151735	-26.08151735	-26.08151735	-26.08151735	-26.08151735	-26.08151735	-26.08151735	-26.08151735	-26.08151735	-26.08151735	-26.08151735	-26.08151735	-26.08151735	-26.08151735	-26.08151735	-26.08151735	-26.08151735	-26.08151735	-26.08151735	-26.08151735	-26.08555287	-26.1606134	-26.26069411	-26.43341404	-26.60532688	-26.74818402	-26.88458434	-27.14608555	-27.48910412	-27.91283293	-28.31961259	-28.58757062	-28.74818402	-28.75383374	-28.6464891	-28.28410008	-27.75625504
-26.15657789	-26.15657789	-26.15657789	-26.15657789	-26.15657789	-26.15657789	-26.15657789	-26.15657789	-26.15657789	-26.15657789	-26.15657789	-26.15657789	-26.15657789	-26.15657789	-26.15657789	-26.15657789	-26.15657789	-26.15657789	-26.15657789	-26.15657789	-26.15657789	-26.15657789	-26.15657789	-26.15657789	-26.15657789	-26.15657789	-26.15657789	-26.15657789	-26.15657789	-26.15657789	-26.15657789	-26.15657789	-26.15657789	-26.1622276	-26.27683616	-26.36158192	-26.48910412	-26.68038741	-26.82970137	-27.00968523	-27.2566586	-27.5819209	-27.91848265	-28.3551251	-28.64326069	-28.82243745	-28.85149314	-28.78531073	-28.46085553	-28.03874092
-21.4196933	-21.46731235	-21.4196933	-21.44552058	-21.49636804	-21.48748991	-21.53591606	-21.53672316	-21.58757062	-21.64245359	-21.677159	-21.76029056	-21.78611784	-21.85875706	-21.94511703	-21.93785311	-22.02663438	-22.09846651	-22.19128329	-22.21791768	-22.28571429	-22.34059726	-22.39709443	-22.43341404	-22.44471348	-22.49475383	-22.56093624	-22.66263115	-22.68280872	-22.77804681	-22.81517353	-22.90153349	-22.99757869	-23.12187248	-23.21872478	-23.33817595	-23.48587571	-23.62146893	-23.78288943	-24.00564972	-24.26957224	-24.5496368	-24.80306699	-24.96448749	-24.95399516	-24.86037127	-24.61016949	-24.24132365	-23.81598063	-23.38983051
-21.44955609	-21.45601291	-21.47457627	-21.45843422	-21.47376917	-21.52219532	-21.56174334	-21.61824052	-21.63518967	-21.68280872	-21.74656981	-21.88377724	-21.95076675	-21.98789346	-22.00242131	-22.08797417	-22.13397902	-22.20258273	-22.21388216	-22.2566586	-22.34786118	-22.39628733	-22.42211461	-22.49394673	-22.49959645	-22.49636804	-22.57788539	-22.6117837	-22.68119451	-22.72235674	-22.79983858	-22.90637611	-23.02017756	-23.11783697	-23.22841001	-23.39870864	-23.51815981	-23.69168684	-23.86844229	-24.03712672	-24.33898305	-24.5819209	-24.84907183	-25.03712672	-25.07425343	-24.97659403	-24.68845843	-24.35270379	-23.88861985	-23.50121065
-21.52703793	-21.50605327	-21.5149314	-21.52300242	-21.56497175	-21.53914447	-21.52542373	-21.5819209	-21.59725585	-21.60532688	-21.68200161	-21.69249395	-21.82001614	-21.8700565	-21.89104116	-21.94350282	-22.02098467	-22.08555287	-22.11541566	-22.18321227	-22.20661824	-22.23970944	-22.32445521	-22.4205004	-22.48103309	-22.52542373	-22.54237288	-22.55851493	-22.65133172	-22.7102502	-22.78369653	-22.89669088	-23.01291364	-23.13397902	-23.25100888	-23.38256659	-23.50201776	-23.62792575	-23.80387409	-24.02986279	-24.23970944	-24.55690073	-24.84987893	-24.97497982	-25.01775626	-24.85391445	-24.59725585	-24.20177563	-23.77239709	-23.39386602
-21.44632768	-21.45359161	-21.4511703	-21.49636804	-21.52380952	-21.51331719	-21.49959645	-21.55770783	-21.61743341	-21.67473769	-21.73123487	-21.76513317	-21.85794996	-21.89507667	-21.95964487	-22.04035513	-22.15415658	-22.19612591	-22.20419693	-22.26795803	-22.33736885	-22.36400323	-22.37933818	-22.40839387	-22.44552058	-22.52380952	-22.56577885	-22.58999193	-22.63761098	-22.75625504	-22.85956416	-22.92171106	-23.01694915	-23.16787732	-23.27845036	-23.4205004	-23.52784504	-23.68442292	-23.82647296	-24.02179177	-24.30831316	-24.55770783	-24.78450363	-24.98466505	-25.00322841	-24.8401937	-24.5794996	-24.19612591	-23.76997579	-23.39144471
-21.4205004	-21.43583535	-21.41081517	-21.44471348	-21.45359161	-21.3874092	-21.47861178	-21.4834544	-21.55205811	-21.58514931	-21.62469734	-21.71186441	-21.82808717	-21.89184826	-21.97578692	-21.99677159	-22.07102502	-22.11218725	-22.1937046	-22.26715093	-22.34221146	-22.39467312	-22.48103309	-22.49798224	-22.61824052	-22.63276836	-22.63599677	-22.71347861	-22.75706215	-22.80952381	-22.86763519	-22.92090395	-23.07344633	-23.12590799	-23.23405973	-23.37126715	-23.5149314	-23.645682	-23.77643261	-24.0645682	-24.31638418	-24.59725585	-24.8724778	-25.03631961	-25.01049233	-24.88539144	-24.64083939	-24.25343019	-23.82485876	-23.44713479
-21.48022599	-21.45359161	-21.47699758	-21.4850686	-21.51977401	-21.55125101	-21.52542373	-21.63761098	-21.66989508	-21.71670702	-21.76351897	-21.76594027	-21.8385795	-21.94188862	-21.9991929	-22.05326877	-22.0976594	-22.16545601	-22.28167877	-22.30185634	-22.40435835	-22.46166263	-22.48910412	-22.4842615	-22.55690073	-22.58918483	-22.64164649	-22.66020985	-22.75302663	-22.80387409	-22.85633575	-22.9354318	-23.03712672	-23.13559322	-23.30912026	-23.44632768	-23.57142857	-23.70137207	-23.85714286	-24.00242131	-24.29297821	-24.60048426	-24.84826473	-24.96448749	-25.01049233	-24.88700565	-24.6440678	-24.25343019	-23.81920904	-23.41404358
-21.44390638	-21.44632768	-21.46489104	-21.48910412	-21.48748991	-21.49798224	-21.52380952	-21.56981437	-21.62227603	-21.68603713	-21.76190476	-21.82970137	-21.85714286	-21.93381759	-22.01452785	-22.05649718	-22.10088781	-22.18159806	-22.23890234	-22.28652139	-22.3535109	-22.4196933	-22.43422115	-22.49475383	-22.51412429	-22.55367232	-22.59725585	-22.64729621	-22.68765133	-22.76594027	-22.83212268	-22.95722357	-23.08878128	-23.17110573	-23.26311542	-23.35916061	-23.52703793	-23.66101695	-23.86924939	-24.04439064	-24.29378531	-24.57546408	-24.8401937	-24.97901533	-25.01614205	-24.92251816	-24.61743341	-24.28329298	-23.86844229	-23.48829701
-21.44390638	-21.45520581	-21.47134786	-21.4511703	-21.48910412	-21.52703793	-21.52542373	-21.60209847	-21.64729621	-21.69975787	-21.70056497	-21.78853914	-21.82808717	-21.93139629	-21.97982244	-22.03631961	-22.08474576	-22.13882163	-22.23405973	-22.33171913	-22.36803874	-22.40597256	-22.42695722	-22.46489104	-22.49152542	-22.55851493	-22.645682	-22.65052462	-22.67393059	-22.75544794	-22.86440678	-22.97820823	-23.0645682	-23.17514124	-23.29862793	-23.45843422	-23.58837772	-23.70540759	-23.83535109	-24.09281679	-24.36481033	-24.65213882	-24.86279257	-24.97901533	-24.99596449	-24.87893462	-24.61824052	-24.26715093	-23.85149314	-23.38983051
-21.48587571	-21.48103309	-21.48587571	-21.50121065	-21.53349475	-21.58272801	-21.58837772	-21.60936239	-21.64810331	-21.70137207	-21.7409201	-21.79983858	-21.8393866	-21.91767554	-21.99273608	-22.04519774	-22.07263923	-22.1291364	-22.17836965	-22.25988701	-22.33817595	-22.39951574	-22.46650525	-22.52219532	-22.55609362	-22.60532688	-22.63438257	-22.70298628	-22.74737692	-22.81113801	-22.87328491	-22.94188862	-23.04681195	-23.14285714	-23.23325262	-23.33898305	-23.51977401	-23.65375303	-23.79580307	-24.01210654	-24.28087167	-24.53188055	-24.79257466	-24.96125908	-24.97578692	-24.87893462	-24.60371267	-24.21872478	-23.77723971	-23.35916061
-21.36481033	-21.37368846	-21.37610977	-21.43341404	-21.4503632	-21.45924132	-21.4519774	-21.47699758	-21.50524617	-21.59322034	-21.70379338	-21.73123487	-21.78611784	-21.84987893	-21.93058918	-21.97982244	-22.02663438	-22.16545601	-22.2251816	-22.33171913	-22.36238902	-22.43987086	-22.43422115	-22.45762712	-22.51089588	-22.56820016	-22.60855529	-22.65778854	-22.69895077	-22.73849879	-22.88054883	-22.937046	-23.01775626	-23.12671509	-23.28248588	-23.4196933	-23.55932203	-23.65133172	-23.73365617	-23.95318805	-24.26472962	-24.60371267	-24.82970137	-24.937046	-24.92897498	-24.83292978	-24.60532688	-24.25988701	-23.80871671	-23.39144471
-21.46569814	-21.48910412	-21.51008878	-21.45924132	-21.47619048	-21.49798224	-21.52461663	-21.59322034	-21.61662631	-21.68280872	-21.75786925	-21.86037127	-21.92574657	-22.02502018	-22.03874092	-22.08716707	-22.18079096	-22.2251816	-22.30266344	-22.31799839	-22.36884584	-22.40920097	-22.44471348	-22.49556094	-22.53107345	-22.57869249	-22.61501211	-22.65778854	-22.76997579	-22.81678773	-22.9039548	-22.97336562	-23.03470541	-23.1606134	-23.25262308	-23.35673931	-23.52703793	-23.62308313	-23.80468119	-23.98789346	-24.3559322	-24.58837772	-24.87409201	-25.02582728	-25.04358354	-24.89507667	-24.63922518	-24.2590799	-23.78046812	-23.41162228
-21.44390638	-21.46085553	-21.44794189	-21.45520581	-21.42937853	-21.50686037	-21.54156578	-21.56335755	-21.55125101	-21.63761098	-21.67231638	-21.70540759	-21.81436642	-21.83292978	-21.93139629	-21.99354318	-22.03793382	-22.12267958	-22.14850686	-22.2259887	-22.24939467	-22.33091203	-22.3882163	-22.3866021	-22.43099274	-22.46085553	-22.56900726	-22.59241324	-22.65375303	-22.71670702	-22.83292978	-22.86279257	-23.01614205	-23.14689266	-23.23648103	-23.40193705	-23.52058111	-23.67554479	-23.81355932	-24.01129944	-24.26392252	-24.58514931	-24.85633575	-25.03389831	-25.03631961	-24.93058918	-24.68280872	-24.35673931	-23.89749798	-23.4527845
-21.56900726	-21.53430186	-21.50605327	-21.54640839	-21.56335755	-21.55125101	-21.56577885	-21.6125908	-21.62873285	-21.69087974	-21.73769169	-21.82001614	-21.84665052	-21.92736077	-21.94269572	-22.04681195	-22.07425343	-22.16545601	-22.1937046	-22.22841001	-22.31880549	-22.37772397	-22.44148507	-22.46650525	-22.5165456	-22.53510896	-22.59079903	-22.68280872	-22.70460048	-22.77885391	-22.82163035	-22.94834544	-23.05488297	-23.14124294	-23.21872478	-23.37288136	-23.53591606	-23.66424536	-23.85068604	-24.05569007	-24.29297821	-24.57384988	-24.81840194	-24.96529459	-25.00807103	-24.9023406	-24.61743341	-24.20661824	-23.77885391	-23.35108959
-21.44874899	-21.41646489	-21.38337369	-21.38014528	-21.38983051	-21.44390638	-21.48587571	-21.46892655	-21.51412429	-21.59725585	-21.65456013	-21.7417272	-21.76432607	-21.8377724	-21.85875706	-21.98385795	-22.07909605	-22.14285714	-22.20581114	-22.25988701	-22.30427764	-22.34059726	-22.3882163	-22.44552058	-22.52300242	-22.55851493	-22.65698144	-22.68523002	-22.78127522	-22.80064568	-22.88054883	-22.96045198	-23.01937046	-23.11702986	-23.23325262	-23.385795	-23.53753027	-23.72316384	-23.83615819	-24.03470541	-24.32606941	-24.63599677	-24.86602098	-25.03389831	-25.04761905	-24.88942696	-24.62631154	-24.27845036	-23.82566586	-23.37449556
-21.46892655	-21.45762712	-21.4519774	-21.49152542	-21.49394673	-21.55447942	-21.57465698	-21.58272801	-21.62227603	-21.63357546	-21.71751412	-21.75544794	-21.82647296	-21.937046	-22.02340597	-22.02986279	-22.07263923	-22.09120258	-22.17594835	-22.24374496	-22.30669895	-22.36158192	-22.40112994	-22.42130751	-22.47538337	-22.52300242	-22.56255044	-22.61824052	-22.67312349	-22.74899112	-22.80387409	-22.89184826	-23.01856336	-23.0968523	-23.23405973	-23.37853107	-23.51977401	-23.6787732	-23.78611784	-23.97820823	-24.27360775	-24.57304278	-24.8385795	-25.00645682	-24.99192897	-24.93220339	-24.56093624	-24.22114609	-23.78531073	-23.36803874
-21.43422115	-21.40516546	-21.42534302	-21.42615012	-21.44390638	-21.4511703	-21.52380952	-21.55690073	-21.58595642	-21.6448749	-21.708636	-21.78611784	-21.86844229	-21.92493947	-21.97659403	-22.08071025	-22.09039548	-22.17514124	-22.20903955	-22.29620662	-22.35028249	-22.4180791	-22.48748991	-22.52461663	-22.5472155	-22.62308313	-22.6125908	-22.63922518	-22.68603713	-22.74737692	-22.79338176	-22.91767554	-22.91121872	-23.05326877	-23.1937046	-23.31880549	-23.46408394	-23.56820016	-23.69975787	-23.93139629	-24.23083132	-24.54317998	-24.77158999	-24.91444713	-24.95641646	-24.79499596	-24.55205811	-24.16707022	-23.78208232	-23.36803874
-21.54398709	-21.51089588	-21.54398709	-21.50282486	-21.48829701	-21.53672316	-21.57223567	-21.61985472	-21.64245359	-21.68200161	-21.7433414	-21.78369653	-21.84987893	-21.92251816	-22.00726392	-22.07506053	-22.15496368	-22.16626312	-22.25423729	-22.32606941	-22.37207425	-22.41162228	-22.50605327	-22.52058111	-22.56981437	-22.60451977	-22.63922518	-22.70782889	-22.7417272	-22.8079096	-22.83131558	-22.95076675	-23.02582728	-23.18966909	-23.29943503	-23.39467312	-23.56658596	-23.68442292	-23.83696529	-24.0653753	-24.33333333	-24.63276836	-24.86924939	-25.00161421	-25.00161421	-24.90637611	-24.64891041	-24.27683616	-23.85068604	-23.41081517
-26.0637611	-26.0637611	-26.0637611	-26.0637611	-26.0637611	-26.0637611	-26.0637611	-26.0637611	-26.0637611	-26.0637611	-26.0637611	-26.0637611	-26.0637611	-26.0637611	-26.0637611	-26.0637611	-26.0637611	-26.0637611	-26.0637611	-26.0637611	-26.0637611	-26.0637611	-26.0637611	-26.0637611	-26.0637611	-26.0637611	-26.0637611	-26.0637611	-26.0637611	-26.0637611	-26.0637611	-26.0637611	-26.0637611	-26.0653753	-26.12671509	-26.21307506	-26.32768362	-26.4826473	-26.65859564	-26.78208232	-26.95722357	-27.35996772	-27.8079096	-28.22195319	-28.53672316	-28.66505246	-28.70137207	-28.55044391	-28.28571429	-27.78692494
-26.01129944	-26.01129944	-26.01129944	-26.01129944	-26.01129944	-26.01129944	-26.01129944	-26.01129944	-26.01129944	-26.01129944	-26.01129944	-26.01129944	-26.01129944	-26.01129944	-26.01129944	-26.01129944	-26.01129944	-26.01129944	-26.01129944	-26.01129944	-26.01129944	-26.01129944	-26.01129944	-26.01129944	-26.01129944	-26.01129944	-26.01129944	-26.01129944	-26.01129944	-26.01129944	-26.01129944	-26.01129944	-26.01129944	-26.01533495	-26.11460856	-26.21065375	-26.35108959	-26.47538337	-26.67070218	-26.80952381	-27.031477	-27.354318	-27.76513317	-28.15496368	-28.45601291	-28.70540759	-28.68603713	-28.52784504	-28.15496368	-27.66101695
-25.937046	-25.937046	-25.937046	-25.937046	-25.937046	-25.937046	-25.937046	-25.937046	-25.937046	-25.937046	-25.937046	-25.937046	-25.937046	-25.937046	-25.937046	-25.937046	-25.937046	-25.937046	-25.937046	-25.937046	-25.937046	-25.937046	-25.937046	-25.937046	-25.937046	-25.937046	-25.937046	-25.937046	-25.937046	-25.937046	-25.937046	-25.937046	-25.937046	-25.94027441	-26.03712672	-26.18805488	-26.3212268	-26.4826473	-26.6440678	-26.81920904	-27.04761905	-27.3212268	-27.78934625	-28.16626312	-28.49636804	-28.69652946	-28.68442292	-28.54237288	-28.21872478	-27.79096045
-25.937046	-25.937046	-25.937046	-25.937046	-25.937046	-25.937046	-25.937046	-25.937046	-25.937046	-25.937046	-25.937046	-25.937046	-25.937046	-25.937046	-25.937046	-25.937046	-25.937046	-25.937046	-25.937046	-25.937046	-25.937046	-25.937046	-25.937046	-25.937046	-25.937046	-25.937046	-25.937046	-25.937046	-25.937046	-25.937046	-25.937046	-25.937046	-25.937046	-25.94350282	-26.06618241	-26.18079096	-26.29459241	-26.51008878	-26.67070218	-26.86198547	-27.06698951	-27.385795	-27.7110573	-28.06618241	-28.40597256	-28.58353511	-28.62953995	-28.37691687	-27.99515738	-27.61097659
-26.02179177	-26.02179177	-26.02179177	-26.02179177	-26.02179177	-26.02179177	-26.02179177	-26.02179177	-26.02179177	-26.02179177	-26.02179177	-26.02179177	-26.02179177	-26.02179177	-26.02179177	-26.02179177	-26.02179177	-26.02179177	-26.02179177	-26.02179177	-26.02179177	-26.02179177	-26.02179177	-26.02179177	-26.02179177	-26.02179177	-26.02179177	-26.02179177	-26.02179177	-26.02179177	-26.02179177	-26.02179177	-26.02179177	-26.02421308	-26.09846651	-26.18886199	-26.32041969	-26.54560129	-26.73769169	-26.91606134	-27.19693301	-27.52945924	-27.9669088	-28.30750605	-28.66263115	-28.8700565	-28.8401937	-28.63518967	-28.33091203	-27.89023406
-26.09200969	-26.09200969	-26.09200969	-26.09200969	-26.09200969	-26.09200969	-26.09200969	-26.09200969	-26.09200969	-26.09200969	-26.09200969	-26.09200969	-26.09200969	-26.09200969	-26.09200969	-26.09200969	-26.09200969	-26.09200969	-26.09200969	-26.09200969	-26.09200969	-26.09200969	-26.09200969	-26.09200969	-26.09200969	-26.09200969	-26.09200969	-26.09200969	-26.09200969	-26.09200969	-26.09200969	-26.09200969	-26.09200969	-26.09443099	-26.23325262	-26.32041969	-26.36884584	-26.47941889	-26.63276836	-26.78450363	-26.99515738	-27.36319613	-27.76594027	-28.21872478	-28.53268765	-28.76594027	-28.83292978	-28.6787732	-28.354318	-27.85552865
-25.98708636	-25.98708636	-25.98708636	-25.98708636	-25.98708636	-25.98708636	-25.98708636	-25.98708636	-25.98708636	-25.98708636	-25.98708636	-25.98708636	-25.98708636	-25.98708636	-25.98708636	-25.98708636	-25.98708636	-25.98708636	-25.98708636	-25.98708636	-25.98708636	-25.98708636	-25.98708636	-25.98708636	-25.98708636	-25.98708636	-25.98708636	-25.98708636	-25.98708636	-25.98708636	-25.98708636	-25.98708636	-25.98708636	-25.99435028	-26.14447135	-26.25343019	-26.37288136	-26.47941889	-26.66989508	-26.92413236	-27.13962873	-27.45762712	-27.83454399	-28.2243745	-28.57869249	-28.81517353	-28.75060533	-28.56012914	-28.19935432	-27.72719935
-26.02824859	-26.02824859	-26.02824859	-26.02824859	-26.02824859	-26.02824859	-26.02824859	-26.02824859	-26.02824859	-26.02824859	-26.02824859	-26.02824859	-26.02824859	-26.02824859	-26.02824859	-26.02824859	-26.02824859	-26.02824859	-26.02824859	-26.02824859	-26.02824859	-26.02824859	-26.02824859	-26.02824859	-26.02824859	-26.02824859	-26.02824859	-26.02824859	-26.02824859	-26.02824859	-26.02824859	-26.02824859	-26.02824859	-26.02986279	-26.13155771	-26.21630347	-26.32041969	-26.47538337	-26.68926554	-26.89104116	-27.14608555	-27.44471348	-27.79741727	-28.1945117	-28.56416465	-28.73284907	-28.7732042	-28.6133979	-28.18482647	-27.70460048
-25.89023406	-25.89023406	-25.89023406	-25.89023406	-25.89023406	-25.89023406	-25.89023406	-25.89023406	-25.89023406	-25.89023406	-25.89023406	-25.89023406	-25.89023406	-25.89023406	-25.89023406	-25.89023406	-25.89023406	-25.89023406	-25.89023406	-25.89023406	-25.89023406	-25.89023406	-25.89023406	-25.89023406	-25.89023406	-25.89023406	-25.89023406	-25.89023406	-25.89023406	-25.89023406	-25.89023406	-25.89023406	-25.89023406	-25.89346247	-26.00161421	-26.13882163	-26.26553672	-26.42937853	-26.59483454	-26.73930589	-26.92493947	-27.25262308	-27.63518967	-28.05004036	-28.39790153	-28.59644875	-28.54237288	-28.37126715	-28.05165456	-27.51008878
-26.06860371	-26.06860371	-26.06860371	-26.06860371	-26.06860371	-26.06860371	-26.06860371	-26.06860371	-26.06860371	-26.06860371	-26.06860371	-26.06860371	-26.06860371	-26.06860371	-26.06860371	-26.06860371	-26.06860371	-26.06860371	-26.06860371	-26.06860371	-26.06860371	-26.06860371	-26.06860371	-26.06860371	-26.06860371	-26.06860371	-26.06860371	-26.06860371	-26.06860371	-26.06860371	-26.06860371	-26.06860371	-26.06860371	-26.07263923	-26.18644068	-26.30266344	-26.44390638	-26.58757062	-26.74656981	-26.92251816	-27.15173527	-27.40597256	-27.86924939	-28.27522195	-28.55932203	-28.76109766	-28.7409201	-28.55044391	-28.22921711	-27.80145278
-25.81840194	-25.81840194	-25.81840194	-25.81840194	-25.81840194	-25.81840194	-25.81840194	-25.81840194	-25.81840194	-25.81840194	-25.81840194	-25.81840194	-25.81840194	-25.81840194	-25.81840194	-25.81840194	-25.81840194	-25.81840194	-25.81840194	-25.81840194	-25.81840194	-25.81840194	-25.81840194	-25.81840194	-25.81840194	-25.81840194	-25.81840194	-25.81840194	-25.81840194	-25.81840194	-25.81840194	-25.81840194	-25.81840194	-25.82082324	-25.95722357	-26.10330912	-26.20500404	-26.36077482	-26.53268765	-26.69733656	-26.91767554	-27.21468927	-27.7094431	-28.14043584	-28.52784504	-28.70782889	-28.77158999	-28.62631154	-28.39709443	-27.84987893
-25.97497982	-25.97497982	-25.97497982	-25.97497982	-25.97497982	-25.97497982	-25.97497982	-25.97497982	-25.97497982	-25.97497982	-25.97497982	-25.97497982	-25.97497982	-25.97497982	-25.97497982	-25.97497982	-25.97497982	-25.97497982	-25.97497982	-25.97497982	-25.97497982	-25.97497982	-25.97497982	-25.97497982	-25.97497982	-25.97497982	-25.97497982	-25.97497982	-25.97497982	-25.97497982	-25.97497982	-25.97497982	-25.97497982	-25.98062954	-26.07748184	-26.24293785	-26.3535109	-26.4503632	-26.60209847	-26.77966102	-26.97982244	-27.2889427	-27.66020985	-28.07102502	-28.44148507	-28.65375303	-28.65617433	-28.45359161	-28.15738499	-27.76029056
-25.99677159	-25.99677159	-25.99677159	-25.99677159	-25.99677159	-25.99677159	-25.99677159	-25.99677159	-25.99677159	-25.99677159	-25.99677159	-25.99677159	-25.99677159	-25.99677159	-25.99677159	-25.99677159	-25.99677159	-25.99677159	-25.99677159	-25.99677159	-25.99677159	-25.99677159	-25.99677159	-25.99677159	-25.99677159	-25.99677159	-25.99677159	-25.99677159	-25.99677159	-25.99677159	-25.99677159	-25.99677159	-25.99677159	-26.00161421	-26.13236481	-26.2582728	-26.34543987	-26.4842615	-26.64810331	-26.84180791	-27.13236481	-27.40597256	-27.88297014	-28.33171913	-28.61985472	-28.72639225	-28.76916868	-28.54640839	-28.23567393	-27.76271186
-26.28813559	-26.28813559	-26.28813559	-26.28813559	-26.28813559	-26.28813559	-26.28813559	-26.28813559	-26.28813559	-26.28813559	-26.28813559	-26.28813559	-26.28813559	-26.28813559	-26.28813559	-26.28813559	-26.28813559	-26.28813559	-26.28813559	-26.28813559	-26.28813559	-26.28813559	-26.28813559	-26.28813559	-26.28813559	-26.28813559	-26.28813559	-26.28813559	-26.28813559	-26.28813559	-26.28813559	-26.28813559	-26.28813559	-26.29217111	-26.38418079	-26.49152542	-26.60371267	-26.7756255	-26.88297014	-27.10653753	-27.33736885	-27.61743341	-28.02986279	-28.4188862	-28.68765133	-28.89426957	-28.94430993	-28.76109766	-28.46085553	-27.94995964
-25.9023406	-25.9023406	-25.9023406	-25.9023406	-25.9023406	-25.9023406	-25.9023406	-25.9023406	-25.9023406	-25.9023406	-25.9023406	-25.9023406	-25.9023406	-25.9023406	-25.9023406	-25.9023406	-25.9023406	-25.9023406	-25.9023406	-25.9023406	-25.9023406	-25.9023406	-25.9023406	-25.9023406	-25.9023406	-25.9023406	-25.9023406	-25.9023406	-25.9023406	-25.9023406	-25.9023406	-25.9023406	-25.9023406	-25.90556901	-26.05730428	-26.21065375	-26.39870864	-26.57384988	-26.73607748	-26.92493947	-27.13397902	-27.41565779	-27.79176755	-28.1614205	-28.42695722	-28.66343826	-28.63034705	-28.43664245	-28.07909605	-27.5794996
-26.07021792	-26.07021792	-26.07021792	-26.07021792	-26.07021792	-26.07021792	-26.07021792	-26.07021792	-26.07021792	-26.07021792	-26.07021792	-26.07021792	-26.07021792	-26.07021792	-26.07021792	-26.07021792	-26.07021792	-26.07021792	-26.07021792	-26.07021792	-26.07021792	-26.07021792	-26.07021792	-26.07021792	-26.07021792	-26.07021792	-26.07021792	-26.07021792	-26.07021792	-26.07021792	-26.07021792	-26.07021792	-26.07021792	-26.07506053	-26.19693301	-26.27845036	-26.38175948	-26.52058111	-26.69087974	-26.87489911	-27.17917676	-27.51089588	-27.95641646	-28.32445521	-28.60209847	-28.79176755	-28.8071025	-28.70460048	-28.42372881	-27.88135593
-25.94188862	-25.94188862	-25.94188862	-25.94188862	-25.94188862	-25.94188862	-25.94188862	-25.94188862	-25.94188862	-25.94188862	-25.94188862	-25.94188862	-25.94188862	-25.94188862	-25.94188862	-25.94188862	-25.94188862	-25.94188862	-25.94188862	-25.94188862	-25.94188862	-25.94188862	-25.94188862	-25.94188862	-25.94188862	-25.94188862	-25.94188862	-25.94188862	-25.94188862	-25.94188862	-25.94188862	-25.94188862	-25.94188862	-25.94430993	-25.97578692	-26.09200969	-26.25020178	-26.40758676	-26.56093624	-26.73849879	-26.89588378	-27.16868442	-27.59079903	-28.07425343	-28.40112994	-28.68926554	-28.68523002	-28.5149314	-28.18966909	-27.68361582
-25.98143664	-25.98143664	-25.98143664	-25.98143664	-25.98143664	-25.98143664	-25.98143664	-25.98143664	-25.98143664	-25.98143664	-25.98143664	-25.98143664	-25.98143664	-25.98143664	-25.98143664	-25.98143664	-25.98143664	-25.98143664	-25.98143664	-25.98143664	-25.98143664	-25.98143664	-25.98143664	-25.98143664	-25.98143664	-25.98143664	-25.98143664	-25.98143664	-25.98143664	-25.98143664	-25.98143664	-25.98143664	-25.98143664	-25.98547215	-26.07263923	-26.14285714	-26.27037934	-26.39144471	-26.61097659	-26.82808717	-27.03551251	-27.34543987	-27.74818402	-28.12025827	-28.50524617	-28.72154964	-28.69249395	-28.49313963	-28.16303471	-27.64326069
-26.1598063	-26.1598063	-26.1598063	-26.1598063	-26.1598063	-26.1598063	-26.1598063	-26.1598063	-26.1598063	-26.1598063	-26.1598063	-26.1598063	-26.1598063	-26.1598063	-26.1598063	-26.1598063	-26.1598063	-26.1598063	-26.1598063	-26.1598063	-26.1598063	-26.1598063	-26.1598063	-26.1598063	-26.1598063	-26.1598063	-26.1598063	-26.1598063	-26.1598063	-26.1598063	-26.1598063	-26.1598063	-26.1598063	-26.16303471	-26.25988701	-26.30266344	-26.39467312	-26.53591606	-26.64810331	-26.8079096	-27.0653753	-27.36803874	-27.79661017	-28.21549637	-28.49636804	-28.68684423	-28.74576271	-28.52300242	-28.17756255	-27.79499596
-26.14366425	-26.14366425	-26.14366425	-26.14366425	-26.14366425	-26.14366425	-26.14366425	-26.14366425	-26.14366425	-26.14366425	-26.14366425	-26.14366425	-26.14366425	-26.14366425	-26.14366425	-26.14366425	-26.14366425	-26.14366425	-26.14366425	-26.14366425	-26.14366425	-26.14366425	-26.14366425	-26.14366425	-26.14366425	-26.14366425	-26.14366425	-26.14366425	-26.14366425	-26.14366425	-26.14366425	-26.14366425	-26.14366425	-26.14850686	-26.30589185	-26.39709443	-26.55205811	-26.69895077	-26.8071025	-27.00484262	-27.2897498	-27.68603713	-28.04842615	-28.37610977	-28.69572236	-28.81275222	-28.81920904	-28.61662631	-28.21711057	-27.78934625
-25.96287328	-25.96287328	-25.96287328	-25.96287328	-25.96287328	-25.96287328	-25.96287328	-25.96287328	-25.96287328	-25.96287328	-25.96287328	-25.96287328	-25.96287328	-25.96287328	-25.96287328	-25.96287328	-25.96287328	-25.96287328	-25.96287328	-25.96287328	-25.96287328	-25.96287328	-25.96287328	-25.96287328	-25.96287328	-25.96287328	-25.96287328	-25.96287328	-25.96287328	-25.96287328	-25.96287328	-25.96287328	-25.96287328	-25.96448749	-26.05004036	-26.14366425	-26.28248588	-26.42615012	-26.59160613	-26.84422922	-27.11622276	-27.44148507	-27.83696529	-28.24374496	-28.53430186	-28.6448749	-28.67312349	-28.47780468	-28.16949153	-27.65294592
-25.95238095	-25.95238095	-25.95238095	-25.95238095	-25.95238095	-25.95238095	-25.95238095	-25.95238095	-25.95238095	-25.95238095	-25.95238095	-25.95238095	-25.95238095	-25.95238095	-25.95238095	-25.95238095	-25.95238095	-25.95238095	-25.95238095	-25.95238095	-25.95238095	-25.95238095	-25.95238095	-25.95238095	-25.95238095	-25.95238095	-25.95238095	-25.95238095	-25.95238095	-25.95238095	-25.95238095	-25.95238095	-25.95238095	-25.95480226	-26.0653753	-26.1945117	-26.37288136	-26.52784504	-26.7409201	-26.96448749	-27.20984665	-27.56255044	-27.94027441	-28.39628733	-28.73849879	-28.84261501	-28.81275222	-28.60694108	-28.291364	-27.81598063
-25.83212268	-25.83212268	-25.83212268	-25.83212268	-25.83212268	-25.83212268	-25.83212268	-25.83212268	-25.83212268	-25.83212268	-25.83212268	-25.83212268	-25.83212268	-25.83212268	-25.83212268	-25.83212268	-25.83212268	-25.83212268	-25.83212268	-25.83212268	-25.83212268	-25.83212268	-25.83212268	-25.83212268	-25.83212268	-25.83212268	-25.83212268	-25.83212268	-25.83212268	-25.83212268	-25.83212268	-25.83212268	-25.83212268	-25.83696529	-25.97417272	-26.07748184	-26.21872478	-26.37368846	-26.50766747	-26.73123487	-26.96610169	-27.24293785	-27.65375303	-28.14769976	-28.44713479	-28.66908797	-28.72235674	-28.65456013	-28.25020178	-27.78531073
-25.85552865	-25.85552865	-25.85552865	-25.85552865	-25.85552865	-25.85552865	-25.85552865	-25.85552865	-25.85552865	-25.85552865	-25.85552865	-25.85552865	-25.85552865	-25.85552865	-25.85552865	-25.85552865	-25.85552865	-25.85552865	-25.85552865	-25.85552865	-25.85552865	-25.85552865	-25.85552865	-25.85552865	-25.85552865	-25.85552865	-25.85552865	-25.85552865	-25.85552865	-25.85552865	-25.85552865	-25.85552865	-25.85552865	-25.86117837	-25.99677159	-26.11541566	-26.26876513	-26.38902341	-26.5811138	-26.75867635	-26.99354318	-27.27280065	-27.73607748	-28.16949153	-28.50040355	-28.61581921	-28.60613398	-28.43502825	-28.07748184	-27.63518967
-26.1299435	-26.1299435	-26.1299435	-26.1299435	-26.1299435	-26.1299435	-26.1299435	-26.1299435	-26.1299435	-26.1299435	-26.1299435	-26.1299435	-26.1299435	-26.1299435	-26.1299435	-26.1299435	-26.1299435	-26.1299435	-26.1299435	-26.1299435	-26.1299435	-26.1299435	-26.1299435	-26.1299435	-26.1299435	-26.1299435	-26.1299435	-26.1299435	-26.1299435	-26.1299435	-26.1299435	-26.1299435	-26.1299435	-26.13478612	-26.2590799	-26.36561743	-26.51089588	-26.66505246	-26.88054883	-27.11057304	-27.30185634	-27.62227603	-27.97255851	-28.41646489	-28.7409201	-28.87974173	-28.89426957	-28.6787732	-28.354318	-27.8054883
-26.24616626	-26.24616626	-26.24616626	-26.24616626	-26.24616626	-26.24616626	-26.24616626	-26.24616626	-26.24616626	-26.24616626	-26.24616626	-26.24616626	-26.24616626	-26.24616626	-26.24616626	-26.24616626	-26.24616626	-26.24616626	-26.24616626	-26.24616626	-26.24616626	-26.24616626	-26.24616626	-26.24616626	-26.24616626	-26.24616626	-26.24616626	-26.24616626	-26.24616626	-26.24616626	-26.24616626	-26.24616626	-26.24616626	-26.24778047	-26.322841	-26.40516546	-26.57142857	-26.708636	-26.88700565	-27.11541566	-27.33736885	-27.6763519	-28.03470541	-28.43179984	-28.75544794	-28.92009685	-28.94995964	-28.79257466	-28.4519774	-28.03793382
-26.28571429	-26.28571429	-26.28571429	-26.28571429	-26.28571429	-26.28571429	-26.28571429	-26.28571429	-26.28571429	-26.28571429	-26.28571429	-26.28571429	-26.28571429	-26.28571429	-26.28571429	-26.28571429	-26.28571429	-26.28571429	-26.28571429	-26.28571429	-26.28571429	-26.28571429	-26.28571429	-26.28571429	-26.28571429	-26.28571429	-26.28571429	-26.28571429	-26.28571429	-26.28571429	-26.28571429	-26.28571429	-26.28571429	-26.28813559	-26.35835351	-26.44471348	-26.55770783	-26.71186441	-26.86521388	-27.08393866	-27.31073446	-27.65536723	-28.08878128	-28.43018563	-28.73284907	-28.91202583	-28.8385795	-28.62066182	-28.25020178	-27.65536723
-25.99677159	-25.99677159	-25.99677159	-25.99677159	-25.99677159	-25.99677159	-25.99677159	-25.99677159	-25.99677159	-25.99677159	-25.99677159	-25.99677159	-25.99677159	-25.99677159	-25.99677159	-25.99677159	-25.99677159	-25.99677159	-25.99677159	-25.99677159	-25.99677159	-25.99677159	-25.99677159	-25.99677159	-25.99677159	-25.99677159	-25.99677159	-25.99677159	-25.99677159	-25.99677159	-25.99677159	-25.99677159	-25.99677159	-26	-26.08878128	-26.1945117	-26.32929782	-26.52461663	-26.73204197	-26.96610169	-27.2251816	-27.65052462	-28.05730428	-28.39225182	-28.66747377	-28.86844229	-28.86521388	-28.65617433	-28.3882163	-27.85310734
-26.08474576	-26.08474576	-26.08474576	-26.08474576	-26.08474576	-26.08474576	-26.08474576	-26.08474576	-26.08474576	-26.08474576	-26.08474576	-26.08474576	-26.08474576	-26.08474576	-26.08474576	-26.08474576	-26.08474576	-26.08474576	-26.08474576	-26.08474576	-26.08474576	-26.08474576	-26.08474576	-26.08474576	-26.08474576	-26.08474576	-26.08474576	-26.08474576	-26.08474576	-26.08474576	-26.08474576	-26.08474576	-26.08474576	-26.08958838	-26.20419693	-26.29782082	-26.44794189	-26.60209847	-26.73849879	-26.94915254	-27.16384181	-27.51977401	-27.94350282	-28.3882163	-28.68603713	-28.83050847	-28.8393866	-28.65133172	-28.28410008	-27.74737692
-25.89346247	-25.89346247	-25.89346247	-25.89346247	-25.89346247	-25.89346247	-25.89346247	-25.89346247	-25.89346247	-25.89346247	-25.89346247	-25.89346247	-25.89346247	-25.89346247	-25.89346247	-25.89346247	-25.89346247	-25.89346247	-25.89346247	-25.89346247	-25.89346247	-25.89346247	-25.89346247	-25.89346247	-25.89346247	-25.89346247	-25.89346247	-25.89346247	-25.89346247	-25.89346247	-25.89346247	-25.89346247	-25.89346247	-25.89588378	-26.05246166	-26.22356739	-26.36723164	-26.50040355	-26.64891041	-26.81759483	-27.04923325	-27.39790153	-27.78046812	-28.20903955	-28.50928168	-28.67473769	-28.73042776	-28.56900726	-28.27845036	-27.72639225
-26.01694915	-26.01694915	-26.01694915	-26.01694915	-26.01694915	-26.01694915	-26.01694915	-26.01694915	-26.01694915	-26.01694915	-26.01694915	-26.01694915	-26.01694915	-26.01694915	-26.01694915	-26.01694915	-26.01694915	-26.01694915	-26.01694915	-26.01694915	-26.01694915	-26.01694915	-26.01694915	-26.01694915	-26.01694915	-26.01694915	-26.01694915	-26.01694915	-26.01694915	-26.01694915	-26.01694915	-26.01694915	-26.01694915	-26.02179177	-26.13640032	-26.24293785	-26.35996772	-26.46004843	-26.66908797	-26.9023406	-27.17191283	-27.44794189	-27.87893462	-28.31880549	-28.60532688	-28.78208232	-28.74737692	-28.57707829	-28.24697337	-27.75221953
-26.13640032	-26.13640032	-26.13640032	-26.13640032	-26.13640032	-26.13640032	-26.13640032	-26.13640032	-26.13640032	-26.13640032	-26.13640032	-26.13640032	-26.13640032	-26.13640032	-26.13640032	-26.13640032	-26.13640032	-26.13640032	-26.13640032	-26.13640032	-26.13640032	-26.13640032	-26.13640032	-26.13640032	-26.13640032	-26.13640032	-26.13640032	-26.13640032	-26.13640032	-26.13640032	-26.13640032	-26.13640032	-26.13640032	-26.13720743	-26.16949153	-26.26150121	-26.38175948	-26.49556094	-26.64971751	-26.8724778	-27.10250202	-27.4519774	-27.85068604	-28.27602906	-28.57546408	-28.708636	-28.71186441	-28.53510896	-28.19854722	-27.70782889
-25.89991929	-25.89991929	-25.89991929	-25.89991929	-25.89991929	-25.89991929	-25.89991929	-25.89991929	-25.89991929	-25.89991929	-25.89991929	-25.89991929	-25.89991929	-25.89991929	-25.89991929	-25.89991929	-25.89991929	-25.89991929	-25.89991929	-25.89991929	-25.89991929	-25.89991929	-25.89991929	-25.89991929	-25.89991929	-25.89991929	-25.89991929	-25.89991929	-25.89991929	-25.89991929	-25.89991929	-25.89991929	-25.89991929	-25.9039548	-25.99112187	-26.08555287	-26.25585149	-26.43906376	-26.59322034	-26.77885391	-27.02824859	-27.33414044	-27.67150928	-28.062954	-28.44713479	-28.56658596	-28.63518967	-28.44552058	-28.12106538	-27.66989508
-26.06860371	-26.06860371	-26.06860371	-26.06860371	-26.06860371	-26.06860371	-26.06860371	-26.06860371	-26.06860371	-26.06860371	-26.06860371	-26.06860371	-26.06860371	-26.06860371	-26.06860371	-26.06860371	-26.06860371	-26.06860371	-26.06860371	-26.06860371	-26.06860371	-26.06860371	-26.06860371	-26.06860371	-26.06860371	-26.06860371	-26.06860371	-26.06860371	-26.06860371	-26.06860371	-26.06860371	-26.06860371	-26.06860371	-26.07344633	-26.15254237	-26.26553672	-26.37126715	-26.52380952	-26.71347861	-26.88619855	-27.0976594	-27.40435835	-27.85956416	-28.28248588	-28.5480226	-28.69491525	-28.6125908	-28.46166263	-28.06941082	-27.56981437
-26.08555287	-26.08555287	-26.08555287	-26.08555287	-26.08555287	-26.08555287	-26.08555287	-26.08555287	-26.08555287	-26.08555287	-26.08555287	-26.08555287	-26.08555287	-26.08555287	-26.08555287	-26.08555287	-26.08555287	-26.08555287	-26.08555287	-26.08555287	-26.08555287	-26.08555287	-26.08555287	-26.08555287	-26.08555287	-26.08555287	-26.08555287	-26.08555287	-26.08555287	-26.08555287	-26.08555287	-26.08555287	-26.08555287	-26.09200969	-26.29378531	-26.42372881	-26.56820016	-26.7433414	-26.93785311	-27.14769976	-27.41162228	-27.76916868	-28.17514124	-28.56416465	-28.76432607	-29.01856336	-28.98466505	-28.82243745	-28.45439871	-27.9023406
-25.99435028	-25.99435028	-25.99435028	-25.99435028	-25.99435028	-25.99435028	-25.99435028	-25.99435028	-25.99435028	-25.99435028	-25.99435028	-25.99435028	-25.99435028	-25.99435028	-25.99435028	-25.99435028	-25.99435028	-25.99435028	-25.99435028	-25.99435028	-25.99435028	-25.99435028	-25.99435028	-25.99435028	-25.99435028	-25.99435028	-25.99435028	-25.99435028	-25.99435028	-25.99435028	-25.99435028	-25.99435028	-25.99435028	-25.99677159	-26.07586764	-26.23567393	-26.37772397	-26.53188055	-26.68765133	-26.89184826	-27.15657789	-27.49313963	-27.88297014	-28.24535916	-28.4834544	-28.65375303	-28.65375303	-28.47699758	-28.07990315	-27.54237288
-26.07909605	-26.07909605	-26.07909605	-26.07909605	-26.07909605	-26.07909605	-26.07909605	-26.07909605	-26.07909605	-26.07909605	-26.07909605	-26.07909605	-26.07909605	-26.07909605	-26.07909605	-26.07909605	-26.07909605	-26.07909605	-26.07909605	-26.07909605	-26.07909605	-26.07909605	-26.07909605	-26.07909605	-26.07909605	-26.07909605	-26.07909605	-26.07909605	-26.07909605	-26.07909605	-26.07909605	-26.07909605	-26.07909605	-26.08555287	-26.23083132	-26.30992736	-26.354318	-26.51815981	-26.64810331	-26.81355932	-27.05811138	-27.40274415	-27.79096045	-28.24213075	-28.52945924	-28.69168684	-28.65617433	-28.46489104	-28.04277643	-27.51412429
-25.93058918	-25.93058918	-25.93058918	-25.93058918	-25.93058918	-25.93058918	-25.93058918	-25.93058918	-25.93058918	-25.93058918	-25.93058918	-25.93058918	-25.93058918	-25.93058918	-25.93058918	-25.93058918	-25.93058918	-25.93058918	-25.93058918	-25.93058918	-25.93058918	-25.93058918	-25.93058918	-25.93058918	-25.93058918	-25.93058918	-25.93058918	-25.93058918	-25.93058918	-25.93058918	-25.93058918	-25.93058918	-25.93058918	-25.9354318	-26.0637611	-26.17433414	-26.31315577	-26.46569814	-26.67231638	-26.85391445	-27.13640032	-27.43987086	-27.75060533	-28.10573043	-28.34301856	-28.46811945	-28.49556094	-28.32445521	-27.95157385	-27.48829701
-26.07586764	-26.07586764	-26.07586764	-26.07586764	-26.07586764	-26.07586764	-26.07586764	-26.07586764	-26.07586764	-26.07586764	-26.07586764	-26.07586764	-26.07586764	-26.07586764	-26.07586764	-26.07586764	-26.07586764	-26.07586764	-26.07586764	-26.07586764	-26.07586764	-26.07586764	-26.07586764	-26.07586764	-26.07586764	-26.07586764	-26.07586764	-26.07586764	-26.07586764	-26.07586764	-26.07586764	-26.07586764	-26.07586764	-26.08151735	-26.22356739	-26.32849072	-26.47457627	-26.63276836	-26.81355932	-27.00403551	-27.21791768	-27.58918483	-27.96125908	-28.33252623	-28.62873285	-28.78853914	-28.79983858	-28.64164649	-28.26150121	-27.79096045
-26.22760291	-26.22760291	-26.22760291	-26.22760291	-26.22760291	-26.22760291	-26.22760291	-26.22760291	-26.22760291	-26.22760291	-26.22760291	-26.22760291	-26.22760291	-26.22760291	-26.22760291	-26.22760291	-26.22760291	-26.22760291	-26.22760291	-26.22760291	-26.22760291	-26.22760291	-26.22760291	-26.22760291	-26.22760291	-26.22760291	-26.22760291	-26.22760291	-26.22760291	-26.22760291	-26.22760291	-26.22760291	-26.22760291	-26.23083132	-26.32606941	-26.39628733	-26.50605327	-26.64003228	-26.85149314	-27.04196933	-27.27037934	-27.63196126	-28.02905569	-28.43422115	-28.77643261	-28.90718321	-28.86763519	-28.71347861	-28.4511703	-28.02582728
-21.51008878	-21.46327684	-21.4519774	-21.4826473	-21.49313963	-21.50282486	-21.53510896	-21.57142857	-21.57062147	-21.62389023	-21.64083939	-21.73769169	-21.7740113	-21.89184826	-21.9669088	-22.01937046	-22.04519774	-22.09120258	-22.18401937	-22.23405973	-22.3236481	-22.34705408	-22.40032284	-22.43099274	-22.52945924	-22.57062147	-22.60613398	-22.62792575	-22.69572236	-22.7756255	-22.82243745	-22.88942696	-22.99031477	-23.06779661	-23.19128329	-23.27764326	-23.46650525	-23.54640839	-23.71832123	-23.85794996	-24.12590799	-24.3874092	-24.68523002	-24.97820823	-25.02098467	-25.02986279	-24.85875706	-24.50121065	-24.03712672	-23.6125908
-21.47134786	-21.46166263	-21.44148507	-21.46246973	-21.46650525	-21.50524617	-21.53107345	-21.60451977	-21.6117837	-21.70217918	-21.69652946	-21.76755448	-21.83292978	-21.9023406	-21.97497982	-22.00242131	-22.062954	-22.11218725	-22.18321227	-22.2582728	-22.35028249	-22.39386602	-22.42372881	-22.52058111	-22.49394673	-22.56012914	-22.60209847	-22.66747377	-22.7110573	-22.75706215	-22.82647296	-22.91848265	-23.02017756	-23.06053269	-23.20500404	-23.29620662	-23.47861178	-23.61985472	-23.7740113	-23.91928975	-24.10895884	-24.42615012	-24.75706215	-24.99273608	-25.09281679	-25.02340597	-24.86763519	-24.6117837	-24.25343019	-23.78934625
-21.4188862	-21.36965295	-21.38095238	-21.37288136	-21.42937853	-21.4527845	-21.46811945	-21.47538337	-21.53026634	-21.57546408	-21.61985472	-21.66908797	-21.71267151	-21.79580307	-21.86037127	-21.86682809	-21.93946731	-22.02340597	-22.09120258	-22.17271994	-22.24051655	-22.30669895	-22.32687651	-22.40112994	-22.44874899	-22.48668281	-22.50766747	-22.58272801	-22.61097659	-22.63276836	-22.71589992	-22.74011299	-22.87651332	-22.94915254	-23.08151735	-23.23325262	-23.34382567	-23.49313963	-23.65859564	-23.83454399	-24.03954802	-24.33414044	-24.70540759	-24.92413236	-25.00161421	-24.97659403	-24.79983858	-24.52300242	-24.08797417	-23.68845843
-21.48184019	-21.47941889	-21.48103309	-21.43179984	-21.43018563	-21.46811945	-21.46811945	-21.4834544	-21.54640839	-21.5811138	-21.65052462	-21.67150928	-21.75302663	-21.86037127	-21.87570621	-21.99515738	-22.01937046	-22.07425343	-22.1291364	-22.23567393	-22.2897498	-22.3882163	-22.42534302	-22.47861178	-22.49233253	-22.55125101	-22.55205811	-22.60936239	-22.65213882	-22.68038741	-22.76594027	-22.81678773	-22.93785311	-23.02824859	-23.13478612	-23.2582728	-23.39305892	-23.53188055	-23.67150928	-23.85472155	-24.06618241	-24.37530266	-24.60613398	-24.8377724	-24.94269572	-24.95641646	-24.78531073	-24.54317998	-24.14608555	-23.66989508
-21.57304278	-21.55125101	-21.51977401	-21.52300242	-21.49071832	-21.48910412	-21.52461663	-21.54156578	-21.56255044	-21.60936239	-21.63034705	-21.7102502	-21.78046812	-21.8393866	-21.90960452	-21.92493947	-22.00968523	-22.03712672	-22.14205004	-22.16384181	-22.21226796	-22.28167877	-22.33252623	-22.39951574	-22.40516546	-22.45843422	-22.49959645	-22.57546408	-22.65052462	-22.75786925	-22.77804681	-22.85149314	-22.937046	-23.09039548	-23.17998386	-23.31315577	-23.44390638	-23.56820016	-23.74011299	-23.94592413	-24.14205004	-24.41727199	-24.72962066	-24.94915254	-25.07102502	-25.02179177	-24.89184826	-24.55286521	-24.1622276	-23.71428571
-21.47941889	-21.41646489	-21.44471348	-21.3882163	-21.4519774	-21.4503632	-21.52945924	-21.49636804	-21.55205811	-21.54640839	-21.56981437	-21.66505246	-21.7094431	-21.79338176	-21.88942696	-21.95076675	-22.02017756	-22.09362389	-22.14850686	-22.18401937	-22.24697337	-22.3212268	-22.37207425	-22.44794189	-22.50928168	-22.55447942	-22.58353511	-22.65536723	-22.6779661	-22.76836158	-22.78208232	-22.8700565	-22.9677159	-23.11460856	-23.19531881	-23.30266344	-23.42695722	-23.58272801	-23.73284907	-23.88054883	-24.14205004	-24.40032284	-24.70782889	-24.9039548	-25.04842615	-25.02824859	-24.86521388	-24.60209847	-24.18079096	-23.75948345
-21.52300242	-21.50282486	-21.51008878	-21.53833737	-21.51089588	-21.55044391	-21.58595642	-21.60532688	-21.59887006	-21.63438257	-21.68119451	-21.75464084	-21.79338176	-21.8393866	-21.90879742	-21.98466505	-22.0645682	-22.12590799	-22.16303471	-22.28410008	-22.354318	-22.36400323	-22.4180791	-22.45439871	-22.51977401	-22.55932203	-22.64164649	-22.63276836	-22.66263115	-22.74495561	-22.79499596	-22.86279257	-22.91606134	-23.05004036	-23.18240517	-23.33091203	-23.4205004	-23.59241324	-23.70540759	-23.89184826	-24.11945117	-24.37610977	-24.66828087	-24.87812752	-25.01291364	-25.02179177	-24.86763519	-24.58757062	-24.20258273	-23.74576271
-21.62953995	-21.57062147	-21.5794996	-21.56416465	-21.59241324	-21.59079903	-21.62953995	-21.6117837	-21.64003228	-21.66263115	-21.73204197	-21.78611784	-21.84261501	-21.89588378	-21.96125908	-22.01049233	-22.05811138	-22.1299435	-22.15254237	-22.2267958	-22.29701372	-22.36803874	-22.40193705	-22.43664245	-22.47296207	-22.48910412	-22.54075868	-22.56820016	-22.63196126	-22.67554479	-22.72719935	-22.78046812	-22.94915254	-23.04761905	-23.17433414	-23.28329298	-23.37288136	-23.53268765	-23.69410815	-23.82728006	-24.01614205	-24.34543987	-24.65294592	-24.89669088	-24.98870056	-25.0008071	-24.85794996	-24.53188055	-24.19854722	-23.7094431
-21.50443906	-21.47296207	-21.42857143	-21.41000807	-21.41242938	-21.46246973	-21.50524617	-21.54398709	-21.58514931	-21.57869249	-21.62953995	-21.63518967	-21.74011299	-21.82082324	-21.89023406	-21.9677159	-22.02340597	-22.03712672	-22.12348668	-22.16868442	-22.23244552	-22.30104923	-22.33414044	-22.40274415	-22.46246973	-22.49313963	-22.53188055	-22.59564165	-22.65698144	-22.76755448	-22.7732042	-22.90072639	-23.03874092	-23.14205004	-23.19612591	-23.31073446	-23.46246973	-23.56739306	-23.76190476	-23.87651332	-24.09362389	-24.39467312	-24.68684423	-24.94673123	-25.07344633	-25.05165456	-24.86682809	-24.59322034	-24.1937046	-23.7748184
-21.4826473	-21.47296207	-21.45359161	-21.47861178	-21.4511703	-21.49394673	-21.50766747	-21.55609362	-21.53753027	-21.56577885	-21.58595642	-21.62792575	-21.73446328	-21.75706215	-21.87570621	-21.91767554	-22.0008071	-22.04600484	-22.0968523	-22.17756255	-22.27280065	-22.29943503	-22.36642454	-22.42776433	-22.46811945	-22.51331719	-22.5157385	-22.59725585	-22.66666667	-22.68603713	-22.75302663	-22.83292978	-22.89426957	-23.02744149	-23.15012107	-23.28329298	-23.43179984	-23.53914447	-23.68200161	-23.86037127	-24.07828894	-24.34463277	-24.62389023	-24.87409201	-25.0637611	-24.98547215	-24.86279257	-24.55932203	-24.14850686	-23.7110573
-21.4511703	-21.47296207	-21.41485069	-21.45762712	-21.46489104	-21.44471348	-21.47296207	-21.49233253	-21.56255044	-21.57304278	-21.645682	-21.72800646	-21.7748184	-21.85633575	-21.89184826	-21.98224374	-22.04681195	-22.14124294	-22.20500404	-22.24697337	-22.30266344	-22.34382567	-22.42534302	-22.47134786	-22.55125101	-22.58676352	-22.59079903	-22.65536723	-22.69814366	-22.7409201	-22.82405165	-22.89991929	-22.98870056	-23.07667474	-23.16303471	-23.29459241	-23.44390638	-23.56739306	-23.73042776	-23.89669088	-24.08958838	-24.36642454	-24.68684423	-24.90072639	-25.01775626	-25.00726392	-24.86924939	-24.62792575	-24.21146086	-23.7740113
-21.47538337	-21.51089588	-21.46166263	-21.48829701	-21.46892655	-21.49394673	-21.49959645	-21.52219532	-21.54237288	-21.59483454	-21.61743341	-21.68119451	-21.74414851	-21.82647296	-21.91202583	-21.98062954	-22.07990315	-22.09846651	-22.16545601	-22.21065375	-22.27683616	-22.3882163	-22.43018563	-22.47861178	-22.53026634	-22.53995157	-22.60532688	-22.64729621	-22.70379338	-22.75625504	-22.82970137	-22.89507667	-23.01937046	-23.10330912	-23.15092817	-23.28329298	-23.43018563	-23.59967716	-23.69733656	-23.89991929	-24.06779661	-24.38418079	-24.66828087	-24.9031477	-25.04196933	-25.00726392	-24.84907183	-24.55205811	-24.13478612	-23.68361582
-21.42453592	-21.40193705	-21.44794189	-21.47215496	-21.46569814	-21.48829701	-21.52300242	-21.55367232	-21.56416465	-21.61662631	-21.69572236	-21.73365617	-21.80387409	-21.88942696	-21.968523	-22.0322841	-22.05246166	-22.0952381	-22.15092817	-22.25504439	-22.26957224	-22.35996772	-22.38418079	-22.46327684	-22.48668281	-22.55205811	-22.54317998	-22.5488297	-22.65375303	-22.69652946	-22.76432607	-22.87812752	-23	-23.13478612	-23.20258273	-23.26634383	-23.40839387	-23.56174334	-23.68119451	-23.83373688	-24.01210654	-24.33171913	-24.62792575	-24.88297014	-25.00161421	-24.99435028	-24.89104116	-24.58514931	-24.19774011	-23.75464084
-21.45762712	-21.4519774	-21.46811945	-21.45924132	-21.46973366	-21.5472155	-21.59241324	-21.62066182	-21.61097659	-21.64971751	-21.71993543	-21.79096045	-21.82808717	-21.92251816	-21.9693301	-22.04600484	-22.07021792	-22.12187248	-22.23405973	-22.27764326	-22.31880549	-22.3866021	-22.44229217	-22.48022599	-22.50282486	-22.59160613	-22.60048426	-22.67554479	-22.75302663	-22.76997579	-22.84584342	-22.91525424	-23.04842615	-23.14608555	-23.24697337	-23.39870864	-23.48668281	-23.6440678	-23.75464084	-23.95238095	-24.12429379	-24.40597256	-24.68926554	-24.968523	-25.11783697	-25.10492333	-24.89104116	-24.61904762	-24.21468927	-23.79741727
-21.41242938	-21.41727199	-21.4188862	-21.47215496	-21.49878935	-21.55528652	-21.52461663	-21.55690073	-21.56012914	-21.62227603	-21.63922518	-21.6763519	-21.78288943	-21.83696529	-21.86682809	-21.95803067	-22.0637611	-22.13397902	-22.17675545	-22.23002421	-22.2590799	-22.32687651	-22.39386602	-22.43179984	-22.45601291	-22.48748991	-22.56255044	-22.59644875	-22.66505246	-22.72719935	-22.79096045	-22.84665052	-22.94188862	-23.05084746	-23.19531881	-23.28490718	-23.42292171	-23.55932203	-23.65375303	-23.80952381	-24.03712672	-24.31557708	-24.64810331	-24.90799031	-24.96448749	-24.95076675	-24.79015335	-24.53591606	-24.15577078	-23.677159
-21.39063761	-21.42857143	-21.43422115	-21.46892655	-21.46811945	-21.46650525	-21.50443906	-21.54640839	-21.57546408	-21.56416465	-21.61743341	-21.69087974	-21.69975787	-21.79096045	-21.82405165	-21.89911219	-21.9669088	-22.07263923	-22.14689266	-22.22841001	-22.2243745	-22.32041969	-22.34705408	-22.43018563	-22.42534302	-22.46731235	-22.49878935	-22.5165456	-22.61743341	-22.61662631	-22.69895077	-22.75060533	-22.91848265	-22.99435028	-23.13478612	-23.20823245	-23.39144471	-23.54156578	-23.66908797	-23.85552865	-24.08232446	-24.33575464	-24.63438257	-24.8700565	-25.01049233	-25.05004036	-24.84826473	-24.54317998	-24.17675545	-23.73284907
-21.44794189	-21.42695722	-21.39951574	-21.3866021	-21.4205004	-21.41000807	-21.43422115	-21.45520581	-21.49959645	-21.58837772	-21.63034705	-21.68765133	-21.72962066	-21.84261501	-21.92897498	-22.02905569	-22.05730428	-22.08555287	-22.24455206	-22.26150121	-22.34543987	-22.39063761	-22.48022599	-22.54479419	-22.56820016	-22.58272801	-22.62631154	-22.66989508	-22.75948345	-22.8071025	-22.83696529	-22.91928975	-23.05246166	-23.16303471	-23.24697337	-23.32606941	-23.46892655	-23.58676352	-23.75302663	-23.89669088	-24.14124294	-24.36481033	-24.69814366	-24.93381759	-25.04842615	-25.02986279	-24.83373688	-24.55932203	-24.13317191	-23.70702179
-21.49636804	-21.44794189	-21.50201776	-21.49394673	-21.50524617	-21.5165456	-21.52542373	-21.57062147	-21.56900726	-21.66666667	-21.66666667	-21.73365617	-21.78046812	-21.85068604	-21.87328491	-21.97417272	-22.04842615	-22.07425343	-22.11702986	-22.23890234	-22.24293785	-22.31476998	-22.37772397	-22.34140436	-22.3535109	-22.44632768	-22.50605327	-22.56335755	-22.63841808	-22.69733656	-22.75383374	-22.81598063	-22.91444713	-23.01614205	-23.17110573	-23.30266344	-23.46569814	-23.60451977	-23.69410815	-23.83373688	-24.09200969	-24.38095238	-24.65536723	-24.9031477	-25.05891848	-25.05569007	-24.87812752	-24.59967716	-24.19531881	-23.73930589
-21.47054076	-21.47699758	-21.42453592	-21.44067797	-21.44794189	-21.49394673	-21.52461663	-21.52784504	-21.5819209	-21.60855529	-21.68523002	-21.71912833	-21.78692494	-21.80871671	-21.88781275	-21.97255851	-22.05972559	-22.08071025	-22.11864407	-22.23486683	-22.29378531	-22.37288136	-22.42695722	-22.50121065	-22.53349475	-22.56497175	-22.57304278	-22.62631154	-22.66585956	-22.78046812	-22.8385795	-22.86198547	-23.02905569	-23.12106538	-23.18966909	-23.33898305	-23.46408394	-23.59241324	-23.69975787	-23.88135593	-24.09443099	-24.3874092	-24.66666667	-24.91202583	-25.02259887	-25.07263923	-24.89346247	-24.60048426	-24.23405973	-23.7732042
-21.41162228	-21.33736885	-21.40112994	-21.38014528	-21.41081517	-21.40597256	-21.41727199	-21.4511703	-21.48022599	-21.53349475	-21.55528652	-21.65778854	-21.69814366	-21.77078289	-21.85552865	-21.89911219	-21.97659403	-22.02179177	-22.12267958	-22.15819209	-22.21630347	-22.27037934	-22.30669895	-22.40193705	-22.44390638	-22.50363196	-22.53833737	-22.63357546	-22.66585956	-22.73123487	-22.74011299	-22.82001614	-22.93220339	-23.00645682	-23.14527845	-23.25020178	-23.4196933	-23.55932203	-23.70702179	-23.84745763	-24.05730428	-24.39144471	-24.65859564	-24.9039548	-24.99515738	-25.03631961	-24.84745763	-24.54479419	-24.20016142	-23.75786925
-21.44229217	-21.43179984	-21.46650525	-21.46973366	-21.44309927	-21.51008878	-21.53026634	-21.57142857	-21.59241324	-21.61097659	-21.64083939	-21.71912833	-21.78531073	-21.84100081	-21.88700565	-21.94188862	-21.95641646	-22.04600484	-22.11945117	-22.20984665	-22.26311542	-22.38337369	-22.43906376	-22.44632768	-22.53591606	-22.52219532	-22.56658596	-22.61662631	-22.66505246	-22.71347861	-22.77643261	-22.85794996	-22.90879742	-23.00564972	-23.15012107	-23.26230831	-23.41646489	-23.53672316	-23.69330105	-23.85714286	-24.08797417	-24.33575464	-24.64729621	-24.89346247	-25.02017756	-25.04842615	-24.88054883	-24.64326069	-24.21146086	-23.7433414
-21.43664245	-21.40597256	-21.36400323	-21.41646489	-21.46327684	-21.49717514	-21.54317998	-21.5819209	-21.60451977	-21.64810331	-21.65456013	-21.68845843	-21.74979822	-21.82647296	-21.93785311	-22.00887813	-22.07586764	-22.15819209	-22.21549637	-22.27602906	-22.32929782	-22.39225182	-22.40677966	-22.44632768	-22.52219532	-22.56174334	-22.59967716	-22.6125908	-22.65698144	-22.72881356	-22.78611784	-22.87893462	-22.95883777	-23.07021792	-23.18563358	-23.29539952	-23.43664245	-23.56497175	-23.72397094	-23.84584342	-24.0952381	-24.34382567	-24.66666667	-24.86440678	-24.99435028	-24.98466505	-24.83131558	-24.55770783	-24.18401937	-23.70298628
-21.60209847	-21.55609362	-21.57546408	-21.5157385	-21.5472155	-21.53188055	-21.54560129	-21.58434221	-21.64729621	-21.677159	-21.68280872	-21.76997579	-21.84907183	-21.91848265	-21.94673123	-22.02179177	-22.07344633	-22.16545601	-22.20096852	-22.26957224	-22.3212268	-22.39548023	-22.44067797	-22.48587571	-22.5472155	-22.59644875	-22.62308313	-22.67958031	-22.708636	-22.74818402	-22.80306699	-22.89104116	-23.00161421	-23.0645682	-23.15577078	-23.24858757	-23.40193705	-23.53753027	-23.71832123	-23.8700565	-24.03954802	-24.34543987	-24.66505246	-24.89588378	-24.99354318	-25.00403551	-24.85310734	-24.53591606	-24.15899919	-23.70702179
-26.1299435	-26.1299435	-26.1299435	-26.1299435	-26.1299435	-26.1299435	-26.1299435	-26.1299435	-26.1299435	-26.1299435	-26.1299435	-26.1299435	-26.1299435	-26.1299435	-26.1299435	-26.1299435	-26.1299435	-26.1299435	-26.1299435	-26.1299435	-26.1299435	-26.1299435	-26.1299435	-26.1299435	-26.1299435	-26.1299435	-26.1299435	-26.1299435	-26.1299435	-26.1299435	-26.1299435	-26.1299435	-26.1299435	-26.13155771	-26.24939467	-26.37207425	-26.51331719	-26.63680387	-26.8079096	-26.96368039	-27.15899919	-27.43018563	-27.86521388	-28.24858757	-28.58272801	-28.77885391	-28.84826473	-28.72881356	-28.46489104	-27.99435028
-26.17271994	-26.17271994	-26.17271994	-26.17271994	-26.17271994	-26.17271994	-26.17271994	-26.17271994	-26.17271994	-26.17271994	-26.17271994	-26.17271994	-26.17271994	-26.17271994	-26.17271994	-26.17271994	-26.17271994	-26.17271994	-26.17271994	-26.17271994	-26.17271994	-26.17271994	-26.17271994	-26.17271994	-26.17271994	-26.17271994	-26.17271994	-26.17271994	-26.17271994	-26.17271994	-26.17271994	-26.17271994	-26.17271994	-26.17675545	-26.27280065	-26.33817595	-26.42695722	-26.56900726	-26.71186441	-26.94027441	-27.13801453	-27.47538337	-27.92655367	-28.30589185	-28.64326069	-28.81517353	-28.84665052	-28.76755448	-28.4196933	-27.96287328
-26.00484262	-26.00484262	-26.00484262	-26.00484262	-26.00484262	-26.00484262	-26.00484262	-26.00484262	-26.00484262	-26.00484262	-26.00484262	-26.00484262	-26.00484262	-26.00484262	-26.00484262	-26.00484262	-26.00484262	-26.00484262	-26.00484262	-26.00484262	-26.00484262	-26.00484262	-26.00484262	-26.00484262	-26.00484262	-26.00484262	-26.00484262	-26.00484262	-26.00484262	-26.00484262	-26.00484262	-26.00484262	-26.00484262	-26.00807103	-26.05730428	-26.1622276	-26.25423729	-26.38902341	-26.51896691	-26.73849879	-26.968523	-27.32687651	-27.73123487	-28.18482647	-28.5496368	-28.70298628	-28.8393866	-28.65940274	-28.39305892	-27.89669088
-25.92413236	-25.92413236	-25.92413236	-25.92413236	-25.92413236	-25.92413236	-25.92413236	-25.92413236	-25.92413236	-25.92413236	-25.92413236	-25.92413236	-25.92413236	-25.92413236	-25.92413236	-25.92413236	-25.92413236	-25.92413236	-25.92413236	-25.92413236	-25.92413236	-25.92413236	-25.92413236	-25.92413236	-25.92413236	-25.92413236	-25.92413236	-25.92413236	-25.92413236	-25.92413236	-25.92413236	-25.92413236	-25.92413236	-25.92816788	-25.99435028	-26.05972559	-26.15415658	-26.34301856	-26.53672316	-26.69491525	-26.92009685	-27.24213075	-27.66828087	-28.03631961	-28.322841	-28.59644875	-28.59967716	-28.44309927	-28.18401937	-27.69572236
-25.94350282	-25.94350282	-25.94350282	-25.94350282	-25.94350282	-25.94350282	-25.94350282	-25.94350282	-25.94350282	-25.94350282	-25.94350282	-25.94350282	-25.94350282	-25.94350282	-25.94350282	-25.94350282	-25.94350282	-25.94350282	-25.94350282	-25.94350282	-25.94350282	-25.94350282	-25.94350282	-25.94350282	-25.94350282	-25.94350282	-25.94350282	-25.94350282	-25.94350282	-25.94350282	-25.94350282	-25.94350282	-25.94350282	-25.94915254	-26.09362389	-26.21791768	-26.36481033	-26.50766747	-26.62146893	-26.76029056	-26.89911219	-27.16464891	-27.55205811	-27.95964487	-28.26150121	-28.53349475	-28.60694108	-28.49394673	-28.20096852	-27.67070218
-26.08151735	-26.08151735	-26.08151735	-26.08151735	-26.08151735	-26.08151735	-26.08151735	-26.08151735	-26.08151735	-26.08151735	-26.08151735	-26.08151735	-26.08151735	-26.08151735	-26.08151735	-26.08151735	-26.08151735	-26.08151735	-26.08151735	-26.08151735	-26.08151735	-26.08151735	-26.08151735	-26.08151735	-26.08151735	-26.08151735	-26.08151735	-26.08151735	-26.08151735	-26.08151735	-26.08151735	-26.08151735	-26.08151735	-26.08555287	-26.20419693	-26.3220339	-26.44471348	-26.59402744	-26.75141243	-26.95883777	-27.20419693	-27.54156578	-27.96368039	-28.38418079	-28.70540759	-28.87328491	-28.91041162	-28.76271186	-28.49152542	-28.07748184
-26.06860371	-26.06860371	-26.06860371	-26.06860371	-26.06860371	-26.06860371	-26.06860371	-26.06860371	-26.06860371	-26.06860371	-26.06860371	-26.06860371	-26.06860371	-26.06860371	-26.06860371	-26.06860371	-26.06860371	-26.06860371	-26.06860371	-26.06860371	-26.06860371	-26.06860371	-26.06860371	-26.06860371	-26.06860371	-26.06860371	-26.06860371	-26.06860371	-26.06860371	-26.06860371	-26.06860371	-26.06860371	-26.06860371	-26.07102502	-26.14608555	-26.22921711	-26.33091203	-26.50524617	-26.72397094	-27.01129944	-27.30347054	-27.64083939	-28.01372074	-28.33171913	-28.66585956	-28.77239709	-28.80064568	-28.62711864	-28.29459241	-27.77966102
-26.00322841	-26.00322841	-26.00322841	-26.00322841	-26.00322841	-26.00322841	-26.00322841	-26.00322841	-26.00322841	-26.00322841	-26.00322841	-26.00322841	-26.00322841	-26.00322841	-26.00322841	-26.00322841	-26.00322841	-26.00322841	-26.00322841	-26.00322841	-26.00322841	-26.00322841	-26.00322841	-26.00322841	-26.00322841	-26.00322841	-26.00322841	-26.00322841	-26.00322841	-26.00322841	-26.00322841	-26.00322841	-26.00322841	-26.00726392	-26.13317191	-26.27764326	-26.4196933	-26.54237288	-26.68442292	-26.87570621	-27.1283293	-27.46489104	-27.91041162	-28.30266344	-28.61662631	-28.82243745	-28.85956416	-28.7110573	-28.34624697	-27.89830508
-26.291364	-26.291364	-26.291364	-26.291364	-26.291364	-26.291364	-26.291364	-26.291364	-26.291364	-26.291364	-26.291364	-26.291364	-26.291364	-26.291364	-26.291364	-26.291364	-26.291364	-26.291364	-26.291364	-26.291364	-26.291364	-26.291364	-26.291364	-26.291364	-26.291364	-26.291364	-26.291364	-26.291364	-26.291364	-26.291364	-26.291364	-26.291364	-26.291364	-26.29459241	-26.40516546	-26.53026634	-26.62711864	-26.79418886	-26.95399516	-27.14689266	-27.35108959	-27.54237288	-27.9031477	-28.34059726	-28.64729621	-28.83696529	-28.87812752	-28.78208232	-28.51977401	-28.04842615
-26.15334948	-26.15334948	-26.15334948	-26.15334948	-26.15334948	-26.15334948	-26.15334948	-26.15334948	-26.15334948	-26.15334948	-26.15334948	-26.15334948	-26.15334948	-26.15334948	-26.15334948	-26.15334948	-26.15334948	-26.15334948	-26.15334948	-26.15334948	-26.15334948	-26.15334948	-26.15334948	-26.15334948	-26.15334948	-26.15334948	-26.15334948	-26.15334948	-26.15334948	-26.15334948	-26.15334948	-26.15334948	-26.15334948	-26.15657789	-26.26150121	-26.35270379	-26.44148507	-26.62146893	-26.75706215	-26.89830508	-27.14850686	-27.40839387	-27.78127522	-28.1928975	-28.59079903	-28.78773204	-28.85875706	-28.74576271	-28.47699758	-27.98305085
-25.90718321	-25.90718321	-25.90718321	-25.90718321	-25.90718321	-25.90718321	-25.90718321	-25.90718321	-25.90718321	-25.90718321	-25.90718321	-25.90718321	-25.90718321	-25.90718321	-25.90718321	-25.90718321	-25.90718321	-25.90718321	-25.90718321	-25.90718321	-25.90718321	-25.90718321	-25.90718321	-25.90718321	-25.90718321	-25.90718321	-25.90718321	-25.90718321	-25.90718321	-25.90718321	-25.90718321	-25.90718321	-25.90718321	-25.91121872	-26.03793382	-26.13478612	-26.23648103	-26.36723164	-26.52703793	-26.71589992	-26.97094431	-27.23486683	-27.5811138	-28.05649718	-28.42776433	-28.65698144	-28.70621469	-28.53591606	-28.26069411	-27.76594027
-25.9991929	-25.9991929	-25.9991929	-25.9991929	-25.9991929	-25.9991929	-25.9991929	-25.9991929	-25.9991929	-25.9991929	-25.9991929	-25.9991929	-25.9991929	-25.9991929	-25.9991929	-25.9991929	-25.9991929	-25.9991929	-25.9991929	-25.9991929	-25.9991929	-25.9991929	-25.9991929	-25.9991929	-25.9991929	-25.9991929	-25.9991929	-25.9991929	-25.9991929	-25.9991929	-25.9991929	-25.9991929	-25.9991929	-26.00242131	-26.07102502	-26.10250202	-26.15496368	-26.24293785	-26.38902341	-26.56739306	-26.76029056	-27.10411622	-27.57142857	-28.00564972	-28.3559322	-28.55528652	-28.63276836	-28.49475383	-28.17514124	-27.64164649
-26.25504439	-26.25504439	-26.25504439	-26.25504439	-26.25504439	-26.25504439	-26.25504439	-26.25504439	-26.25504439	-26.25504439	-26.25504439	-26.25504439	-26.25504439	-26.25504439	-26.25504439	-26.25504439	-26.25504439	-26.25504439	-26.25504439	-26.25504439	-26.25504439	-26.25504439	-26.25504439	-26.25504439	-26.25504439	-26.25504439	-26.25504439	-26.25504439	-26.25504439	-26.25504439	-26.25504439	-26.25504439	-26.25504439	-26.2574657	-26.34866828	-26.41727199	-26.51412429	-26.65617433	-26.78934625	-27.00403551	-27.26957224	-27.6117837	-28.07263923	-28.47780468	-28.80145278	-28.97094431	-28.9693301	-28.8054883	-28.47538337	-27.98385795
-25.88700565	-25.88700565	-25.88700565	-25.88700565	-25.88700565	-25.88700565	-25.88700565	-25.88700565	-25.88700565	-25.88700565	-25.88700565	-25.88700565	-25.88700565	-25.88700565	-25.88700565	-25.88700565	-25.88700565	-25.88700565	-25.88700565	-25.88700565	-25.88700565	-25.88700565	-25.88700565	-25.88700565	-25.88700565	-25.88700565	-25.88700565	-25.88700565	-25.88700565	-25.88700565	-25.88700565	-25.88700565	-25.88700565	-25.89265537	-26.01049233	-26.14931396	-26.26392252	-26.43664245	-26.59887006	-26.7732042	-26.9991929	-27.2574657	-27.62792575	-28.00484262	-28.38256659	-28.58999193	-28.64003228	-28.57062147	-28.1291364	-27.63276836
-26.18079096	-26.18079096	-26.18079096	-26.18079096	-26.18079096	-26.18079096	-26.18079096	-26.18079096	-26.18079096	-26.18079096	-26.18079096	-26.18079096	-26.18079096	-26.18079096	-26.18079096	-26.18079096	-26.18079096	-26.18079096	-26.18079096	-26.18079096	-26.18079096	-26.18079096	-26.18079096	-26.18079096	-26.18079096	-26.18079096	-26.18079096	-26.18079096	-26.18079096	-26.18079096	-26.18079096	-26.18079096	-26.18079096	-26.18321227	-26.24293785	-26.31476998	-26.49152542	-26.62066182	-26.81436642	-27.09443099	-27.43825666	-27.72719935	-28.06860371	-28.4188862	-28.75706215	-28.97820823	-28.98547215	-28.79176755	-28.43664245	-27.92413236
-25.82889427	-25.82889427	-25.82889427	-25.82889427	-25.82889427	-25.82889427	-25.82889427	-25.82889427	-25.82889427	-25.82889427	-25.82889427	-25.82889427	-25.82889427	-25.82889427	-25.82889427	-25.82889427	-25.82889427	-25.82889427	-25.82889427	-25.82889427	-25.82889427	-25.82889427	-25.82889427	-25.82889427	-25.82889427	-25.82889427	-25.82889427	-25.82889427	-25.82889427	-25.82889427	-25.82889427	-25.82889427	-25.82889427	-25.83212268	-25.92736077	-26.04277643	-26.19693301	-26.43179984	-26.65536723	-26.79822437	-27.02824859	-27.33575464	-27.7409201	-28.17756255	-28.47376917	-28.65375303	-28.69814366	-28.52542373	-28.24616626	-27.78288943
-26.00484262	-26.00484262	-26.00484262	-26.00484262	-26.00484262	-26.00484262	-26.00484262	-26.00484262	-26.00484262	-26.00484262	-26.00484262	-26.00484262	-26.00484262	-26.00484262	-26.00484262	-26.00484262	-26.00484262	-26.00484262	-26.00484262	-26.00484262	-26.00484262	-26.00484262	-26.00484262	-26.00484262	-26.00484262	-26.00484262	-26.00484262	-26.00484262	-26.00484262	-26.00484262	-26.00484262	-26.00484262	-26.00484262	-26.00645682	-26.06214689	-26.16303471	-26.23648103	-26.38095238	-26.54317998	-26.75221953	-26.99596449	-27.34947538	-27.71912833	-28.17110573	-28.47941889	-28.69814366	-28.7110573	-28.614205	-28.31476998	-27.92332526
-26.03551251	-26.03551251	-26.03551251	-26.03551251	-26.03551251	-26.03551251	-26.03551251	-26.03551251	-26.03551251	-26.03551251	-26.03551251	-26.03551251	-26.03551251	-26.03551251	-26.03551251	-26.03551251	-26.03551251	-26.03551251	-26.03551251	-26.03551251	-26.03551251	-26.03551251	-26.03551251	-26.03551251	-26.03551251	-26.03551251	-26.03551251	-26.03551251	-26.03551251	-26.03551251	-26.03551251	-26.03551251	-26.03551251	-26.03874092	-26.15415658	-26.24213075	-26.33979015	-26.47134786	-26.61904762	-26.74737692	-26.96368039	-27.25504439	-27.68684423	-28.08958838	-28.38256659	-28.59887006	-28.69168684	-28.56174334	-28.28410008	-27.75060533
-26.1283293	-26.1283293	-26.1283293	-26.1283293	-26.1283293	-26.1283293	-26.1283293	-26.1283293	-26.1283293	-26.1283293	-26.1283293	-26.1283293	-26.1283293	-26.1283293	-26.1283293	-26.1283293	-26.1283293	-26.1283293	-26.1283293	-26.1283293	-26.1283293	-26.1283293	-26.1283293	-26.1283293	-26.1283293	-26.1283293	-26.1283293	-26.1283293	-26.1283293	-26.1283293	-26.1283293	-26.1283293	-26.1283293	-26.13155771	-26.21468927	-26.32445521	-26.46246973	-26.64245359	-26.83615819	-27.04519774	-27.25988701	-27.50201776	-27.85068604	-28.24858757	-28.53188055	-28.70379338	-28.81678773	-28.72639225	-28.42211461	-28.01694915
-25.86279257	-25.86279257	-25.86279257	-25.86279257	-25.86279257	-25.86279257	-25.86279257	-25.86279257	-25.86279257	-25.86279257	-25.86279257	-25.86279257	-25.86279257	-25.86279257	-25.86279257	-25.86279257	-25.86279257	-25.86279257	-25.86279257	-25.86279257	-25.86279257	-25.86279257	-25.86279257	-25.86279257	-25.86279257	-25.86279257	-25.86279257	-25.86279257	-25.86279257	-25.86279257	-25.86279257	-25.86279257	-25.86279257	-25.86763519	-25.96448749	-26.06860371	-26.20500404	-26.35916061	-26.55125101	-26.69007264	-26.86844229	-27.16787732	-27.59402744	-28.0322841	-28.37207425	-28.64245359	-28.62308313	-28.52703793	-28.28248588	-27.81194512
-26.07586764	-26.07586764	-26.07586764	-26.07586764	-26.07586764	-26.07586764	-26.07586764	-26.07586764	-26.07586764	-26.07586764	-26.07586764	-26.07586764	-26.07586764	-26.07586764	-26.07586764	-26.07586764	-26.07586764	-26.07586764	-26.07586764	-26.07586764	-26.07586764	-26.07586764	-26.07586764	-26.07586764	-26.07586764	-26.07586764	-26.07586764	-26.07586764	-26.07586764	-26.07586764	-26.07586764	-26.07586764	-26.07586764	-26.07990315	-26.15738499	-26.27683616	-26.39790153	-26.50443906	-26.65133172	-26.83212268	-27.0968523	-27.39063761	-27.81436642	-28.23325262	-28.55690073	-28.69895077	-28.74979822	-28.61581921	-28.25262308	-27.75706215
-26.02744149	-26.02744149	-26.02744149	-26.02744149	-26.02744149	-26.02744149	-26.02744149	-26.02744149	-26.02744149	-26.02744149	-26.02744149	-26.02744149	-26.02744149	-26.02744149	-26.02744149	-26.02744149	-26.02744149	-26.02744149	-26.02744149	-26.02744149	-26.02744149	-26.02744149	-26.02744149	-26.02744149	-26.02744149	-26.02744149	-26.02744149	-26.02744149	-26.02744149	-26.02744149	-26.02744149	-26.02744149	-26.02744149	-26.0306699	-26.14285714	-26.24213075	-26.35673931	-26.52300242	-26.7425343	-26.89830508	-27.05972559	-27.37368846	-27.8071025	-28.2243745	-28.58595642	-28.81436642	-28.85472155	-28.82405165	-28.46973366	-27.95157385
-26.13801453	-26.13801453	-26.13801453	-26.13801453	-26.13801453	-26.13801453	-26.13801453	-26.13801453	-26.13801453	-26.13801453	-26.13801453	-26.13801453	-26.13801453	-26.13801453	-26.13801453	-26.13801453	-26.13801453	-26.13801453	-26.13801453	-26.13801453	-26.13801453	-26.13801453	-26.13801453	-26.13801453	-26.13801453	-26.13801453	-26.13801453	-26.13801453	-26.13801453	-26.13801453	-26.13801453	-26.13801453	-26.13801453	-26.14124294	-26.21711057	-26.27522195	-26.40032284	-26.53591606	-26.70621469	-26.82566586	-27.04519774	-27.36238902	-27.76836158	-28.15415658	-28.4850686	-28.70217918	-28.73688458	-28.59887006	-28.29701372	-27.90879742
-25.89346247	-25.89346247	-25.89346247	-25.89346247	-25.89346247	-25.89346247	-25.89346247	-25.89346247	-25.89346247	-25.89346247	-25.89346247	-25.89346247	-25.89346247	-25.89346247	-25.89346247	-25.89346247	-25.89346247	-25.89346247	-25.89346247	-25.89346247	-25.89346247	-25.89346247	-25.89346247	-25.89346247	-25.89346247	-25.89346247	-25.89346247	-25.89346247	-25.89346247	-25.89346247	-25.89346247	-25.89346247	-25.89346247	-25.89588378	-26.01372074	-26.09443099	-26.18401937	-26.35916061	-26.52542373	-26.72881356	-26.96529459	-27.291364	-27.7433414	-28.13478612	-28.48103309	-28.63518967	-28.68119451	-28.52380952	-28.19854722	-27.72154964
-26.02179177	-26.02179177	-26.02179177	-26.02179177	-26.02179177	-26.02179177	-26.02179177	-26.02179177	-26.02179177	-26.02179177	-26.02179177	-26.02179177	-26.02179177	-26.02179177	-26.02179177	-26.02179177	-26.02179177	-26.02179177	-26.02179177	-26.02179177	-26.02179177	-26.02179177	-26.02179177	-26.02179177	-26.02179177	-26.02179177	-26.02179177	-26.02179177	-26.02179177	-26.02179177	-26.02179177	-26.02179177	-26.02179177	-26.02421308	-26.14366425	-26.29297821	-26.39709443	-26.54398709	-26.70460048	-26.94188862	-27.17594835	-27.40355125	-27.73607748	-28.18886199	-28.51170299	-28.66505246	-28.66182405	-28.49636804	-28.20419693	-27.73527038
-26.18079096	-26.18079096	-26.18079096	-26.18079096	-26.18079096	-26.18079096	-26.18079096	-26.18079096	-26.18079096	-26.18079096	-26.18079096	-26.18079096	-26.18079096	-26.18079096	-26.18079096	-26.18079096	-26.18079096	-26.18079096	-26.18079096	-26.18079096	-26.18079096	-26.18079096	-26.18079096	-26.18079096	-26.18079096	-26.18079096	-26.18079096	-26.18079096	-26.18079096	-26.18079096	-26.18079096	-26.18079096	-26.18079096	-26.18079096	-26.21872478	-26.34382567	-26.44874899	-26.52945924	-26.67554479	-26.87974173	-27.0653753	-27.33414044	-27.71832123	-28.1291364	-28.4834544	-28.66505246	-28.7732042	-28.75060533	-28.37530266	-27.89911219
-26.19612591	-26.19612591	-26.19612591	-26.19612591	-26.19612591	-26.19612591	-26.19612591	-26.19612591	-26.19612591	-26.19612591	-26.19612591	-26.19612591	-26.19612591	-26.19612591	-26.19612591	-26.19612591	-26.19612591	-26.19612591	-26.19612591	-26.19612591	-26.19612591	-26.19612591	-26.19612591	-26.19612591	-26.19612591	-26.19612591	-26.19612591	-26.19612591	-26.19612591	-26.19612591	-26.19612591	-26.19612591	-26.19612591	-26.19774011	-26.27925747	-26.36238902	-26.45520581	-26.61501211	-26.81113801	-27.00564972	-27.20016142	-27.50443906	-27.85391445	-28.23809524	-28.53107345	-28.69087974	-28.75302663	-28.66182405	-28.28167877	-27.79418886
-26.08151735	-26.08151735	-26.08151735	-26.08151735	-26.08151735	-26.08151735	-26.08151735	-26.08151735	-26.08151735	-26.08151735	-26.08151735	-26.08151735	-26.08151735	-26.08151735	-26.08151735	-26.08151735	-26.08151735	-26.08151735	-26.08151735	-26.08151735	-26.08151735	-26.08151735	-26.08151735	-26.08151735	-26.08151735	-26.08151735	-26.08151735	-26.08151735	-26.08151735	-26.08151735	-26.08151735	-26.08151735	-26.08151735	-26.08716707	-26.16787732	-26.27602906	-26.37853107	-26.57627119	-26.75141243	-26.91606134	-27.13720743	-27.48022599	-27.86602098	-28.2574657	-28.54398709	-28.75625504	-28.7417272	-28.63196126	-28.38256659	-27.9677159
-25.94188862	-25.94188862	-25.94188862	-25.94188862	-25.94188862	-25.94188862	-25.94188862	-25.94188862	-25.94188862	-25.94188862	-25.94188862	-25.94188862	-25.94188862	-25.94188862	-25.94188862	-25.94188862	-25.94188862	-25.94188862	-25.94188862	-25.94188862	-25.94188862	-25.94188862	-25.94188862	-25.94188862	-25.94188862	-25.94188862	-25.94188862	-25.94188862	-25.94188862	-25.94188862	-25.94188862	-25.94188862	-25.94188862	-25.94188862	-26.06053269	-26.17029863	-26.2905569	-26.48587571	-26.69087974	-26.88539144	-27.10008071	-27.42372881	-27.88054883	-28.24374496	-28.57788539	-28.72639225	-28.7740113	-28.64729621	-28.31719128	-27.81920904
-26.0322841	-26.0322841	-26.0322841	-26.0322841	-26.0322841	-26.0322841	-26.0322841	-26.0322841	-26.0322841	-26.0322841	-26.0322841	-26.0322841	-26.0322841	-26.0322841	-26.0322841	-26.0322841	-26.0322841	-26.0322841	-26.0322841	-26.0322841	-26.0322841	-26.0322841	-26.0322841	-26.0322841	-26.0322841	-26.0322841	-26.0322841	-26.0322841	-26.0322841	-26.0322841	-26.0322841	-26.0322841	-26.0322841	-26.03712672	-26.13720743	-26.24051655	-26.39144471	-26.51251009	-26.67958031	-26.88861985	-27.14124294	-27.4503632	-27.83050847	-28.21711057	-28.52784504	-28.68603713	-28.71509282	-28.4826473	-28.22276029	-27.7756255
-26.19693301	-26.19693301	-26.19693301	-26.19693301	-26.19693301	-26.19693301	-26.19693301	-26.19693301	-26.19693301	-26.19693301	-26.19693301	-26.19693301	-26.19693301	-26.19693301	-26.19693301	-26.19693301	-26.19693301	-26.19693301	-26.19693301	-26.19693301	-26.19693301	-26.19693301	-26.19693301	-26.19693301	-26.19693301	-26.19693301	-26.19693301	-26.19693301	-26.19693301	-26.19693301	-26.19693301	-26.19693301	-26.19693301	-26.19935432	-26.28410008	-26.37691687	-26.48587571	-26.58676352	-26.73930589	-26.87651332	-27.10653753	-27.40355125	-27.8071025	-28.19935432	-28.51896691	-28.66505246	-28.73688458	-28.61016949	-28.31154157	-27.85149314
-25.95803067	-25.95803067	-25.95803067	-25.95803067	-25.95803067	-25.95803067	-25.95803067	-25.95803067	-25.95803067	-25.95803067	-25.95803067	-25.95803067	-25.95803067	-25.95803067	-25.95803067	-25.95803067	-25.95803067	-25.95803067	-25.95803067	-25.95803067	-25.95803067	-25.95803067	-25.95803067	-25.95803067	-25.95803067	-25.95803067	-25.95803067	-25.95803067	-25.95803067	-25.95803067	-25.95803067	-25.95803067	-25.95803067	-25.96287328	-26.09362389	-26.1945117	-26.3212268	-26.45601291	-26.61016949	-26.82082324	-27.10976594	-27.45682002	-27.92493947	-28.27602906	-28.51412429	-28.67231638	-28.65617433	-28.52380952	-28.19774011	-27.78692494
-25.92574657	-25.92574657	-25.92574657	-25.92574657	-25.92574657	-25.92574657	-25.92574657	-25.92574657	-25.92574657	-25.92574657	-25.92574657	-25.92574657	-25.92574657	-25.92574657	-25.92574657	-25.92574657	-25.92574657	-25.92574657	-25.92574657	-25.92574657	-25.92574657	-25.92574657	-25.92574657	-25.92574657	-25.92574657	-25.92574657	-25.92574657	-25.92574657	-25.92574657	-25.92574657	-25.92574657	-25.92574657	-25.92574657	-25.92736077	-25.98385795	-26.0645682	-26.26553672	-26.48748991	-26.71912833	-26.89991929	-27.10492333	-27.42695722	-27.76109766	-28.25988701	-28.56174334	-28.81920904	-28.76271186	-28.59806295	-28.25504439	-27.76432607
-22.94673123	-22.94673123	-22.94673123	-22.94673123	-22.94673123	-22.94673123	-22.94673123	-22.94673123	-22.94673123	-22.94673123	-22.94673123	-22.94673123	-22.94673123	-22.94673123	-22.94673123	-22.94673123	-22.94673123	-22.94673123	-22.94673123	-22.94673123	-22.94673123	-22.94673123	-22.94673123	-22.94673123	-22.94673123	-22.94673123	-22.94673123	-22.94673123	-22.94673123	-22.94673123	-22.94673123	-22.94673123	-22.94673123	-22.94995964	-23.08071025	-23.21388216	-23.354318	-23.47861178	-23.68523002	-23.94995964	-24.28329298	-24.58999193	-24.78046812	-24.86924939	-24.74899112	-24.5165456	-24.17675545	-23.77966102	-23.34866828	-22.98385795
-22.95722357	-22.95722357	-22.95722357	-22.95722357	-22.95722357	-22.95722357	-22.95722357	-22.95722357	-22.95722357	-22.95722357	-22.95722357	-22.95722357	-22.95722357	-22.95722357	-22.95722357	-22.95722357	-22.95722357	-22.95722357	-22.95722357	-22.95722357	-22.95722357	-22.95722357	-22.95722357	-22.95722357	-22.95722357	-22.95722357	-22.95722357	-22.95722357	-22.95722357	-22.95722357	-22.95722357	-22.95722357	-22.95722357	-22.96125908	-23.062954	-23.20661824	-23.34301856	-23.45359161	-23.65294592	-23.90879742	-24.21388216	-24.51089588	-24.75302663	-24.79176755	-24.73365617	-24.52219532	-24.19854722	-23.77804681	-23.37610977	-22.93785311
-22.98385795	-22.98385795	-22.98385795	-22.98385795	-22.98385795	-22.98385795	-22.98385795	-22.98385795	-22.98385795	-22.98385795	-22.98385795	-22.98385795	-22.98385795	-22.98385795	-22.98385795	-22.98385795	-22.98385795	-22.98385795	-22.98385795	-22.98385795	-22.98385795	-22.98385795	-22.98385795	-22.98385795	-22.98385795	-22.98385795	-22.98385795	-22.98385795	-22.98385795	-22.98385795	-22.98385795	-22.98385795	-22.98385795	-22.98950767	-23.08555287	-23.23890234	-23.36319613	-23.47619048	-23.677159	-23.93058918	-24.22760291	-24.54398709	-24.73769169	-24.74899112	-24.66101695	-24.49152542	-24.19854722	-23.78853914	-23.38014528	-22.95480226
-22.92171106	-22.92171106	-22.92171106	-22.92171106	-22.92171106	-22.92171106	-22.92171106	-22.92171106	-22.92171106	-22.92171106	-22.92171106	-22.92171106	-22.92171106	-22.92171106	-22.92171106	-22.92171106	-22.92171106	-22.92171106	-22.92171106	-22.92171106	-22.92171106	-22.92171106	-22.92171106	-22.92171106	-22.92171106	-22.92171106	-22.92171106	-22.92171106	-22.92171106	-22.92171106	-22.92171106	-22.92171106	-22.92171106	-22.92897498	-23.08958838	-23.18321227	-23.32687651	-23.45843422	-23.67312349	-23.9023406	-24.2267958	-24.53349475	-24.73123487	-24.83050847	-24.75625504	-24.54237288	-24.20096852	-23.79903148	-23.35270379	-23.00968523
-22.93139629	-22.93139629	-22.93139629	-22.93139629	-22.93139629	-22.93139629	-22.93139629	-22.93139629	-22.93139629	-22.93139629	-22.93139629	-22.93139629	-22.93139629	-22.93139629	-22.93139629	-22.93139629	-22.93139629	-22.93139629	-22.93139629	-22.93139629	-22.93139629	-22.93139629	-22.93139629	-22.93139629	-22.93139629	-22.93139629	-22.93139629	-22.93139629	-22.93139629	-22.93139629	-22.93139629	-22.93139629	-22.93139629	-22.9362389	-23.0645682	-23.17675545	-23.30589185	-23.47215496	-23.63438257	-23.89104116	-24.15738499	-24.4850686	-24.67958031	-24.75948345	-24.69410815	-24.44874899	-24.13478612	-23.70540759	-23.30589185	-22.94027441
-23.00968523	-23.00968523	-23.00968523	-23.00968523	-23.00968523	-23.00968523	-23.00968523	-23.00968523	-23.00968523	-23.00968523	-23.00968523	-23.00968523	-23.00968523	-23.00968523	-23.00968523	-23.00968523	-23.00968523	-23.00968523	-23.00968523	-23.00968523	-23.00968523	-23.00968523	-23.00968523	-23.00968523	-23.00968523	-23.00968523	-23.00968523	-23.00968523	-23.00968523	-23.00968523	-23.00968523	-23.00968523	-23.00968523	-23.01694915	-23.12671509	-23.24778047	-23.39305892	-23.5173527	-23.70056497	-23.94915254	-24.2566586	-24.57304278	-24.74495561	-24.76674738	-24.68765133	-24.49233253	-24.21065375	-23.78046812	-23.38418079	-22.97740113
-22.97578692	-22.97578692	-22.97578692	-22.97578692	-22.97578692	-22.97578692	-22.97578692	-22.97578692	-22.97578692	-22.97578692	-22.97578692	-22.97578692	-22.97578692	-22.97578692	-22.97578692	-22.97578692	-22.97578692	-22.97578692	-22.97578692	-22.97578692	-22.97578692	-22.97578692	-22.97578692	-22.97578692	-22.97578692	-22.97578692	-22.97578692	-22.97578692	-22.97578692	-22.97578692	-22.97578692	-22.97578692	-22.97578692	-22.98305085	-23.11783697	-23.23083132	-23.40355125	-23.52300242	-23.69007264	-23.95722357	-24.24374496	-24.52784504	-24.73204197	-24.81033091	-24.78127522	-24.56255044	-24.26069411	-23.81436642	-23.40435835	-22.99596449
-23.00161421	-23.00161421	-23.00161421	-23.00161421	-23.00161421	-23.00161421	-23.00161421	-23.00161421	-23.00161421	-23.00161421	-23.00161421	-23.00161421	-23.00161421	-23.00161421	-23.00161421	-23.00161421	-23.00161421	-23.00161421	-23.00161421	-23.00161421	-23.00161421	-23.00161421	-23.00161421	-23.00161421	-23.00161421	-23.00161421	-23.00161421	-23.00161421	-23.00161421	-23.00161421	-23.00161421	-23.00161421	-23.00161421	-23.00807103	-23.1299435	-23.26311542	-23.4180791	-23.54398709	-23.71912833	-24.00161421	-24.29297821	-24.56012914	-24.77643261	-24.83212268	-24.79661017	-24.56497175	-24.23083132	-23.82808717	-23.44471348	-23.04358354
-22.81033091	-22.81759483	-22.82082324	-22.82728006	-22.82566586	-22.83535109	-22.8377724	-22.84100081	-22.8385795	-22.84100081	-22.82970137	-22.84745763	-22.85230024	-22.86924939	-22.87409201	-22.88942696	-22.87651332	-22.88054883	-22.88619855	-22.88297014	-22.89265537	-22.89426957	-22.90718321	-22.92251816	-22.91525424	-22.91444713	-22.92978208	-22.93866021	-22.93866021	-22.94995964	-22.95560936	-22.96610169	-22.98708636	-22.98466505	-23.13478612	-23.23163842	-23.36481033	-23.45924132	-23.66020985	-23.93220339	-24.26715093	-24.51170299	-24.73446328	-24.79015335	-24.76997579	-24.51977401	-24.20177563	-23.80306699	-23.36481033	-23
-22.93220339	-22.93220339	-22.93220339	-22.93220339	-22.93220339	-22.93220339	-22.93220339	-22.93220339	-22.93220339	-22.93220339	-22.93220339	-22.93220339	-22.93220339	-22.93220339	-22.93220339	-22.93220339	-22.93220339	-22.93220339	-22.93220339	-22.93220339	-22.93220339	-22.93220339	-22.93220339	-22.93220339	-22.93220339	-22.93220339	-22.93220339	-22.93220339	-22.93220339	-22.93220339	-22.93220339	-22.93220339	-22.93220339	-22.93866021	-23.0960452	-23.24132365	-23.3866021	-23.50766747	-23.70702179	-23.95399516	-24.28813559	-24.53914447	-24.77723971	-24.81517353	-24.7748184	-24.48748991	-24.17675545	-23.79580307	-23.39790153	-22.98950767
-22.61501211	-22.60936239	-22.60532688	-22.614205	-22.60936239	-22.61501211	-22.62953995	-22.63276836	-22.63518967	-22.63761098	-22.64003228	-22.65294592	-22.67150928	-22.66989508	-22.70137207	-22.70702179	-22.71347861	-22.72397094	-22.74656981	-22.76513317	-22.77643261	-22.78046812	-22.79176755	-22.79983858	-22.79257466	-22.82405165	-22.84261501	-22.84342211	-22.85230024	-22.85633575	-22.89265537	-22.90637611	-22.95157385	-22.9669088	-23.12590799	-23.20903955	-23.35108959	-23.47780468	-23.71509282	-23.91686844	-24.25988701	-24.52300242	-24.7417272	-24.82889427	-24.76351897	-24.55286521	-24.19128329	-23.85068604	-23.4196933	-23.031477
-22.95480226	-22.95480226	-22.95480226	-22.95480226	-22.95480226	-22.95480226	-22.95480226	-22.95480226	-22.95480226	-22.95480226	-22.95480226	-22.95480226	-22.95480226	-22.95480226	-22.95480226	-22.95480226	-22.95480226	-22.95480226	-22.95480226	-22.95480226	-22.95480226	-22.95480226	-22.95480226	-22.95480226	-22.95480226	-22.95480226	-22.95480226	-22.95480226	-22.95480226	-22.95480226	-22.95480226	-22.95480226	-22.95480226	-22.96368039	-23.11783697	-23.26715093	-23.3874092	-23.48748991	-23.68119451	-23.96368039	-24.30508475	-24.56658596	-24.7748184	-24.84342211	-24.81113801	-24.56255044	-24.21549637	-23.79257466	-23.37610977	-22.97982244
-22.82970137	-22.82808717	-22.83535109	-22.83454399	-22.82324455	-22.82566586	-22.82889427	-22.83131558	-22.84745763	-22.84745763	-22.86521388	-22.86198547	-22.86279257	-22.86682809	-22.87489911	-22.87732042	-22.8708636	-22.87489911	-22.87651332	-22.88942696	-22.89669088	-22.90718321	-22.90799031	-22.90799031	-22.91364003	-22.92574657	-22.92332526	-22.937046	-22.94753834	-22.95883777	-22.9669088	-22.98224374	-22.98305085	-23.0008071	-23.10653753	-23.23083132	-23.38337369	-23.50524617	-23.7110573	-23.96368039	-24.2574657	-24.5480226	-24.72962066	-24.85714286	-24.76513317	-24.5803067	-24.20258273	-23.82405165	-23.38902341	-23.01129944
-22.7425343	-22.73607748	-22.74737692	-22.73123487	-22.73688458	-22.74737692	-22.73365617	-22.74899112	-22.74414851	-22.75060533	-22.75221953	-22.75625504	-22.76674738	-22.7732042	-22.78692494	-22.79418886	-22.80871671	-22.81678773	-22.81113801	-22.82163035	-22.81759483	-22.82728006	-22.82808717	-22.84584342	-22.8385795	-22.84342211	-22.85149314	-22.86279257	-22.86844229	-22.86682809	-22.88377724	-22.88861985	-22.89749798	-22.91364003	-23.02824859	-23.1928975	-23.30992736	-23.43502825	-23.64326069	-23.91364003	-24.21872478	-24.50363196	-24.677159	-24.74818402	-24.69410815	-24.49959645	-24.18321227	-23.7732042	-23.38418079	-22.94188862
-22.57869249	-22.56900726	-22.57062147	-22.5794996	-22.58434221	-22.56981437	-22.5811138	-22.60532688	-22.61581921	-22.62873285	-22.6448749	-22.65859564	-22.66505246	-22.69007264	-22.68523002	-22.71751412	-22.73284907	-22.76351897	-22.76594027	-22.77804681	-22.78208232	-22.77966102	-22.79499596	-22.78692494	-22.79418886	-22.7748184	-22.79580307	-22.79822437	-22.83131558	-22.82728006	-22.8401937	-22.86602098	-22.88377724	-22.9031477	-23.07667474	-23.20903955	-23.35270379	-23.46569814	-23.68603713	-23.9354318	-24.25262308	-24.52945924	-24.7417272	-24.8062954	-24.72719935	-24.52138822	-24.28813559	-23.83454399	-23.43502825	-23.01856336
-21.24293785	-21.21065375	-21.23083132	-21.23648103	-21.28006457	-21.31073446	-21.38337369	-21.38983051	-21.45924132	-21.5157385	-21.54237288	-21.61662631	-21.65940274	-21.71589992	-21.76432607	-21.81194512	-21.88700565	-21.9346247	-22	-22.05246166	-22.08878128	-22.13478612	-22.21065375	-22.26069411	-22.27280065	-22.30912026	-22.30508475	-22.41081517	-22.42857143	-22.50766747	-22.58595642	-22.69087974	-22.8401937	-22.91525424	-23.05891848	-23.18805488	-23.30992736	-23.43664245	-23.63518967	-23.87974173	-24.17352704	-24.47538337	-24.6787732	-24.75544794	-24.71589992	-24.48829701	-24.17836965	-23.78288943	-23.322841	-22.94673123
-22.95238095	-22.95238095	-22.95238095	-22.95238095	-22.95238095	-22.95238095	-22.95238095	-22.95238095	-22.95238095	-22.95238095	-22.95238095	-22.95238095	-22.95238095	-22.95238095	-22.95238095	-22.95238095	-22.95238095	-22.95238095	-22.95238095	-22.95238095	-22.95238095	-22.95238095	-22.95238095	-22.95238095	-22.95238095	-22.95238095	-22.95238095	-22.95238095	-22.95238095	-22.95238095	-22.95238095	-22.95238095	-22.95238095	-22.95883777	-23.13317191	-23.23648103	-23.39386602	-23.50201776	-23.70540759	-23.93785311	-24.26311542	-24.54317998	-24.7425343	-24.79176755	-24.70298628	-24.50605327	-24.17998386	-23.75625504	-23.36965295	-22.98305085
-22.07021792	-22.08474576	-22.07828894	-22.10895884	-22.12429379	-22.11541566	-22.11380145	-22.15415658	-22.18644068	-22.19774011	-22.25020178	-22.27764326	-22.31557708	-22.32526231	-22.35996772	-22.40435835	-22.4205004	-22.46731235	-22.48991122	-22.50363196	-22.53510896	-22.56739306	-22.56577885	-22.5803067	-22.59887006	-22.614205	-22.62469734	-22.66020985	-22.69249395	-22.72881356	-22.78692494	-22.81598063	-22.88942696	-22.96125908	-23.03793382	-23.18966909	-23.30266344	-23.44955609	-23.60129136	-23.90960452	-24.20500404	-24.54479419	-24.71751412	-24.77239709	-24.73849879	-24.55205811	-24.24455206	-23.77643261	-23.37288136	-23.00242131
-21.19935432	-21.20177563	-21.18563358	-21.24293785	-21.23728814	-21.26795803	-21.30347054	-21.33817595	-21.38902341	-21.41323648	-21.47376917	-21.50040355	-21.60613398	-21.63034705	-21.69168684	-21.75302663	-21.83454399	-21.89911219	-21.95480226	-21.97175141	-22.0322841	-22.08635997	-22.14931396	-22.17756255	-22.21468927	-22.21226796	-22.29217111	-22.35673931	-22.40839387	-22.43664245	-22.52784504	-22.6464891	-22.72558515	-22.79499596	-22.96287328	-23.12590799	-23.31799839	-23.41727199	-23.58837772	-23.82889427	-24.15415658	-24.42130751	-24.68200161	-24.78934625	-24.8079096	-24.53995157	-24.24616626	-23.78208232	-23.3535109	-22.95238095
-21.15496368	-21.18724778	-21.17998386	-21.21146086	-21.20742534	-21.21872478	-21.29620662	-21.31476998	-21.36158192	-21.43502825	-21.44148507	-21.53995157	-21.60694108	-21.65294592	-21.72962066	-21.72558515	-21.85149314	-21.88458434	-21.94108152	-21.95157385	-22.04277643	-22.06214689	-22.11299435	-22.14366425	-22.19612591	-22.20177563	-22.29701372	-22.33252623	-22.41081517	-22.48184019	-22.59564165	-22.63680387	-22.7409201	-22.82647296	-22.97982244	-23.16464891	-23.28732849	-23.40839387	-23.56174334	-23.87489911	-24.17514124	-24.48910412	-24.72881356	-24.79257466	-24.72800646	-24.55205811	-24.1928975	-23.79741727	-23.34140436	-22.98950767
-21.24858757	-21.21307506	-21.23648103	-21.22760291	-21.25100888	-21.29620662	-21.34140436	-21.37691687	-21.43260694	-21.46327684	-21.49313963	-21.53753027	-21.61743341	-21.65375303	-21.71589992	-21.76190476	-21.81759483	-21.88861985	-21.96125908	-22.02905569	-22.05246166	-22.12187248	-22.17514124	-22.20581114	-22.26392252	-22.25262308	-22.30669895	-22.3551251	-22.43341404	-22.52784504	-22.62953995	-22.72397094	-22.81598063	-22.94673123	-23.05569007	-23.16707022	-23.32768362	-23.48103309	-23.61662631	-23.84907183	-24.16868442	-24.4850686	-24.71589992	-24.78369653	-24.75141243	-24.52461663	-24.19774011	-23.79903148	-23.385795	-22.96206618
-21.23405973	-21.23970944	-21.21872478	-21.23567393	-21.2251816	-21.291364	-21.29620662	-21.34301856	-21.37288136	-21.45843422	-21.48587571	-21.57627119	-21.61985472	-21.69491525	-21.75141243	-21.79338176	-21.86117837	-21.86359968	-21.93946731	-21.97578692	-22.0637611	-22.11057304	-22.18321227	-22.23244552	-22.29297821	-22.32606941	-22.37530266	-22.43422115	-22.48829701	-22.56093624	-22.62066182	-22.72074253	-22.78853914	-22.90960452	-23.04035513	-23.21146086	-23.34140436	-23.43987086	-23.61016949	-23.8700565	-24.17352704	-24.46569814	-24.71912833	-24.82808717	-24.75544794	-24.53591606	-24.24132365	-23.79015335	-23.36077482	-22.94995964
-21.21630347	-21.22195319	-21.25988701	-21.22921711	-21.23002421	-21.25100888	-21.27360775	-21.34140436	-21.41081517	-21.46650525	-21.51977401	-21.55447942	-21.61743341	-21.66828087	-21.74899112	-21.77643261	-21.83050847	-21.89911219	-21.937046	-21.99515738	-21.99677159	-22.08151735	-22.15657789	-22.18401937	-22.20338983	-22.2243745	-22.29378531	-22.36158192	-22.45843422	-22.55851493	-22.64083939	-22.72316384	-22.76029056	-22.9031477	-23.06053269	-23.20419693	-23.33736885	-23.49152542	-23.63761098	-23.91202583	-24.20903955	-24.5165456	-24.7417272	-24.78046812	-24.74011299	-24.56335755	-24.22921711	-23.81598063	-23.40758676	-23.00645682
-21.18966909	-21.1945117	-21.20500404	-21.21146086	-21.21549637	-21.25020178	-21.27522195	-21.29782082	-21.33333333	-21.44794189	-21.49071832	-21.5480226	-21.59725585	-21.65456013	-21.67554479	-21.74818402	-21.81436642	-21.89588378	-21.9693301	-22.02744149	-22.07748184	-22.13478612	-22.21872478	-22.2582728	-22.24535916	-22.29701372	-22.33171913	-22.35189669	-22.4196933	-22.46327684	-22.58353511	-22.65617433	-22.75141243	-22.86602098	-23.01856336	-23.1920904	-23.29943503	-23.43664245	-23.5819209	-23.86117837	-24.16707022	-24.46246973	-24.69168684	-24.77966102	-24.70621469	-24.50847458	-24.18644068	-23.80145278	-23.36723164	-22.94350282
-21.24051655	-21.24616626	-21.23728814	-21.24132365	-21.25343019	-21.27118644	-21.31719128	-21.36400323	-21.36723164	-21.42292171	-21.49717514	-21.55286521	-21.61501211	-21.62873285	-21.71670702	-21.75948345	-21.79338176	-21.9047619	-21.96045198	-22.00726392	-22.09362389	-22.15496368	-22.19531881	-22.2251816	-22.2251816	-22.28813559	-22.3866021	-22.41485069	-22.47134786	-22.52461663	-22.65617433	-22.72800646	-22.82566586	-22.94269572	-23.0645682	-23.20096852	-23.322841	-23.46731235	-23.66989508	-23.89991929	-24.21872478	-24.50121065	-24.73607748	-24.8079096	-24.76029056	-24.57223567	-24.20742534	-23.77723971	-23.40920097	-23.03631961
-21.72477805	-21.69733656	-21.68765133	-21.7102502	-21.72639225	-21.74979822	-21.77158999	-21.82889427	-21.82485876	-21.89830508	-21.9354318	-21.97820823	-22.02179177	-22.07748184	-22.10169492	-22.13882163	-22.18240517	-22.21630347	-22.26553672	-22.29620662	-22.34705408	-22.37530266	-22.40032284	-22.41565779	-22.43744956	-22.45520581	-22.50686037	-22.54075868	-22.61743341	-22.62953995	-22.68684423	-22.7740113	-22.84180791	-22.91606134	-23.0322841	-23.17433414	-23.30912026	-23.41081517	-23.65778854	-23.87812752	-24.17998386	-24.42695722	-24.677159	-24.77239709	-24.7110573	-24.50766747	-24.1606134	-23.75544794	-23.33898305	-22.93946731
-21.20984665	-21.20177563	-21.25100888	-21.26311542	-21.26553672	-21.26553672	-21.31638418	-21.31557708	-21.37207425	-21.43260694	-21.46489104	-21.50524617	-21.60532688	-21.65940274	-21.71347861	-21.7740113	-21.80952381	-21.87732042	-21.92090395	-21.94995964	-21.99677159	-22.03470541	-22.09120258	-22.15173527	-22.20338983	-22.22760291	-22.26715093	-22.31315577	-22.41646489	-22.46731235	-22.54398709	-22.64810331	-22.75060533	-22.89991929	-23.04196933	-23.16545601	-23.2889427	-23.4188862	-23.58514931	-23.8716707	-24.20338983	-24.51815981	-24.70460048	-24.8071025	-24.7094431	-24.55609362	-24.20338983	-23.77643261	-23.36561743	-22.96125908
-21.19935432	-21.19935432	-21.23890234	-21.20823245	-21.26150121	-21.26715093	-21.28167877	-21.33656174	-21.38095238	-21.42453592	-21.5173527	-21.55690073	-21.60694108	-21.70217918	-21.72800646	-21.82970137	-21.85310734	-21.88216303	-21.88861985	-21.97013721	-22.02098467	-22.08958838	-22.11460856	-22.20500404	-22.22356739	-22.30669895	-22.32768362	-22.4196933	-22.44874899	-22.53672316	-22.59644875	-22.7094431	-22.75221953	-22.88619855	-23.00968523	-23.1606134	-23.29782082	-23.40839387	-23.58434221	-23.81033091	-24.17675545	-24.44552058	-24.67231638	-24.78692494	-24.73204197	-24.53188055	-24.18240517	-23.75544794	-23.36158192	-22.94430993
-21.12590799	-21.10734463	-21.13882163	-21.14850686	-21.17675545	-21.20338983	-21.24374496	-21.32041969	-21.38337369	-21.43260694	-21.51089588	-21.55125101	-21.58757062	-21.66505246	-21.71428571	-21.77158999	-21.83050847	-21.92332526	-21.9354318	-21.99677159	-22.01775626	-22.06779661	-22.07506053	-22.13962873	-22.19531881	-22.22276029	-22.29539952	-22.34624697	-22.39144471	-22.44874899	-22.58676352	-22.65052462	-22.73930589	-22.90556901	-23.02421308	-23.16787732	-23.29217111	-23.4511703	-23.60209847	-23.84987893	-24.17271994	-24.47619048	-24.71589992	-24.81840194	-24.73688458	-24.53672316	-24.20581114	-23.82001614	-23.42130751	-23.0306699
-21.18321227	-21.19531881	-21.21630347	-21.2259887	-21.28329298	-21.28652139	-21.33898305	-21.32849072	-21.42534302	-21.45924132	-21.52865214	-21.57788539	-21.56981437	-21.68119451	-21.7748184	-21.79418886	-21.87328491	-21.91364003	-21.98305085	-21.9991929	-22.03712672	-22.13962873	-22.14931396	-22.25181598	-22.2566586	-22.33010492	-22.36400323	-22.44309927	-22.5149314	-22.55770783	-22.64891041	-22.74899112	-22.83212268	-22.90153349	-23.01533495	-23.14608555	-23.30266344	-23.46408394	-23.66585956	-23.88458434	-24.22033898	-24.49636804	-24.70298628	-24.79418886	-24.75141243	-24.57546408	-24.20823245	-23.78450363	-23.36642454	-23.01614205
-21.16707022	-21.14850686	-21.18159806	-21.17998386	-21.22841001	-21.26069411	-21.33010492	-21.36723164	-21.36400323	-21.44632768	-21.49394673	-21.55286521	-21.64245359	-21.72881356	-21.79499596	-21.83050847	-21.84987893	-21.90879742	-21.98385795	-22.02824859	-22.1283293	-22.17594835	-22.19693301	-22.20742534	-22.30347054	-22.29539952	-22.32041969	-22.3882163	-22.44309927	-22.52300242	-22.59806295	-22.71589992	-22.81275222	-22.92090395	-23.01452785	-23.1614205	-23.29297821	-23.40032284	-23.59644875	-23.87328491	-24.18079096	-24.49071832	-24.7102502	-24.75948345	-24.70621469	-24.53268765	-24.16707022	-23.7756255	-23.35028249	-22.98466505
-21.1614205	-21.15738499	-21.14447135	-21.21872478	-21.21549637	-21.26150121	-21.27360775	-21.30912026	-21.33979015	-21.39063761	-21.43664245	-21.50201776	-21.55770783	-21.56658596	-21.65375303	-21.72719935	-21.81759483	-21.83696529	-21.91606134	-21.97578692	-22.06618241	-22.07990315	-22.15415658	-22.23163842	-22.25504439	-22.25262308	-22.34059726	-22.37046005	-22.41646489	-22.46489104	-22.54560129	-22.63761098	-22.74737692	-22.8716707	-23.01291364	-23.17191283	-23.31476998	-23.40355125	-23.58757062	-23.85149314	-24.16949153	-24.4826473	-24.69168684	-24.77804681	-24.78531073	-24.57062147	-24.20338983	-23.8054883	-23.37368846	-22.98708636
-21.25262308	-21.24858757	-21.19128329	-21.24616626	-21.30589185	-21.29701372	-21.32768362	-21.39144471	-21.42937853	-21.43906376	-21.51331719	-21.57384988	-21.63115416	-21.67150928	-21.74737692	-21.79741727	-21.88458434	-21.93381759	-21.96610169	-22.01129944	-22.11622276	-22.14769976	-22.21549637	-22.20016142	-22.24697337	-22.27280065	-22.31234867	-22.40597256	-22.41404358	-22.49556094	-22.56497175	-22.67473769	-22.8062954	-22.89588378	-23.04600484	-23.17110573	-23.29782082	-23.42211461	-23.63115416	-23.89749798	-24.20661824	-24.49959645	-24.71347861	-24.79983858	-24.72639225	-24.53753027	-24.22921711	-23.80064568	-23.34543987	-22.96287328
-21.23163842	-21.20177563	-21.20903955	-21.26715093	-21.27280065	-21.25504439	-21.26311542	-21.30427764	-21.37368846	-21.42453592	-21.47054076	-21.58595642	-21.61985472	-21.66505246	-21.72074253	-21.79822437	-21.8385795	-21.8724778	-21.93946731	-21.98547215	-22.05488297	-22.09120258	-22.13559322	-22.20177563	-22.23728814	-22.29378531	-22.32606941	-22.35996772	-22.4188862	-22.46569814	-22.6117837	-22.69330105	-22.8054883	-22.90879742	-23.01937046	-23.17271994	-23.31073446	-23.4519774	-23.62550444	-23.89184826	-24.21307506	-24.48184019	-24.74414851	-24.81275222	-24.7433414	-24.56335755	-24.27037934	-23.86521388	-23.40355125	-23.00887813
-21.22760291	-21.21065375	-21.23083132	-21.23970944	-21.24616626	-21.28329298	-21.31154157	-21.37449556	-21.43179984	-21.44874899	-21.5173527	-21.5811138	-21.66182405	-21.69652946	-21.73769169	-21.8062954	-21.8377724	-21.90637611	-21.96045198	-22.03470541	-22.10573043	-22.13397902	-22.13075061	-22.13478612	-22.19693301	-22.24778047	-22.31154157	-22.385795	-22.43744956	-22.50928168	-22.61097659	-22.69168684	-22.79015335	-22.9047619	-23.01533495	-23.14608555	-23.30831316	-23.47538337	-23.64245359	-23.89346247	-24.20177563	-24.5149314	-24.71670702	-24.79096045	-24.76190476	-24.57869249	-24.23970944	-23.84261501	-23.38337369	-22.98385795
-21.2582728	-21.2590799	-21.2267958	-21.24535916	-21.2590799	-21.31073446	-21.3212268	-21.36965295	-21.43825666	-21.46811945	-21.5480226	-21.58514931	-21.67554479	-21.71186441	-21.75464084	-21.80225989	-21.86117837	-21.87893462	-21.97013721	-22.01614205	-22.08313156	-22.12348668	-22.17594835	-22.24293785	-22.23890234	-22.29620662	-22.32606941	-22.40677966	-22.44794189	-22.55447942	-22.61904762	-22.72719935	-22.8062954	-22.92332526	-23.05649718	-23.18644068	-23.31557708	-23.40758676	-23.59887006	-23.9047619	-24.18724778	-24.4503632	-24.66343826	-24.78369653	-24.71267151	-24.51008878	-24.2251816	-23.78208232	-23.34382567	-22.98062954
-21.20419693	-21.28652139	-21.23728814	-21.28006457	-21.30347054	-21.31154157	-21.32687651	-21.33494754	-21.39063761	-21.42937853	-21.52058111	-21.60936239	-21.68038741	-21.73930589	-21.81840194	-21.83050847	-21.8708636	-21.92413236	-22.031477	-22.10976594	-22.14043584	-22.17110573	-22.21388216	-22.24535916	-22.29701372	-22.35916061	-22.3882163	-22.44148507	-22.50686037	-22.56820016	-22.62873285	-22.73607748	-22.80952381	-22.9362389	-23.05246166	-23.18644068	-23.33252623	-23.46973366	-23.65133172	-23.92493947	-24.21872478	-24.50766747	-24.72962066	-24.8071025	-24.73688458	-24.54479419	-24.25262308	-23.84665052	-23.37772397	-23.00968523
-21.24213075	-21.26957224	-21.26795803	-21.28006457	-21.31719128	-21.34301856	-21.37610977	-21.3874092	-21.41646489	-21.47941889	-21.52784504	-21.58595642	-21.60613398	-21.66505246	-21.67231638	-21.7409201	-21.80145278	-21.89426957	-21.9693301	-21.99112187	-22.04116223	-22.11299435	-22.14205004	-22.16303471	-22.1945117	-22.25100888	-22.30589185	-22.34543987	-22.44148507	-22.50443906	-22.55690073	-22.67231638	-22.77804681	-22.88781275	-23.07425343	-23.21226796	-23.33575464	-23.46489104	-23.614205	-23.86359968	-24.19774011	-24.4826473	-24.70460048	-24.82566586	-24.7732042	-24.53026634	-24.21791768	-23.83615819	-23.38337369	-22.95318805
-21.19693301	-21.20661824	-21.20419693	-21.23405973	-21.24132365	-21.26876513	-21.29459241	-21.36642454	-21.43825666	-21.46973366	-21.53591606	-21.60209847	-21.64810331	-21.72397094	-21.77078289	-21.81598063	-21.8700565	-21.88297014	-21.9354318	-22.00403551	-22.05246166	-22.08716707	-22.16868442	-22.18966909	-22.24455206	-22.30750605	-22.31880549	-22.37772397	-22.40677966	-22.47619048	-22.54156578	-22.64971751	-22.76190476	-22.86440678	-23.01533495	-23.17594835	-23.24374496	-23.40032284	-23.57465698	-23.84584342	-24.14931396	-24.5149314	-24.71993543	-24.79257466	-24.7756255	-24.55932203	-24.25988701	-23.8708636	-23.4511703	-23.04681195
-21.22356739	-21.24455206	-21.26230831	-21.35835351	-21.33091203	-21.38418079	-21.385795	-21.44067797	-21.47296207	-21.50524617	-21.55770783	-21.59322034	-21.68119451	-21.73042776	-21.78934625	-21.84342211	-21.92009685	-22.00242131	-22.02744149	-22.062954	-22.14285714	-22.16949153	-22.23648103	-22.28490718	-22.30024213	-22.34301856	-22.36884584	-22.46085553	-22.50766747	-22.57627119	-22.60694108	-22.69410815	-22.76513317	-22.87570621	-23.04923325	-23.17029863	-23.30104923	-23.47941889	-23.62792575	-23.86924939	-24.19693301	-24.49717514	-24.74818402	-24.82889427	-24.79096045	-24.58434221	-24.27199354	-23.86844229	-23.46004843	-23.05488297
-21.19612591	-21.25585149	-21.24132365	-21.21711057	-21.26392252	-21.32526231	-21.35916061	-21.39144471	-21.43987086	-21.5165456	-21.53591606	-21.62066182	-21.66908797	-21.7433414	-21.79580307	-21.85230024	-21.90960452	-21.97336562	-22.05326877	-22.08635997	-22.11380145	-22.18240517	-22.23163842	-22.23244552	-22.28006457	-22.31961259	-22.37449556	-22.42292171	-22.4842615	-22.50847458	-22.60129136	-22.7110573	-22.8071025	-22.92816788	-23.02502018	-23.17110573	-23.33010492	-23.45439871	-23.62873285	-23.87409201	-24.16868442	-24.49233253	-24.75786925	-24.82243745	-24.78692494	-24.56335755	-24.23648103	-23.82324455	-23.38418079	-22.9991929
-21.17836965	-21.18886199	-21.21146086	-21.20096852	-21.26957224	-21.25020178	-21.33171913	-21.34382567	-21.37449556	-21.45682002	-21.50928168	-21.5811138	-21.60855529	-21.6440678	-21.70137207	-21.77239709	-21.81598063	-21.85552865	-21.91606134	-21.95238095	-22.04035513	-22.12510089	-22.1937046	-22.25988701	-22.33494754	-22.31476998	-22.32929782	-22.41404358	-22.46892655	-22.52542373	-22.61824052	-22.69975787	-22.8054883	-22.92251816	-23.04116223	-23.21146086	-23.33898305	-23.46246973	-23.64326069	-23.85633575	-24.19935432	-24.49152542	-24.69572236	-24.82324455	-24.75867635	-24.63276836	-24.2574657	-23.8385795	-23.43260694	-23.02582728
-21.2251816	-21.23486683	-21.24858757	-21.23890234	-21.23567393	-21.24455206	-21.2889427	-21.34705408	-21.38095238	-21.45601291	-21.50040355	-21.55690073	-21.61824052	-21.67070218	-21.72719935	-21.78773204	-21.83050847	-21.84745763	-21.91606134	-21.98466505	-22.00887813	-22.07586764	-22.12267958	-22.17191283	-22.19935432	-22.24374496	-22.32445521	-22.40435835	-22.44471348	-22.54640839	-22.59806295	-22.6787732	-22.81275222	-22.87893462	-23.01049233	-23.14285714	-23.28813559	-23.43583535	-23.63196126	-23.85068604	-24.14608555	-24.43583535	-24.68523002	-24.77643261	-24.76513317	-24.55851493	-24.2251816	-23.82163035	-23.39305892	-23.00564972
-21.22841001	-21.2582728	-21.19531881	-21.23648103	-21.27199354	-21.29539952	-21.31961259	-21.31799839	-21.40355125	-21.43099274	-21.49798224	-21.55528652	-21.59079903	-21.67554479	-21.73849879	-21.77723971	-21.84180791	-21.89911219	-21.93220339	-21.98466505	-22.04600484	-22.0976594	-22.11460856	-22.19531881	-22.27441485	-22.31961259	-22.34786118	-22.41404358	-22.44794189	-22.54156578	-22.59483454	-22.68926554	-22.76674738	-22.89507667	-23.02421308	-23.17352704	-23.29701372	-23.4188862	-23.60613398	-23.86359968	-24.1937046	-24.47054076	-24.68361582	-24.78127522	-24.73042776	-24.52703793	-24.24051655	-23.81598063	-23.35673931	-22.95076675
-21.21307506	-21.20500404	-21.22841001	-21.28410008	-21.28652139	-21.2897498	-21.32929782	-21.33010492	-21.36077482	-21.41000807	-21.48829701	-21.5157385	-21.60209847	-21.66263115	-21.69491525	-21.74979822	-21.81113801	-21.86602098	-21.95480226	-22.02582728	-22.07586764	-22.11945117	-22.20984665	-22.25585149	-22.30266344	-22.33333333	-22.3882163	-22.41727199	-22.50121065	-22.5794996	-22.64810331	-22.79903148	-22.85714286	-23	-23.07667474	-23.21872478	-23.34947538	-23.48587571	-23.63599677	-23.91686844	-24.20016142	-24.52138822	-24.70540759	-24.79338176	-24.76351897	-24.57142857	-24.2582728	-23.85068604	-23.39951574	-23.02744149
-21.20177563	-21.22760291	-21.21226796	-21.24778047	-21.21146086	-21.2590799	-21.29862793	-21.31719128	-21.38983051	-21.40355125	-21.47941889	-21.53995157	-21.62066182	-21.6448749	-21.69895077	-21.74495561	-21.8079096	-21.89023406	-21.97175141	-22.01210654	-22.0968523	-22.1275222	-22.1928975	-22.17998386	-22.24778047	-22.26795803	-22.32445521	-22.38337369	-22.47054076	-22.53430186	-22.59322034	-22.68361582	-22.79499596	-22.91202583	-23.02502018	-23.18966909	-23.30589185	-23.44148507	-23.64003228	-23.86359968	-24.17029863	-24.48668281	-24.72397094	-24.82889427	-24.73849879	-24.56658596	-24.24697337	-23.83696529	-23.42534302	-22.99435028
-21.1622276	-21.19854722	-21.21791768	-21.21630347	-21.21388216	-21.2267958	-21.28732849	-21.36077482	-21.43906376	-21.5149314	-21.54317998	-21.60451977	-21.67070218	-21.70056497	-21.75625504	-21.84180791	-21.89669088	-21.92897498	-21.92897498	-21.99192897	-22.05004036	-22.08797417	-22.10815174	-22.13720743	-22.20096852	-22.23002421	-22.30669895	-22.36319613	-22.44713479	-22.48748991	-22.58837772	-22.67473769	-22.7756255	-22.88781275	-22.98466505	-23.15657789	-23.27360775	-23.43179984	-23.59564165	-23.82808717	-24.14689266	-24.4511703	-24.70460048	-24.8071025	-24.71267151	-24.54237288	-24.18886199	-23.8071025	-23.3866021	-22.96610169
-21.20419693	-21.17756255	-21.1937046	-21.20096852	-21.23163842	-21.24455206	-21.30912026	-21.35189669	-21.40597256	-21.42130751	-21.52703793	-21.57304278	-21.59483454	-21.69652946	-21.71347861	-21.76109766	-21.78450363	-21.88861985	-21.93946731	-22.01210654	-22.05972559	-22.11945117	-22.11702986	-22.18563358	-22.20984665	-22.22841001	-22.33898305	-22.36077482	-22.41646489	-22.49313963	-22.56093624	-22.69572236	-22.80952381	-22.87812752	-22.99031477	-23.14769976	-23.2889427	-23.43018563	-23.56093624	-23.86763519	-24.16787732	-24.47619048	-24.68361582	-24.79338176	-24.76594027	-24.5488297	-24.27360775	-23.87974173	-23.43502825	-23.03631961
-21.23486683	-21.26472962	-21.2251816	-21.23325262	-21.26472962	-21.27441485	-21.33575464	-21.3220339	-21.36561743	-21.41646489	-21.49798224	-21.55205811	-21.58999193	-21.69975787	-21.74979822	-21.79903148	-21.84826473	-21.92332526	-21.97417272	-22.05084746	-22.0960452	-22.13720743	-22.1606134	-22.24051655	-22.27845036	-22.34221146	-22.39709443	-22.42776433	-22.4511703	-22.50363196	-22.60774818	-22.70782889	-22.83292978	-22.91767554	-23.05730428	-23.20177563	-23.33171913	-23.47215496	-23.62146893	-23.87409201	-24.19531881	-24.50686037	-24.73284907	-24.85875706	-24.81113801	-24.61581921	-24.29297821	-23.89265537	-23.43018563	-23.04035513
-21.22760291	-21.2243745	-21.2267958	-21.24132365	-21.2590799	-21.28571429	-21.33575464	-21.40839387	-21.42695722	-21.48184019	-21.4850686	-21.55447942	-21.59967716	-21.66666667	-21.75786925	-21.78773204	-21.86440678	-21.88619855	-21.96448749	-22.02663438	-22.07828894	-22.16545601	-22.17594835	-22.20984665	-22.24293785	-22.25181598	-22.29378531	-22.354318	-22.40032284	-22.48991122	-22.60290557	-22.70298628	-22.82243745	-22.92897498	-23.04358354	-23.18644068	-23.31234867	-23.45682002	-23.64729621	-23.91606134	-24.22276029	-24.52380952	-24.75302663	-24.84261501	-24.78773204	-24.56577885	-24.291364	-23.85230024	-23.41485069	-23.03551251
[truncated: 3,951 more columns]
