# Supplementary material for: Implementing federated learning over VPN-based wireless backhaul networks for healthcare systems
Source: PeerJ Comput Sci. 2024 Nov 13;10:e2422. doi: 10.7717/peerj-cs.2422 (PMC11622844; doi:10.7717/peerj-cs.2422)
Supplement: Supplemental Information 1 [file peerj-cs-10-2422-s001.zip › DataSet/4000 Features/Client4.csv]

-25.95964487	-25.95964487	-25.95964487	-25.95964487	-25.95964487	-25.95964487	-25.95964487	-25.95964487	-25.95964487	-25.95964487	-25.95964487	-25.95964487	-25.95964487	-25.95964487	-25.95964487	-25.95964487	-25.95964487	-25.95964487	-25.95964487	-25.95964487	-25.95964487	-25.95964487	-25.95964487	-25.95964487	-25.95964487	-25.95964487	-25.95964487	-25.95964487	-25.95964487	-25.95964487	-25.95964487	-25.95964487	-25.95964487	-25.96206618	-26.08716707	-26.23163842	-26.37530266	-26.52784504	-26.70056497	-26.9669088	-27.19774011	-27.57465698	-27.96448749	-28.33898305	-28.60936239	-28.78127522	-28.7732042	-28.60774818	-28.25181598	-27.76190476
-26.00161421	-26.00161421	-26.00161421	-26.00161421	-26.00161421	-26.00161421	-26.00161421	-26.00161421	-26.00161421	-26.00161421	-26.00161421	-26.00161421	-26.00161421	-26.00161421	-26.00161421	-26.00161421	-26.00161421	-26.00161421	-26.00161421	-26.00161421	-26.00161421	-26.00161421	-26.00161421	-26.00161421	-26.00161421	-26.00161421	-26.00161421	-26.00161421	-26.00161421	-26.00161421	-26.00161421	-26.00161421	-26.00161421	-26.00403551	-26.03954802	-26.1606134	-26.31154157	-26.56658596	-26.72477805	-26.93301049	-27.22921711	-27.50443906	-27.87570621	-28.23002421	-28.59887006	-28.7740113	-28.71186441	-28.51977401	-28.12671509	-27.63357546
-25.92493947	-25.92493947	-25.92493947	-25.92493947	-25.92493947	-25.92493947	-25.92493947	-25.92493947	-25.92493947	-25.92493947	-25.92493947	-25.92493947	-25.92493947	-25.92493947	-25.92493947	-25.92493947	-25.92493947	-25.92493947	-25.92493947	-25.92493947	-25.92493947	-25.92493947	-25.92493947	-25.92493947	-25.92493947	-25.92493947	-25.92493947	-25.92493947	-25.92493947	-25.92493947	-25.92493947	-25.92493947	-25.92493947	-25.92736077	-26.02824859	-26.12671509	-26.25343019	-26.39870864	-26.59241324	-26.78934625	-26.96206618	-27.28732849	-27.62469734	-28.06779661	-28.40920097	-28.60855529	-28.57627119	-28.34543987	-28.06214689	-27.61985472
-25.93785311	-25.93785311	-25.93785311	-25.93785311	-25.93785311	-25.93785311	-25.93785311	-25.93785311	-25.93785311	-25.93785311	-25.93785311	-25.93785311	-25.93785311	-25.93785311	-25.93785311	-25.93785311	-25.93785311	-25.93785311	-25.93785311	-25.93785311	-25.93785311	-25.93785311	-25.93785311	-25.93785311	-25.93785311	-25.93785311	-25.93785311	-25.93785311	-25.93785311	-25.93785311	-25.93785311	-25.93785311	-25.93785311	-25.94027441	-26.02582728	-26.10330912	-26.2259887	-26.43906376	-26.64083939	-26.85149314	-27.14850686	-27.51412429	-27.9354318	-28.36319613	-28.62308313	-28.70621469	-28.62550444	-28.48668281	-28.01694915	-27.41081517
-25.91041162	-25.91041162	-25.91041162	-25.91041162	-25.91041162	-25.91041162	-25.91041162	-25.91041162	-25.91041162	-25.91041162	-25.91041162	-25.91041162	-25.91041162	-25.91041162	-25.91041162	-25.91041162	-25.91041162	-25.91041162	-25.91041162	-25.91041162	-25.91041162	-25.91041162	-25.91041162	-25.91041162	-25.91041162	-25.91041162	-25.91041162	-25.91041162	-25.91041162	-25.91041162	-25.91041162	-25.91041162	-25.91041162	-25.91525424	-26.02582728	-26.12671509	-26.23890234	-26.39548023	-26.52623083	-26.72316384	-27.03551251	-27.39305892	-27.83050847	-28.1945117	-28.54398709	-28.70782889	-28.7110573	-28.53107345	-28.1606134	-27.63761098
-25.95803067	-25.95803067	-25.95803067	-25.95803067	-25.95803067	-25.95803067	-25.95803067	-25.95803067	-25.95803067	-25.95803067	-25.95803067	-25.95803067	-25.95803067	-25.95803067	-25.95803067	-25.95803067	-25.95803067	-25.95803067	-25.95803067	-25.95803067	-25.95803067	-25.95803067	-25.95803067	-25.95803067	-25.95803067	-25.95803067	-25.95803067	-25.95803067	-25.95803067	-25.95803067	-25.95803067	-25.95803067	-25.95803067	-25.96125908	-26.03712672	-26.18321227	-26.32929782	-26.44632768	-26.56497175	-26.69410815	-26.85391445	-27.14043584	-27.61985472	-28.04035513	-28.36884584	-28.52542373	-28.49878935	-28.33171913	-27.87328491	-27.39548023
-25.86682809	-25.86682809	-25.86682809	-25.86682809	-25.86682809	-25.86682809	-25.86682809	-25.86682809	-25.86682809	-25.86682809	-25.86682809	-25.86682809	-25.86682809	-25.86682809	-25.86682809	-25.86682809	-25.86682809	-25.86682809	-25.86682809	-25.86682809	-25.86682809	-25.86682809	-25.86682809	-25.86682809	-25.86682809	-25.86682809	-25.86682809	-25.86682809	-25.86682809	-25.86682809	-25.86682809	-25.86682809	-25.86682809	-25.86844229	-25.97094431	-26.09362389	-26.18563358	-26.29620662	-26.45843422	-26.65294592	-26.8393866	-27.18482647	-27.61824052	-28.0653753	-28.41323648	-28.55528652	-28.58918483	-28.34947538	-28.01372074	-27.53914447
-25.95480226	-25.95480226	-25.95480226	-25.95480226	-25.95480226	-25.95480226	-25.95480226	-25.95480226	-25.95480226	-25.95480226	-25.95480226	-25.95480226	-25.95480226	-25.95480226	-25.95480226	-25.95480226	-25.95480226	-25.95480226	-25.95480226	-25.95480226	-25.95480226	-25.95480226	-25.95480226	-25.95480226	-25.95480226	-25.95480226	-25.95480226	-25.95480226	-25.95480226	-25.95480226	-25.95480226	-25.95480226	-25.95480226	-25.95883777	-26.10653753	-26.20903955	-26.32849072	-26.46004843	-26.65940274	-26.85552865	-27.12348668	-27.41081517	-27.83373688	-28.28732849	-28.56335755	-28.71186441	-28.65213882	-28.46246973	-28.13236481	-27.66101695
-25.98627926	-25.98627926	-25.98627926	-25.98627926	-25.98627926	-25.98627926	-25.98627926	-25.98627926	-25.98627926	-25.98627926	-25.98627926	-25.98627926	-25.98627926	-25.98627926	-25.98627926	-25.98627926	-25.98627926	-25.98627926	-25.98627926	-25.98627926	-25.98627926	-25.98627926	-25.98627926	-25.98627926	-25.98627926	-25.98627926	-25.98627926	-25.98627926	-25.98627926	-25.98627926	-25.98627926	-25.98627926	-25.98627926	-25.98950767	-26.05084746	-26.20338983	-26.36481033	-26.52058111	-26.71186441	-26.95480226	-27.24293785	-27.59887006	-28.02340597	-28.40032284	-28.73769169	-28.83373688	-28.80145278	-28.51251009	-28.08716707	-27.57142857
-26.10573043	-26.10573043	-26.10573043	-26.10573043	-26.10573043	-26.10573043	-26.10573043	-26.10573043	-26.10573043	-26.10573043	-26.10573043	-26.10573043	-26.10573043	-26.10573043	-26.10573043	-26.10573043	-26.10573043	-26.10573043	-26.10573043	-26.10573043	-26.10573043	-26.10573043	-26.10573043	-26.10573043	-26.10573043	-26.10573043	-26.10573043	-26.10573043	-26.10573043	-26.10573043	-26.10573043	-26.10573043	-26.10573043	-26.10976594	-26.23405973	-26.2897498	-26.42776433	-26.58676352	-26.69652946	-26.96287328	-27.16949153	-27.48829701	-27.90072639	-28.2590799	-28.53349475	-28.68200161	-28.71428571	-28.50201776	-28.16626312	-27.58514931
-25.89991929	-25.89991929	-25.89991929	-25.89991929	-25.89991929	-25.89991929	-25.89991929	-25.89991929	-25.89991929	-25.89991929	-25.89991929	-25.89991929	-25.89991929	-25.89991929	-25.89991929	-25.89991929	-25.89991929	-25.89991929	-25.89991929	-25.89991929	-25.89991929	-25.89991929	-25.89991929	-25.89991929	-25.89991929	-25.89991929	-25.89991929	-25.89991929	-25.89991929	-25.89991929	-25.89991929	-25.89991929	-25.89991929	-25.9023406	-26.00968523	-26.17029863	-26.30669895	-26.43906376	-26.64810331	-26.86924939	-27.08958838	-27.41242938	-27.88539144	-28.24535916	-28.5496368	-28.74656981	-28.7433414	-28.52058111	-28.16545601	-27.66908797
-25.90799031	-25.90799031	-25.90799031	-25.90799031	-25.90799031	-25.90799031	-25.90799031	-25.90799031	-25.90799031	-25.90799031	-25.90799031	-25.90799031	-25.90799031	-25.90799031	-25.90799031	-25.90799031	-25.90799031	-25.90799031	-25.90799031	-25.90799031	-25.90799031	-25.90799031	-25.90799031	-25.90799031	-25.90799031	-25.90799031	-25.90799031	-25.90799031	-25.90799031	-25.90799031	-25.90799031	-25.90799031	-25.90799031	-25.90879742	-26.01372074	-26.11541566	-26.2574657	-26.40597256	-26.56900726	-26.79499596	-27.06053269	-27.46327684	-27.94350282	-28.31880549	-28.57223567	-28.6779661	-28.66585956	-28.45520581	-28.08474576	-27.54317998
-26.02824859	-26.02824859	-26.02824859	-26.02824859	-26.02824859	-26.02824859	-26.02824859	-26.02824859	-26.02824859	-26.02824859	-26.02824859	-26.02824859	-26.02824859	-26.02824859	-26.02824859	-26.02824859	-26.02824859	-26.02824859	-26.02824859	-26.02824859	-26.02824859	-26.02824859	-26.02824859	-26.02824859	-26.02824859	-26.02824859	-26.02824859	-26.02824859	-26.02824859	-26.02824859	-26.02824859	-26.02824859	-26.02824859	-26.031477	-26.19128329	-26.27199354	-26.37691687	-26.47861178	-26.66666667	-26.91848265	-27.13559322	-27.46569814	-27.8401937	-28.24213075	-28.54156578	-28.72154964	-28.61097659	-28.40355125	-28.07344633	-27.57062147
-25.95964487	-25.95964487	-25.95964487	-25.95964487	-25.95964487	-25.95964487	-25.95964487	-25.95964487	-25.95964487	-25.95964487	-25.95964487	-25.95964487	-25.95964487	-25.95964487	-25.95964487	-25.95964487	-25.95964487	-25.95964487	-25.95964487	-25.95964487	-25.95964487	-25.95964487	-25.95964487	-25.95964487	-25.95964487	-25.95964487	-25.95964487	-25.95964487	-25.95964487	-25.95964487	-25.95964487	-25.95964487	-25.95964487	-25.96448749	-26.04600484	-26.13801453	-26.30427764	-26.4503632	-26.6448749	-26.81840194	-27.01775626	-27.40355125	-27.88781275	-28.3220339	-28.62711864	-28.75948345	-28.75221953	-28.55044391	-28.18401937	-27.58434221
-25.68684423	-25.68684423	-25.68684423	-25.68684423	-25.68684423	-25.68684423	-25.68684423	-25.68684423	-25.68684423	-25.68684423	-25.68684423	-25.68684423	-25.68684423	-25.68684423	-25.68684423	-25.68684423	-25.68684423	-25.68684423	-25.68684423	-25.68684423	-25.68684423	-25.68684423	-25.68684423	-25.68684423	-25.68684423	-25.68684423	-25.68684423	-25.68684423	-25.68684423	-25.68684423	-25.68684423	-25.68684423	-25.68684423	-25.69168684	-25.81275222	-25.97417272	-26.10734463	-26.26230831	-26.42937853	-26.60855529	-26.79096045	-27.10008071	-27.6440678	-28.07506053	-28.4196933	-28.62550444	-28.62792575	-28.4180791	-28.07183212	-27.52703793
-26.07263923	-26.07263923	-26.07263923	-26.07263923	-26.07263923	-26.07263923	-26.07263923	-26.07263923	-26.07263923	-26.07263923	-26.07263923	-26.07263923	-26.07263923	-26.07263923	-26.07263923	-26.07263923	-26.07263923	-26.07263923	-26.07263923	-26.07263923	-26.07263923	-26.07263923	-26.07263923	-26.07263923	-26.07263923	-26.07263923	-26.07263923	-26.07263923	-26.07263923	-26.07263923	-26.07263923	-26.07263923	-26.07263923	-26.07667474	-26.13317191	-26.17917676	-26.27683616	-26.44390638	-26.65698144	-26.89104116	-27.20258273	-27.49878935	-27.90718321	-28.28813559	-28.6763519	-28.82405165	-28.77966102	-28.55528652	-28.12671509	-27.61016949
-25.89749798	-25.89749798	-25.89749798	-25.89749798	-25.89749798	-25.89749798	-25.89749798	-25.89749798	-25.89749798	-25.89749798	-25.89749798	-25.89749798	-25.89749798	-25.89749798	-25.89749798	-25.89749798	-25.89749798	-25.89749798	-25.89749798	-25.89749798	-25.89749798	-25.89749798	-25.89749798	-25.89749798	-25.89749798	-25.89749798	-25.89749798	-25.89749798	-25.89749798	-25.89749798	-25.89749798	-25.89749798	-25.89749798	-25.90072639	-26.02340597	-26.1614205	-26.32041969	-26.48910412	-26.60774818	-26.80225989	-27.07425343	-27.38337369	-27.86359968	-28.27441485	-28.51412429	-28.70056497	-28.72074253	-28.56093624	-28.18886199	-27.63761098
-26.00403551	-26.00403551	-26.00403551	-26.00403551	-26.00403551	-26.00403551	-26.00403551	-26.00403551	-26.00403551	-26.00403551	-26.00403551	-26.00403551	-26.00403551	-26.00403551	-26.00403551	-26.00403551	-26.00403551	-26.00403551	-26.00403551	-26.00403551	-26.00403551	-26.00403551	-26.00403551	-26.00403551	-26.00403551	-26.00403551	-26.00403551	-26.00403551	-26.00403551	-26.00403551	-26.00403551	-26.00403551	-26.00403551	-26.00645682	-26.10330912	-26.20742534	-26.33736885	-26.46569814	-26.63115416	-26.76674738	-26.94027441	-27.2243745	-27.61824052	-28.06053269	-28.44874899	-28.59887006	-28.64164649	-28.33171913	-27.85714286	-27.26472962
-25.91928975	-25.91928975	-25.91928975	-25.91928975	-25.91928975	-25.91928975	-25.91928975	-25.91928975	-25.91928975	-25.91928975	-25.91928975	-25.91928975	-25.91928975	-25.91928975	-25.91928975	-25.91928975	-25.91928975	-25.91928975	-25.91928975	-25.91928975	-25.91928975	-25.91928975	-25.91928975	-25.91928975	-25.91928975	-25.91928975	-25.91928975	-25.91928975	-25.91928975	-25.91928975	-25.91928975	-25.91928975	-25.91928975	-25.92413236	-26.03874092	-26.16626312	-26.28732849	-26.44390638	-26.58918483	-26.78127522	-27.01452785	-27.30992736	-27.62631154	-28.09443099	-28.4205004	-28.53995157	-28.50201776	-28.36561743	-28.00161421	-27.43664245
-25.82485876	-25.82485876	-25.82485876	-25.82485876	-25.82485876	-25.82485876	-25.82485876	-25.82485876	-25.82485876	-25.82485876	-25.82485876	-25.82485876	-25.82485876	-25.82485876	-25.82485876	-25.82485876	-25.82485876	-25.82485876	-25.82485876	-25.82485876	-25.82485876	-25.82485876	-25.82485876	-25.82485876	-25.82485876	-25.82485876	-25.82485876	-25.82485876	-25.82485876	-25.82485876	-25.82485876	-25.82485876	-25.82485876	-25.82647296	-25.94673123	-26.03793382	-26.14689266	-26.32687651	-26.50605327	-26.64326069	-26.86844229	-27.20177563	-27.65859564	-28.10008071	-28.43502825	-28.61016949	-28.59483454	-28.31396287	-27.96206618	-27.40193705
-25.79015335	-25.79015335	-25.79015335	-25.79015335	-25.79015335	-25.79015335	-25.79015335	-25.79015335	-25.79015335	-25.79015335	-25.79015335	-25.79015335	-25.79015335	-25.79015335	-25.79015335	-25.79015335	-25.79015335	-25.79015335	-25.79015335	-25.79015335	-25.79015335	-25.79015335	-25.79015335	-25.79015335	-25.79015335	-25.79015335	-25.79015335	-25.79015335	-25.79015335	-25.79015335	-25.79015335	-25.79015335	-25.79015335	-25.79580307	-25.92736077	-26.08151735	-26.20661824	-26.42695722	-26.57465698	-26.75625504	-26.98870056	-27.28652139	-27.81194512	-28.28248588	-28.5480226	-28.69733656	-28.70298628	-28.45924132	-28.12025827	-27.58272801
-25.78450363	-25.78450363	-25.78450363	-25.78450363	-25.78450363	-25.78450363	-25.78450363	-25.78450363	-25.78450363	-25.78450363	-25.78450363	-25.78450363	-25.78450363	-25.78450363	-25.78450363	-25.78450363	-25.78450363	-25.78450363	-25.78450363	-25.78450363	-25.78450363	-25.78450363	-25.78450363	-25.78450363	-25.78450363	-25.78450363	-25.78450363	-25.78450363	-25.78450363	-25.78450363	-25.78450363	-25.78450363	-25.78450363	-25.78773204	-25.90799031	-26.02905569	-26.15819209	-26.34543987	-26.52703793	-26.78369653	-27.04519774	-27.39628733	-27.81275222	-28.22276029	-28.4834544	-28.70056497	-28.71347861	-28.56416465	-28.18401937	-27.69168684
-26.062954	-26.062954	-26.062954	-26.062954	-26.062954	-26.062954	-26.062954	-26.062954	-26.062954	-26.062954	-26.062954	-26.062954	-26.062954	-26.062954	-26.062954	-26.062954	-26.062954	-26.062954	-26.062954	-26.062954	-26.062954	-26.062954	-26.062954	-26.062954	-26.062954	-26.062954	-26.062954	-26.062954	-26.062954	-26.062954	-26.062954	-26.062954	-26.062954	-26.06941082	-26.18482647	-26.27925747	-26.42453592	-26.57304278	-26.77966102	-26.99192897	-27.22841001	-27.52380952	-27.96448749	-28.33091203	-28.63761098	-28.79499596	-28.78208232	-28.5803067	-28.17514124	-27.63357546
-25.78450363	-25.78450363	-25.78450363	-25.78450363	-25.78450363	-25.78450363	-25.78450363	-25.78450363	-25.78450363	-25.78450363	-25.78450363	-25.78450363	-25.78450363	-25.78450363	-25.78450363	-25.78450363	-25.78450363	-25.78450363	-25.78450363	-25.78450363	-25.78450363	-25.78450363	-25.78450363	-25.78450363	-25.78450363	-25.78450363	-25.78450363	-25.78450363	-25.78450363	-25.78450363	-25.78450363	-25.78450363	-25.78450363	-25.78692494	-25.89104116	-25.97740113	-26.16949153	-26.29620662	-26.49636804	-26.69652946	-26.91767554	-27.24132365	-27.71428571	-28.14608555	-28.49636804	-28.64083939	-28.63196126	-28.46489104	-28.10653753	-27.55044391
-25.9354318	-25.9354318	-25.9354318	-25.9354318	-25.9354318	-25.9354318	-25.9354318	-25.9354318	-25.9354318	-25.9354318	-25.9354318	-25.9354318	-25.9354318	-25.9354318	-25.9354318	-25.9354318	-25.9354318	-25.9354318	-25.9354318	-25.9354318	-25.9354318	-25.9354318	-25.9354318	-25.9354318	-25.9354318	-25.9354318	-25.9354318	-25.9354318	-25.9354318	-25.9354318	-25.9354318	-25.9354318	-25.9354318	-25.94108152	-26.05811138	-26.20661824	-26.38175948	-26.50121065	-26.68765133	-26.88942696	-27.09120258	-27.38175948	-27.82163035	-28.24858757	-28.52542373	-28.71186441	-28.71428571	-28.46731235	-28.14366425	-27.65294592
-25.93381759	-25.93381759	-25.93381759	-25.93381759	-25.93381759	-25.93381759	-25.93381759	-25.93381759	-25.93381759	-25.93381759	-25.93381759	-25.93381759	-25.93381759	-25.93381759	-25.93381759	-25.93381759	-25.93381759	-25.93381759	-25.93381759	-25.93381759	-25.93381759	-25.93381759	-25.93381759	-25.93381759	-25.93381759	-25.93381759	-25.93381759	-25.93381759	-25.93381759	-25.93381759	-25.93381759	-25.93381759	-25.93381759	-25.93785311	-26.03470541	-26.11541566	-26.23648103	-26.37530266	-26.52945924	-26.66828087	-26.8377724	-27.1283293	-27.53268765	-27.9991929	-28.33091203	-28.54560129	-28.59402744	-28.42372881	-28.02259887	-27.51412429
-25.91606134	-25.91606134	-25.91606134	-25.91606134	-25.91606134	-25.91606134	-25.91606134	-25.91606134	-25.91606134	-25.91606134	-25.91606134	-25.91606134	-25.91606134	-25.91606134	-25.91606134	-25.91606134	-25.91606134	-25.91606134	-25.91606134	-25.91606134	-25.91606134	-25.91606134	-25.91606134	-25.91606134	-25.91606134	-25.91606134	-25.91606134	-25.91606134	-25.91606134	-25.91606134	-25.91606134	-25.91606134	-25.91606134	-25.91928975	-26.04519774	-26.15899919	-26.24778047	-26.3551251	-26.54237288	-26.68119451	-26.94269572	-27.31234867	-27.70621469	-28.11299435	-28.45682002	-28.59564165	-28.63196126	-28.45843422	-28.01856336	-27.51896691
-26.25585149	-26.25585149	-26.25585149	-26.25585149	-26.25585149	-26.25585149	-26.25585149	-26.25585149	-26.25585149	-26.25585149	-26.25585149	-26.25585149	-26.25585149	-26.25585149	-26.25585149	-26.25585149	-26.25585149	-26.25585149	-26.25585149	-26.25585149	-26.25585149	-26.25585149	-26.25585149	-26.25585149	-26.25585149	-26.25585149	-26.25585149	-26.25585149	-26.25585149	-26.25585149	-26.25585149	-26.25585149	-26.25585149	-26.26069411	-26.39144471	-26.50363196	-26.59322034	-26.72154964	-26.86844229	-27.10169492	-27.35754641	-27.65698144	-28.01694915	-28.3882163	-28.677159	-28.9039548	-28.88861985	-28.7110573	-28.35108959	-27.87893462
-25.8401937	-25.8401937	-25.8401937	-25.8401937	-25.8401937	-25.8401937	-25.8401937	-25.8401937	-25.8401937	-25.8401937	-25.8401937	-25.8401937	-25.8401937	-25.8401937	-25.8401937	-25.8401937	-25.8401937	-25.8401937	-25.8401937	-25.8401937	-25.8401937	-25.8401937	-25.8401937	-25.8401937	-25.8401937	-25.8401937	-25.8401937	-25.8401937	-25.8401937	-25.8401937	-25.8401937	-25.8401937	-25.8401937	-25.84422922	-25.95883777	-26.10411622	-26.25504439	-26.42776433	-26.58595642	-26.79096045	-27.01129944	-27.354318	-27.7433414	-28.16384181	-28.52380952	-28.74576271	-28.73769169	-28.44552058	-28.0322841	-27.47941889
-25.95480226	-25.95480226	-25.95480226	-25.95480226	-25.95480226	-25.95480226	-25.95480226	-25.95480226	-25.95480226	-25.95480226	-25.95480226	-25.95480226	-25.95480226	-25.95480226	-25.95480226	-25.95480226	-25.95480226	-25.95480226	-25.95480226	-25.95480226	-25.95480226	-25.95480226	-25.95480226	-25.95480226	-25.95480226	-25.95480226	-25.95480226	-25.95480226	-25.95480226	-25.95480226	-25.95480226	-25.95480226	-25.95480226	-25.95722357	-26.06860371	-26.24778047	-26.40516546	-26.59564165	-26.76755448	-27.00242131	-27.24132365	-27.55125101	-27.93785311	-28.33010492	-28.62389023	-28.70540759	-28.68523002	-28.53349475	-28.0952381	-27.53188055
-25.81678773	-25.81678773	-25.81678773	-25.81678773	-25.81678773	-25.81678773	-25.81678773	-25.81678773	-25.81678773	-25.81678773	-25.81678773	-25.81678773	-25.81678773	-25.81678773	-25.81678773	-25.81678773	-25.81678773	-25.81678773	-25.81678773	-25.81678773	-25.81678773	-25.81678773	-25.81678773	-25.81678773	-25.81678773	-25.81678773	-25.81678773	-25.81678773	-25.81678773	-25.81678773	-25.81678773	-25.81678773	-25.81678773	-25.82163035	-25.96045198	-26.07183212	-26.22356739	-26.42534302	-26.64164649	-26.81355932	-27.07586764	-27.34705408	-27.74011299	-28.16868442	-28.53672316	-28.70298628	-28.70540759	-28.50928168	-28.10008071	-27.56335755
-26.031477	-26.031477	-26.031477	-26.031477	-26.031477	-26.031477	-26.031477	-26.031477	-26.031477	-26.031477	-26.031477	-26.031477	-26.031477	-26.031477	-26.031477	-26.031477	-26.031477	-26.031477	-26.031477	-26.031477	-26.031477	-26.031477	-26.031477	-26.031477	-26.031477	-26.031477	-26.031477	-26.031477	-26.031477	-26.031477	-26.031477	-26.031477	-26.031477	-26.03712672	-26.09362389	-26.18563358	-26.37449556	-26.53591606	-26.70460048	-26.93381759	-27.17191283	-27.48103309	-27.88135593	-28.2905569	-28.53591606	-28.64245359	-28.54560129	-28.32041969	-27.96287328	-27.40516546
-26.20903955	-26.20903955	-26.20903955	-26.20903955	-26.20903955	-26.20903955	-26.20903955	-26.20903955	-26.20903955	-26.20903955	-26.20903955	-26.20903955	-26.20903955	-26.20903955	-26.20903955	-26.20903955	-26.20903955	-26.20903955	-26.20903955	-26.20903955	-26.20903955	-26.20903955	-26.20903955	-26.20903955	-26.20903955	-26.20903955	-26.20903955	-26.20903955	-26.20903955	-26.20903955	-26.20903955	-26.20903955	-26.20903955	-26.20984665	-26.26876513	-26.34382567	-26.43744956	-26.57707829	-26.71751412	-26.90960452	-27.17110573	-27.53349475	-27.97659403	-28.36158192	-28.69652946	-28.89830508	-28.86359968	-28.65698144	-28.32526231	-27.83454399
-25.82001614	-25.82001614	-25.82001614	-25.82001614	-25.82001614	-25.82001614	-25.82001614	-25.82001614	-25.82001614	-25.82001614	-25.82001614	-25.82001614	-25.82001614	-25.82001614	-25.82001614	-25.82001614	-25.82001614	-25.82001614	-25.82001614	-25.82001614	-25.82001614	-25.82001614	-25.82001614	-25.82001614	-25.82001614	-25.82001614	-25.82001614	-25.82001614	-25.82001614	-25.82001614	-25.82001614	-25.82001614	-25.82001614	-25.82485876	-25.93220339	-26.07990315	-26.18563358	-26.36077482	-26.53349475	-26.72719935	-27.00564972	-27.38256659	-27.83615819	-28.26230831	-28.60048426	-28.77885391	-28.74656981	-28.56739306	-28.17433414	-27.67312349
-25.75867635	-25.75867635	-25.75867635	-25.75867635	-25.75867635	-25.75867635	-25.75867635	-25.75867635	-25.75867635	-25.75867635	-25.75867635	-25.75867635	-25.75867635	-25.75867635	-25.75867635	-25.75867635	-25.75867635	-25.75867635	-25.75867635	-25.75867635	-25.75867635	-25.75867635	-25.75867635	-25.75867635	-25.75867635	-25.75867635	-25.75867635	-25.75867635	-25.75867635	-25.75867635	-25.75867635	-25.75867635	-25.75867635	-25.76432607	-25.8708636	-25.98305085	-26.11864407	-26.31557708	-26.50121065	-26.66828087	-26.94673123	-27.27118644	-27.73607748	-28.19128329	-28.55690073	-28.73688458	-28.71267151	-28.49636804	-28.11460856	-27.56416465
-26.031477	-26.031477	-26.031477	-26.031477	-26.031477	-26.031477	-26.031477	-26.031477	-26.031477	-26.031477	-26.031477	-26.031477	-26.031477	-26.031477	-26.031477	-26.031477	-26.031477	-26.031477	-26.031477	-26.031477	-26.031477	-26.031477	-26.031477	-26.031477	-26.031477	-26.031477	-26.031477	-26.031477	-26.031477	-26.031477	-26.031477	-26.031477	-26.031477	-26.03470541	-26.09927361	-26.15819209	-26.2905569	-26.4180791	-26.56900726	-26.7740113	-27.05326877	-27.38902341	-27.85714286	-28.28248588	-28.59483454	-28.77643261	-28.73607748	-28.52380952	-28.19693301	-27.73849879
-26.03954802	-26.03954802	-26.03954802	-26.03954802	-26.03954802	-26.03954802	-26.03954802	-26.03954802	-26.03954802	-26.03954802	-26.03954802	-26.03954802	-26.03954802	-26.03954802	-26.03954802	-26.03954802	-26.03954802	-26.03954802	-26.03954802	-26.03954802	-26.03954802	-26.03954802	-26.03954802	-26.03954802	-26.03954802	-26.03954802	-26.03954802	-26.03954802	-26.03954802	-26.03954802	-26.03954802	-26.03954802	-26.03954802	-26.04116223	-26.11864407	-26.22195319	-26.32526231	-26.49636804	-26.65698144	-26.86037127	-27.14850686	-27.50282486	-27.94511703	-28.39870864	-28.73769169	-28.86682809	-28.83696529	-28.64891041	-28.29539952	-27.71993543
-26.17998386	-26.17998386	-26.17998386	-26.17998386	-26.17998386	-26.17998386	-26.17998386	-26.17998386	-26.17998386	-26.17998386	-26.17998386	-26.17998386	-26.17998386	-26.17998386	-26.17998386	-26.17998386	-26.17998386	-26.17998386	-26.17998386	-26.17998386	-26.17998386	-26.17998386	-26.17998386	-26.17998386	-26.17998386	-26.17998386	-26.17998386	-26.17998386	-26.17998386	-26.17998386	-26.17998386	-26.17998386	-26.17998386	-26.18240517	-26.28087167	-26.39305892	-26.48668281	-26.60048426	-26.79741727	-27.00484262	-27.23325262	-27.60048426	-27.97982244	-28.33736885	-28.65940274	-28.87812752	-28.85310734	-28.7094431	-28.38256659	-27.94430993
-26.10976594	-26.10976594	-26.10976594	-26.10976594	-26.10976594	-26.10976594	-26.10976594	-26.10976594	-26.10976594	-26.10976594	-26.10976594	-26.10976594	-26.10976594	-26.10976594	-26.10976594	-26.10976594	-26.10976594	-26.10976594	-26.10976594	-26.10976594	-26.10976594	-26.10976594	-26.10976594	-26.10976594	-26.10976594	-26.10976594	-26.10976594	-26.10976594	-26.10976594	-26.10976594	-26.10976594	-26.10976594	-26.10976594	-26.11622276	-26.25504439	-26.36400323	-26.47538337	-26.63680387	-26.78288943	-26.92493947	-27.15092817	-27.47780468	-27.83454399	-28.28006457	-28.6133979	-28.78611784	-28.8071025	-28.65778854	-28.322841	-27.73123487
-26.25423729	-26.25423729	-26.25423729	-26.25423729	-26.25423729	-26.25423729	-26.25423729	-26.25423729	-26.25423729	-26.25423729	-26.25423729	-26.25423729	-26.25423729	-26.25423729	-26.25423729	-26.25423729	-26.25423729	-26.25423729	-26.25423729	-26.25423729	-26.25423729	-26.25423729	-26.25423729	-26.25423729	-26.25423729	-26.25423729	-26.25423729	-26.25423729	-26.25423729	-26.25423729	-26.25423729	-26.25423729	-26.25423729	-26.2590799	-26.37046005	-26.4842615	-26.56255044	-26.72397094	-26.89507667	-27.11138015	-27.38418079	-27.7425343	-28.1283293	-28.52865214	-28.82243745	-29.04681195	-29.05246166	-28.88781275	-28.53268765	-28.10492333
-26.13397902	-26.13397902	-26.13397902	-26.13397902	-26.13397902	-26.13397902	-26.13397902	-26.13397902	-26.13397902	-26.13397902	-26.13397902	-26.13397902	-26.13397902	-26.13397902	-26.13397902	-26.13397902	-26.13397902	-26.13397902	-26.13397902	-26.13397902	-26.13397902	-26.13397902	-26.13397902	-26.13397902	-26.13397902	-26.13397902	-26.13397902	-26.13397902	-26.13397902	-26.13397902	-26.13397902	-26.13397902	-26.13397902	-26.13720743	-26.15254237	-26.22921711	-26.34382567	-26.44229217	-26.55770783	-26.73527038	-26.93381759	-27.20581114	-27.62469734	-28.06941082	-28.42615012	-28.56012914	-28.56577885	-28.36158192	-27.99838579	-27.52461663
-25.8724778	-25.8724778	-25.8724778	-25.8724778	-25.8724778	-25.8724778	-25.8724778	-25.8724778	-25.8724778	-25.8724778	-25.8724778	-25.8724778	-25.8724778	-25.8724778	-25.8724778	-25.8724778	-25.8724778	-25.8724778	-25.8724778	-25.8724778	-25.8724778	-25.8724778	-25.8724778	-25.8724778	-25.8724778	-25.8724778	-25.8724778	-25.8724778	-25.8724778	-25.8724778	-25.8724778	-25.8724778	-25.8724778	-25.87570621	-25.95722357	-26.0306699	-26.19854722	-26.41646489	-26.59322034	-26.72719935	-26.9693301	-27.23970944	-27.61097659	-28.06053269	-28.38095238	-28.51251009	-28.64971751	-28.46408394	-28.12348668	-27.68523002
-26.05811138	-26.05811138	-26.05811138	-26.05811138	-26.05811138	-26.05811138	-26.05811138	-26.05811138	-26.05811138	-26.05811138	-26.05811138	-26.05811138	-26.05811138	-26.05811138	-26.05811138	-26.05811138	-26.05811138	-26.05811138	-26.05811138	-26.05811138	-26.05811138	-26.05811138	-26.05811138	-26.05811138	-26.05811138	-26.05811138	-26.05811138	-26.05811138	-26.05811138	-26.05811138	-26.05811138	-26.05811138	-26.05811138	-26.05891848	-26.14285714	-26.25504439	-26.34382567	-26.43825666	-26.62631154	-26.8062954	-27.00726392	-27.26472962	-27.67393059	-28.04923325	-28.43341404	-28.71751412	-28.76594027	-28.61904762	-28.26392252	-27.76997579
-26.1291364	-26.1291364	-26.1291364	-26.1291364	-26.1291364	-26.1291364	-26.1291364	-26.1291364	-26.1291364	-26.1291364	-26.1291364	-26.1291364	-26.1291364	-26.1291364	-26.1291364	-26.1291364	-26.1291364	-26.1291364	-26.1291364	-26.1291364	-26.1291364	-26.1291364	-26.1291364	-26.1291364	-26.1291364	-26.1291364	-26.1291364	-26.1291364	-26.1291364	-26.1291364	-26.1291364	-26.1291364	-26.1291364	-26.13075061	-26.17756255	-26.23728814	-26.3220339	-26.42292171	-26.67070218	-26.83615819	-27.06214689	-27.41323648	-27.78531073	-28.20096852	-28.52461663	-28.72639225	-28.70702179	-28.57707829	-28.17352704	-27.68038741
-25.9677159	-25.9677159	-25.9677159	-25.9677159	-25.9677159	-25.9677159	-25.9677159	-25.9677159	-25.9677159	-25.9677159	-25.9677159	-25.9677159	-25.9677159	-25.9677159	-25.9677159	-25.9677159	-25.9677159	-25.9677159	-25.9677159	-25.9677159	-25.9677159	-25.9677159	-25.9677159	-25.9677159	-25.9677159	-25.9677159	-25.9677159	-25.9677159	-25.9677159	-25.9677159	-25.9677159	-25.9677159	-25.9677159	-25.97094431	-26.05407587	-26.17029863	-26.26634383	-26.33494754	-26.48991122	-26.67150928	-26.87812752	-27.1299435	-27.58757062	-28.04116223	-28.36723164	-28.55851493	-28.53510896	-28.41242938	-28.13882163	-27.65213882
-26.21226796	-26.21226796	-26.21226796	-26.21226796	-26.21226796	-26.21226796	-26.21226796	-26.21226796	-26.21226796	-26.21226796	-26.21226796	-26.21226796	-26.21226796	-26.21226796	-26.21226796	-26.21226796	-26.21226796	-26.21226796	-26.21226796	-26.21226796	-26.21226796	-26.21226796	-26.21226796	-26.21226796	-26.21226796	-26.21226796	-26.21226796	-26.21226796	-26.21226796	-26.21226796	-26.21226796	-26.21226796	-26.21226796	-26.21711057	-26.29297821	-26.37610977	-26.49556094	-26.62389023	-26.81759483	-26.94995964	-27.17998386	-27.42292171	-27.79015335	-28.1606134	-28.52945924	-28.7433414	-28.81517353	-28.56174334	-28.15496368	-27.70379338
-26.02098467	-26.02098467	-26.02098467	-26.02098467	-26.02098467	-26.02098467	-26.02098467	-26.02098467	-26.02098467	-26.02098467	-26.02098467	-26.02098467	-26.02098467	-26.02098467	-26.02098467	-26.02098467	-26.02098467	-26.02098467	-26.02098467	-26.02098467	-26.02098467	-26.02098467	-26.02098467	-26.02098467	-26.02098467	-26.02098467	-26.02098467	-26.02098467	-26.02098467	-26.02098467	-26.02098467	-26.02098467	-26.02098467	-26.02582728	-26.16545601	-26.24213075	-26.33091203	-26.45843422	-26.62953995	-26.84745763	-27.12510089	-27.44713479	-27.8062954	-28.23970944	-28.59241324	-28.75706215	-28.8071025	-28.63841808	-28.30508475	-27.84826473
-25.88135593	-25.88135593	-25.88135593	-25.88135593	-25.88135593	-25.88135593	-25.88135593	-25.88135593	-25.88135593	-25.88135593	-25.88135593	-25.88135593	-25.88135593	-25.88135593	-25.88135593	-25.88135593	-25.88135593	-25.88135593	-25.88135593	-25.88135593	-25.88135593	-25.88135593	-25.88135593	-25.88135593	-25.88135593	-25.88135593	-25.88135593	-25.88135593	-25.88135593	-25.88135593	-25.88135593	-25.88135593	-25.88135593	-25.88619855	-26.0008071	-26.11864407	-26.27118644	-26.46973366	-26.645682	-26.78046812	-26.95238095	-27.37126715	-27.81598063	-28.18966909	-28.58353511	-28.7417272	-28.76351897	-28.61743341	-28.25262308	-27.70540759
-26.031477	-26.031477	-26.031477	-26.031477	-26.031477	-26.031477	-26.031477	-26.031477	-26.031477	-26.031477	-26.031477	-26.031477	-26.031477	-26.031477	-26.031477	-26.031477	-26.031477	-26.031477	-26.031477	-26.031477	-26.031477	-26.031477	-26.031477	-26.031477	-26.031477	-26.031477	-26.031477	-26.031477	-26.031477	-26.031477	-26.031477	-26.031477	-26.031477	-26.03551251	-26.12429379	-26.23083132	-26.32929782	-26.44067797	-26.63115416	-26.86359968	-27.14447135	-27.50363196	-27.89669088	-28.32445521	-28.61016949	-28.76997579	-28.79257466	-28.62389023	-28.29943503	-27.91202583
-25.83615819	-25.83615819	-25.83615819	-25.83615819	-25.83615819	-25.83615819	-25.83615819	-25.83615819	-25.83615819	-25.83615819	-25.83615819	-25.83615819	-25.83615819	-25.83615819	-25.83615819	-25.83615819	-25.83615819	-25.83615819	-25.83615819	-25.83615819	-25.83615819	-25.83615819	-25.83615819	-25.83615819	-25.83615819	-25.83615819	-25.83615819	-25.83615819	-25.83615819	-25.83615819	-25.83615819	-25.83615819	-25.83615819	-25.8377724	-25.91767554	-26.06941082	-26.20742534	-26.38014528	-26.58514931	-26.79741727	-27.01694915	-27.30266344	-27.60855529	-28.04519774	-28.41162228	-28.56981437	-28.68200161	-28.5488297	-28.23244552	-27.75464084
-26.02340597	-26.02340597	-26.02340597	-26.02340597	-26.02340597	-26.02340597	-26.02340597	-26.02340597	-26.02340597	-26.02340597	-26.02340597	-26.02340597	-26.02340597	-26.02340597	-26.02340597	-26.02340597	-26.02340597	-26.02340597	-26.02340597	-26.02340597	-26.02340597	-26.02340597	-26.02340597	-26.02340597	-26.02340597	-26.02340597	-26.02340597	-26.02340597	-26.02340597	-26.02340597	-26.02340597	-26.02340597	-26.02340597	-26.02663438	-26.11138015	-26.2267958	-26.37288136	-26.54317998	-26.68926554	-26.94430993	-27.20500404	-27.52138822	-27.95238095	-28.43179984	-28.71186441	-28.86198547	-28.87328491	-28.69168684	-28.3212268	-27.89588378
-26.12348668	-26.12348668	-26.12348668	-26.12348668	-26.12348668	-26.12348668	-26.12348668	-26.12348668	-26.12348668	-26.12348668	-26.12348668	-26.12348668	-26.12348668	-26.12348668	-26.12348668	-26.12348668	-26.12348668	-26.12348668	-26.12348668	-26.12348668	-26.12348668	-26.12348668	-26.12348668	-26.12348668	-26.12348668	-26.12348668	-26.12348668	-26.12348668	-26.12348668	-26.12348668	-26.12348668	-26.12348668	-26.12348668	-26.12671509	-26.20661824	-26.34301856	-26.44874899	-26.59644875	-26.77966102	-26.97820823	-27.21307506	-27.50363196	-27.94430993	-28.30266344	-28.60855529	-28.81033091	-28.80468119	-28.68038741	-28.39628733	-27.9354318
-25.99838579	-25.99838579	-25.99838579	-25.99838579	-25.99838579	-25.99838579	-25.99838579	-25.99838579	-25.99838579	-25.99838579	-25.99838579	-25.99838579	-25.99838579	-25.99838579	-25.99838579	-25.99838579	-25.99838579	-25.99838579	-25.99838579	-25.99838579	-25.99838579	-25.99838579	-25.99838579	-25.99838579	-25.99838579	-25.99838579	-25.99838579	-25.99838579	-25.99838579	-25.99838579	-25.99838579	-25.99838579	-25.99838579	-26.00242131	-26.08635997	-26.18079096	-26.34786118	-26.51170299	-26.66908797	-26.9023406	-27.15496368	-27.51896691	-27.91121872	-28.32687651	-28.63599677	-28.76997579	-28.79903148	-28.62066182	-28.27683616	-27.76916868
-26.36723164	-26.36723164	-26.36723164	-26.36723164	-26.36723164	-26.36723164	-26.36723164	-26.36723164	-26.36723164	-26.36723164	-26.36723164	-26.36723164	-26.36723164	-26.36723164	-26.36723164	-26.36723164	-26.36723164	-26.36723164	-26.36723164	-26.36723164	-26.36723164	-26.36723164	-26.36723164	-26.36723164	-26.36723164	-26.36723164	-26.36723164	-26.36723164	-26.36723164	-26.36723164	-26.36723164	-26.36723164	-26.36723164	-26.36884584	-26.39709443	-26.43179984	-26.50363196	-26.65052462	-26.80225989	-26.99273608	-27.16626312	-27.41565779	-27.78450363	-28.20419693	-28.50847458	-28.62066182	-28.6464891	-28.48103309	-28.21872478	-27.74656981
-26.05084746	-26.05084746	-26.05084746	-26.05084746	-26.05084746	-26.05084746	-26.05084746	-26.05084746	-26.05084746	-26.05084746	-26.05084746	-26.05084746	-26.05084746	-26.05084746	-26.05084746	-26.05084746	-26.05084746	-26.05084746	-26.05084746	-26.05084746	-26.05084746	-26.05084746	-26.05084746	-26.05084746	-26.05084746	-26.05084746	-26.05084746	-26.05084746	-26.05084746	-26.05084746	-26.05084746	-26.05084746	-26.05084746	-26.05246166	-26.13317191	-26.24616626	-26.36561743	-26.54075868	-26.69814366	-26.90960452	-27.17352704	-27.55286521	-27.99354318	-28.37691687	-28.64003228	-28.87489911	-28.85149314	-28.70460048	-28.33252623	-27.81113801
-26.19693301	-26.19693301	-26.19693301	-26.19693301	-26.19693301	-26.19693301	-26.19693301	-26.19693301	-26.19693301	-26.19693301	-26.19693301	-26.19693301	-26.19693301	-26.19693301	-26.19693301	-26.19693301	-26.19693301	-26.19693301	-26.19693301	-26.19693301	-26.19693301	-26.19693301	-26.19693301	-26.19693301	-26.19693301	-26.19693301	-26.19693301	-26.19693301	-26.19693301	-26.19693301	-26.19693301	-26.19693301	-26.19693301	-26.20096852	-26.29620662	-26.37853107	-26.51331719	-26.68603713	-26.78531073	-26.99354318	-27.17271994	-27.41565779	-27.84584342	-28.21711057	-28.52058111	-28.70137207	-28.677159	-28.53026634	-28.24616626	-27.79418886
-26.22033898	-26.22033898	-26.22033898	-26.22033898	-26.22033898	-26.22033898	-26.22033898	-26.22033898	-26.22033898	-26.22033898	-26.22033898	-26.22033898	-26.22033898	-26.22033898	-26.22033898	-26.22033898	-26.22033898	-26.22033898	-26.22033898	-26.22033898	-26.22033898	-26.22033898	-26.22033898	-26.22033898	-26.22033898	-26.22033898	-26.22033898	-26.22033898	-26.22033898	-26.22033898	-26.22033898	-26.22033898	-26.22033898	-26.2243745	-26.39144471	-26.52058111	-26.63680387	-26.70056497	-26.88135593	-27.05246166	-27.32606941	-27.57223567	-27.91848265	-28.27845036	-28.68845843	-28.87489911	-28.89588378	-28.70137207	-28.44874899	-27.91444713
-26.11218725	-26.11218725	-26.11218725	-26.11218725	-26.11218725	-26.11218725	-26.11218725	-26.11218725	-26.11218725	-26.11218725	-26.11218725	-26.11218725	-26.11218725	-26.11218725	-26.11218725	-26.11218725	-26.11218725	-26.11218725	-26.11218725	-26.11218725	-26.11218725	-26.11218725	-26.11218725	-26.11218725	-26.11218725	-26.11218725	-26.11218725	-26.11218725	-26.11218725	-26.11218725	-26.11218725	-26.11218725	-26.11218725	-26.11622276	-26.20500404	-26.28329298	-26.40193705	-26.49313963	-26.65213882	-26.76271186	-26.98627926	-27.28410008	-27.69007264	-28.11541566	-28.4826473	-28.72962066	-28.71509282	-28.57788539	-28.26634383	-27.80145278
-26.18805488	-26.18805488	-26.18805488	-26.18805488	-26.18805488	-26.18805488	-26.18805488	-26.18805488	-26.18805488	-26.18805488	-26.18805488	-26.18805488	-26.18805488	-26.18805488	-26.18805488	-26.18805488	-26.18805488	-26.18805488	-26.18805488	-26.18805488	-26.18805488	-26.18805488	-26.18805488	-26.18805488	-26.18805488	-26.18805488	-26.18805488	-26.18805488	-26.18805488	-26.18805488	-26.18805488	-26.18805488	-26.18805488	-26.19047619	-26.23648103	-26.32041969	-26.42937853	-26.5794996	-26.76109766	-26.97013721	-27.21146086	-27.57384988	-27.95318805	-28.33333333	-28.64971751	-28.8062954	-28.7756255	-28.57627119	-28.20338983	-27.70379338
-25.8724778	-25.8724778	-25.8724778	-25.8724778	-25.8724778	-25.8724778	-25.8724778	-25.8724778	-25.8724778	-25.8724778	-25.8724778	-25.8724778	-25.8724778	-25.8724778	-25.8724778	-25.8724778	-25.8724778	-25.8724778	-25.8724778	-25.8724778	-25.8724778	-25.8724778	-25.8724778	-25.8724778	-25.8724778	-25.8724778	-25.8724778	-25.8724778	-25.8724778	-25.8724778	-25.8724778	-25.8724778	-25.8724778	-25.87489911	-25.95157385	-26.0976594	-26.21065375	-26.37853107	-26.57384988	-26.80468119	-27.11541566	-27.50443906	-27.95480226	-28.34947538	-28.66182405	-28.84826473	-28.8708636	-28.70460048	-28.31799839	-27.79822437
-26.06860371	-26.06860371	-26.06860371	-26.06860371	-26.06860371	-26.06860371	-26.06860371	-26.06860371	-26.06860371	-26.06860371	-26.06860371	-26.06860371	-26.06860371	-26.06860371	-26.06860371	-26.06860371	-26.06860371	-26.06860371	-26.06860371	-26.06860371	-26.06860371	-26.06860371	-26.06860371	-26.06860371	-26.06860371	-26.06860371	-26.06860371	-26.06860371	-26.06860371	-26.06860371	-26.06860371	-26.06860371	-26.06860371	-26.06941082	-26.15334948	-26.26795803	-26.36884584	-26.52300242	-26.70540759	-26.91364003	-27.11702986	-27.38256659	-27.72962066	-28.07344633	-28.41323648	-28.62308313	-28.66828087	-28.52300242	-28.25585149	-27.73284907
-26.14447135	-26.14447135	-26.14447135	-26.14447135	-26.14447135	-26.14447135	-26.14447135	-26.14447135	-26.14447135	-26.14447135	-26.14447135	-26.14447135	-26.14447135	-26.14447135	-26.14447135	-26.14447135	-26.14447135	-26.14447135	-26.14447135	-26.14447135	-26.14447135	-26.14447135	-26.14447135	-26.14447135	-26.14447135	-26.14447135	-26.14447135	-26.14447135	-26.14447135	-26.14447135	-26.14447135	-26.14447135	-26.14447135	-26.14689266	-26.22276029	-26.36158192	-26.47376917	-26.59241324	-26.73930589	-26.89669088	-27.16707022	-27.51331719	-27.91767554	-28.33333333	-28.70782889	-28.92171106	-28.92009685	-28.71509282	-28.43664245	-27.94592413
-26.00807103	-26.00807103	-26.00807103	-26.00807103	-26.00807103	-26.00807103	-26.00807103	-26.00807103	-26.00807103	-26.00807103	-26.00807103	-26.00807103	-26.00807103	-26.00807103	-26.00807103	-26.00807103	-26.00807103	-26.00807103	-26.00807103	-26.00807103	-26.00807103	-26.00807103	-26.00807103	-26.00807103	-26.00807103	-26.00807103	-26.00807103	-26.00807103	-26.00807103	-26.00807103	-26.00807103	-26.00807103	-26.00807103	-26.01291364	-26.09120258	-26.23890234	-26.39467312	-26.60694108	-26.82082324	-27.00645682	-27.25100888	-27.59806295	-27.99838579	-28.42211461	-28.77078289	-28.96206618	-28.94269572	-28.79418886	-28.4180791	-28.01049233
-26.02582728	-26.02582728	-26.02582728	-26.02582728	-26.02582728	-26.02582728	-26.02582728	-26.02582728	-26.02582728	-26.02582728	-26.02582728	-26.02582728	-26.02582728	-26.02582728	-26.02582728	-26.02582728	-26.02582728	-26.02582728	-26.02582728	-26.02582728	-26.02582728	-26.02582728	-26.02582728	-26.02582728	-26.02582728	-26.02582728	-26.02582728	-26.02582728	-26.02582728	-26.02582728	-26.02582728	-26.02582728	-26.02582728	-26.031477	-26.18401937	-26.33414044	-26.44471348	-26.57546408	-26.80225989	-27.05407587	-27.27199354	-27.62550444	-28.01775626	-28.39225182	-28.70056497	-28.89507667	-28.92816788	-28.69814366	-28.37933818	-27.89749798
-26.07909605	-26.07909605	-26.07909605	-26.07909605	-26.07909605	-26.07909605	-26.07909605	-26.07909605	-26.07909605	-26.07909605	-26.07909605	-26.07909605	-26.07909605	-26.07909605	-26.07909605	-26.07909605	-26.07909605	-26.07909605	-26.07909605	-26.07909605	-26.07909605	-26.07909605	-26.07909605	-26.07909605	-26.07909605	-26.07909605	-26.07909605	-26.07909605	-26.07909605	-26.07909605	-26.07909605	-26.07909605	-26.07909605	-26.08313156	-26.19531881	-26.32041969	-26.4826473	-26.6133979	-26.75867635	-26.94027441	-27.25585149	-27.5794996	-27.95480226	-28.29378531	-28.57869249	-28.79257466	-28.84261501	-28.72235674	-28.46085553	-28.01694915
-26.17836965	-26.17836965	-26.17836965	-26.17836965	-26.17836965	-26.17836965	-26.17836965	-26.17836965	-26.17836965	-26.17836965	-26.17836965	-26.17836965	-26.17836965	-26.17836965	-26.17836965	-26.17836965	-26.17836965	-26.17836965	-26.17836965	-26.17836965	-26.17836965	-26.17836965	-26.17836965	-26.17836965	-26.17836965	-26.17836965	-26.17836965	-26.17836965	-26.17836965	-26.17836965	-26.17836965	-26.17836965	-26.17836965	-26.18240517	-26.30750605	-26.39709443	-26.51896691	-26.69572236	-26.83535109	-26.98870056	-27.18886199	-27.54156578	-27.87732042	-28.20500404	-28.44955609	-28.52138822	-28.58595642	-28.46650525	-28.12025827	-27.58999193
-25.83615819	-25.83615819	-25.83615819	-25.83615819	-25.83615819	-25.83615819	-25.83615819	-25.83615819	-25.83615819	-25.83615819	-25.83615819	-25.83615819	-25.83615819	-25.83615819	-25.83615819	-25.83615819	-25.83615819	-25.83615819	-25.83615819	-25.83615819	-25.83615819	-25.83615819	-25.83615819	-25.83615819	-25.83615819	-25.83615819	-25.83615819	-25.83615819	-25.83615819	-25.83615819	-25.83615819	-25.83615819	-25.83615819	-25.8401937	-25.96610169	-26.08393866	-26.21226796	-26.43099274	-26.63761098	-26.89426957	-27.13236481	-27.47134786	-27.82970137	-28.2243745	-28.50040355	-28.68765133	-28.76513317	-28.65617433	-28.3220339	-27.81113801
-26.03712672	-26.03712672	-26.03712672	-26.03712672	-26.03712672	-26.03712672	-26.03712672	-26.03712672	-26.03712672	-26.03712672	-26.03712672	-26.03712672	-26.03712672	-26.03712672	-26.03712672	-26.03712672	-26.03712672	-26.03712672	-26.03712672	-26.03712672	-26.03712672	-26.03712672	-26.03712672	-26.03712672	-26.03712672	-26.03712672	-26.03712672	-26.03712672	-26.03712672	-26.03712672	-26.03712672	-26.03712672	-26.03712672	-26.04196933	-26.12106538	-26.1928975	-26.25181598	-26.37126715	-26.53672316	-26.75706215	-26.99677159	-27.2889427	-27.67150928	-28.07748184	-28.4196933	-28.67150928	-28.71186441	-28.53188055	-28.20581114	-27.76432607
-26.08958838	-26.08958838	-26.08958838	-26.08958838	-26.08958838	-26.08958838	-26.08958838	-26.08958838	-26.08958838	-26.08958838	-26.08958838	-26.08958838	-26.08958838	-26.08958838	-26.08958838	-26.08958838	-26.08958838	-26.08958838	-26.08958838	-26.08958838	-26.08958838	-26.08958838	-26.08958838	-26.08958838	-26.08958838	-26.08958838	-26.08958838	-26.08958838	-26.08958838	-26.08958838	-26.08958838	-26.08958838	-26.08958838	-26.09362389	-26.15738499	-26.26472962	-26.38983051	-26.56577885	-26.76594027	-26.93785311	-27.20742534	-27.52703793	-27.98224374	-28.30589185	-28.56577885	-28.76109766	-28.80387409	-28.59241324	-28.23648103	-27.73284907
-26.02098467	-26.02098467	-26.02098467	-26.02098467	-26.02098467	-26.02098467	-26.02098467	-26.02098467	-26.02098467	-26.02098467	-26.02098467	-26.02098467	-26.02098467	-26.02098467	-26.02098467	-26.02098467	-26.02098467	-26.02098467	-26.02098467	-26.02098467	-26.02098467	-26.02098467	-26.02098467	-26.02098467	-26.02098467	-26.02098467	-26.02098467	-26.02098467	-26.02098467	-26.02098467	-26.02098467	-26.02098467	-26.02098467	-26.02259887	-26.10088781	-26.20581114	-26.37610977	-26.53188055	-26.68765133	-26.85391445	-26.96368039	-27.28652139	-27.6787732	-28.09362389	-28.4180791	-28.64891041	-28.69087974	-28.55447942	-28.20016142	-27.7417272
-26.14043584	-26.14043584	-26.14043584	-26.14043584	-26.14043584	-26.14043584	-26.14043584	-26.14043584	-26.14043584	-26.14043584	-26.14043584	-26.14043584	-26.14043584	-26.14043584	-26.14043584	-26.14043584	-26.14043584	-26.14043584	-26.14043584	-26.14043584	-26.14043584	-26.14043584	-26.14043584	-26.14043584	-26.14043584	-26.14043584	-26.14043584	-26.14043584	-26.14043584	-26.14043584	-26.14043584	-26.14043584	-26.14043584	-26.14285714	-26.21307506	-26.31719128	-26.42453592	-26.55932203	-26.76432607	-26.91202583	-27.12348668	-27.56255044	-27.98305085	-28.36965295	-28.6440678	-28.83050847	-28.74899112	-28.58353511	-28.20096852	-27.69330105
-26.04196933	-26.04196933	-26.04196933	-26.04196933	-26.04196933	-26.04196933	-26.04196933	-26.04196933	-26.04196933	-26.04196933	-26.04196933	-26.04196933	-26.04196933	-26.04196933	-26.04196933	-26.04196933	-26.04196933	-26.04196933	-26.04196933	-26.04196933	-26.04196933	-26.04196933	-26.04196933	-26.04196933	-26.04196933	-26.04196933	-26.04196933	-26.04196933	-26.04196933	-26.04196933	-26.04196933	-26.04196933	-26.04196933	-26.04600484	-26.1614205	-26.27199354	-26.39548023	-26.55932203	-26.75221953	-26.95722357	-27.18482647	-27.52300242	-27.91848265	-28.22276029	-28.57465698	-28.78127522	-28.77804681	-28.62953995	-28.28087167	-27.83373688
-26.1299435	-26.1299435	-26.1299435	-26.1299435	-26.1299435	-26.1299435	-26.1299435	-26.1299435	-26.1299435	-26.1299435	-26.1299435	-26.1299435	-26.1299435	-26.1299435	-26.1299435	-26.1299435	-26.1299435	-26.1299435	-26.1299435	-26.1299435	-26.1299435	-26.1299435	-26.1299435	-26.1299435	-26.1299435	-26.1299435	-26.1299435	-26.1299435	-26.1299435	-26.1299435	-26.1299435	-26.1299435	-26.1299435	-26.13317191	-26.21872478	-26.25262308	-26.30589185	-26.42453592	-26.65778854	-26.9047619	-27.18563358	-27.55690073	-27.92574657	-28.291364	-28.58757062	-28.75302663	-28.74011299	-28.52784504	-28.15415658	-27.73769169
-25.96045198	-25.96045198	-25.96045198	-25.96045198	-25.96045198	-25.96045198	-25.96045198	-25.96045198	-25.96045198	-25.96045198	-25.96045198	-25.96045198	-25.96045198	-25.96045198	-25.96045198	-25.96045198	-25.96045198	-25.96045198	-25.96045198	-25.96045198	-25.96045198	-25.96045198	-25.96045198	-25.96045198	-25.96045198	-25.96045198	-25.96045198	-25.96045198	-25.96045198	-25.96045198	-25.96045198	-25.96045198	-25.96045198	-25.96610169	-26.14285714	-26.28167877	-26.37046005	-26.50686037	-26.70298628	-26.89749798	-27.1283293	-27.4527845	-27.81920904	-28.26634383	-28.5480226	-28.7425343	-28.73042776	-28.5165456	-28.23002421	-27.69652946
-26.20419693	-26.20419693	-26.20419693	-26.20419693	-26.20419693	-26.20419693	-26.20419693	-26.20419693	-26.20419693	-26.20419693	-26.20419693	-26.20419693	-26.20419693	-26.20419693	-26.20419693	-26.20419693	-26.20419693	-26.20419693	-26.20419693	-26.20419693	-26.20419693	-26.20419693	-26.20419693	-26.20419693	-26.20419693	-26.20419693	-26.20419693	-26.20419693	-26.20419693	-26.20419693	-26.20419693	-26.20419693	-26.20419693	-26.20823245	-26.29459241	-26.40758676	-26.53510896	-26.62792575	-26.79176755	-26.92574657	-27.14366425	-27.47134786	-27.91444713	-28.33171913	-28.60532688	-28.73204197	-28.80225989	-28.57707829	-28.23890234	-27.72962066
-25.95399516	-25.95399516	-25.95399516	-25.95399516	-25.95399516	-25.95399516	-25.95399516	-25.95399516	-25.95399516	-25.95399516	-25.95399516	-25.95399516	-25.95399516	-25.95399516	-25.95399516	-25.95399516	-25.95399516	-25.95399516	-25.95399516	-25.95399516	-25.95399516	-25.95399516	-25.95399516	-25.95399516	-25.95399516	-25.95399516	-25.95399516	-25.95399516	-25.95399516	-25.95399516	-25.95399516	-25.95399516	-25.95399516	-25.95883777	-26.04196933	-26.15657789	-26.26634383	-26.43664245	-26.59967716	-26.72962066	-26.9023406	-27.26230831	-27.66505246	-28.09846651	-28.39467312	-28.57707829	-28.65536723	-28.56093624	-28.23648103	-27.71186441
-25.88297014	-25.88297014	-25.88297014	-25.88297014	-25.88297014	-25.88297014	-25.88297014	-25.88297014	-25.88297014	-25.88297014	-25.88297014	-25.88297014	-25.88297014	-25.88297014	-25.88297014	-25.88297014	-25.88297014	-25.88297014	-25.88297014	-25.88297014	-25.88297014	-25.88297014	-25.88297014	-25.88297014	-25.88297014	-25.88297014	-25.88297014	-25.88297014	-25.88297014	-25.88297014	-25.88297014	-25.88297014	-25.88297014	-25.88377724	-25.9346247	-26.02582728	-26.12590799	-26.27522195	-26.41646489	-26.61016949	-26.82566586	-27.17029863	-27.58999193	-28.031477	-28.38175948	-28.63680387	-28.6448749	-28.51815981	-28.21146086	-27.708636
-26.02502018	-26.02502018	-26.02502018	-26.02502018	-26.02502018	-26.02502018	-26.02502018	-26.02502018	-26.02502018	-26.02502018	-26.02502018	-26.02502018	-26.02502018	-26.02502018	-26.02502018	-26.02502018	-26.02502018	-26.02502018	-26.02502018	-26.02502018	-26.02502018	-26.02502018	-26.02502018	-26.02502018	-26.02502018	-26.02502018	-26.02502018	-26.02502018	-26.02502018	-26.02502018	-26.02502018	-26.02502018	-26.02502018	-26.0306699	-26.11622276	-26.21711057	-26.29620662	-26.42453592	-26.53995157	-26.7433414	-26.97336562	-27.29862793	-27.67393059	-28.07990315	-28.34543987	-28.54075868	-28.56093624	-28.41162228	-27.9991929	-27.51977401
-26.0322841	-26.0322841	-26.0322841	-26.0322841	-26.0322841	-26.0322841	-26.0322841	-26.0322841	-26.0322841	-26.0322841	-26.0322841	-26.0322841	-26.0322841	-26.0322841	-26.0322841	-26.0322841	-26.0322841	-26.0322841	-26.0322841	-26.0322841	-26.0322841	-26.0322841	-26.0322841	-26.0322841	-26.0322841	-26.0322841	-26.0322841	-26.0322841	-26.0322841	-26.0322841	-26.0322841	-26.0322841	-26.0322841	-26.03389831	-26.09362389	-26.15173527	-26.25988701	-26.37610977	-26.53591606	-26.71347861	-26.93946731	-27.20823245	-27.66263115	-28.0645682	-28.39225182	-28.60290557	-28.69330105	-28.48668281	-28.06941082	-27.55528652
-25.97659403	-25.97659403	-25.97659403	-25.97659403	-25.97659403	-25.97659403	-25.97659403	-25.97659403	-25.97659403	-25.97659403	-25.97659403	-25.97659403	-25.97659403	-25.97659403	-25.97659403	-25.97659403	-25.97659403	-25.97659403	-25.97659403	-25.97659403	-25.97659403	-25.97659403	-25.97659403	-25.97659403	-25.97659403	-25.97659403	-25.97659403	-25.97659403	-25.97659403	-25.97659403	-25.97659403	-25.97659403	-25.97659403	-25.97901533	-26.05730428	-26.19531881	-26.36481033	-26.5149314	-26.65213882	-26.81355932	-27.08716707	-27.36158192	-27.75867635	-28.21146086	-28.5488297	-28.72235674	-28.72800646	-28.52945924	-28.20258273	-27.68200161
-26.2267958	-26.2267958	-26.2267958	-26.2267958	-26.2267958	-26.2267958	-26.2267958	-26.2267958	-26.2267958	-26.2267958	-26.2267958	-26.2267958	-26.2267958	-26.2267958	-26.2267958	-26.2267958	-26.2267958	-26.2267958	-26.2267958	-26.2267958	-26.2267958	-26.2267958	-26.2267958	-26.2267958	-26.2267958	-26.2267958	-26.2267958	-26.2267958	-26.2267958	-26.2267958	-26.2267958	-26.2267958	-26.2267958	-26.23083132	-26.33736885	-26.42130751	-26.57223567	-26.75383374	-26.94915254	-27.22276029	-27.44229217	-27.81517353	-28.20661824	-28.57788539	-28.83454399	-28.98950767	-28.95157385	-28.78934625	-28.43583535	-27.9039548
-25.83535109	-25.83535109	-25.83535109	-25.83535109	-25.83535109	-25.83535109	-25.83535109	-25.83535109	-25.83535109	-25.83535109	-25.83535109	-25.83535109	-25.83535109	-25.83535109	-25.83535109	-25.83535109	-25.83535109	-25.83535109	-25.83535109	-25.83535109	-25.83535109	-25.83535109	-25.83535109	-25.83535109	-25.83535109	-25.83535109	-25.83535109	-25.83535109	-25.83535109	-25.83535109	-25.83535109	-25.83535109	-25.83535109	-25.8385795	-25.91041162	-26.00645682	-26.18482647	-26.36642454	-26.54317998	-26.71509282	-27.00807103	-27.291364	-27.65456013	-28.06941082	-28.37610977	-28.56739306	-28.55851493	-28.42211461	-28.11622276	-27.52784504
-25.99677159	-25.99677159	-25.99677159	-25.99677159	-25.99677159	-25.99677159	-25.99677159	-25.99677159	-25.99677159	-25.99677159	-25.99677159	-25.99677159	-25.99677159	-25.99677159	-25.99677159	-25.99677159	-25.99677159	-25.99677159	-25.99677159	-25.99677159	-25.99677159	-25.99677159	-25.99677159	-25.99677159	-25.99677159	-25.99677159	-25.99677159	-25.99677159	-25.99677159	-25.99677159	-25.99677159	-25.99677159	-25.99677159	-26.00242131	-26.11864407	-26.2566586	-26.43825666	-26.57707829	-26.75867635	-26.94834544	-27.16545601	-27.57142857	-27.99354318	-28.43341404	-28.74899112	-28.93220339	-28.92251816	-28.71993543	-28.37530266	-27.89588378
-25.91606134	-25.91606134	-25.91606134	-25.91606134	-25.91606134	-25.91606134	-25.91606134	-25.91606134	-25.91606134	-25.91606134	-25.91606134	-25.91606134	-25.91606134	-25.91606134	-25.91606134	-25.91606134	-25.91606134	-25.91606134	-25.91606134	-25.91606134	-25.91606134	-25.91606134	-25.91606134	-25.91606134	-25.91606134	-25.91606134	-25.91606134	-25.91606134	-25.91606134	-25.91606134	-25.91606134	-25.91606134	-25.91606134	-25.92090395	-26.04842615	-26.10169492	-26.1606134	-26.28652139	-26.42937853	-26.63518967	-26.88297014	-27.21307506	-27.6787732	-28.09200969	-28.50201776	-28.71347861	-28.72235674	-28.55528652	-28.23002421	-27.75706215
-25.88377724	-25.88377724	-25.88377724	-25.88377724	-25.88377724	-25.88377724	-25.88377724	-25.88377724	-25.88377724	-25.88377724	-25.88377724	-25.88377724	-25.88377724	-25.88377724	-25.88377724	-25.88377724	-25.88377724	-25.88377724	-25.88377724	-25.88377724	-25.88377724	-25.88377724	-25.88377724	-25.88377724	-25.88377724	-25.88377724	-25.88377724	-25.88377724	-25.88377724	-25.88377724	-25.88377724	-25.88377724	-25.88377724	-25.88619855	-25.96045198	-26.02259887	-26.19128329	-26.38095238	-26.62389023	-26.84503632	-27.07506053	-27.36158192	-27.8393866	-28.26957224	-28.66182405	-28.82808717	-28.84422922	-28.70702179	-28.32526231	-27.78934625
-26.07102502	-26.07102502	-26.07102502	-26.07102502	-26.07102502	-26.07102502	-26.07102502	-26.07102502	-26.07102502	-26.07102502	-26.07102502	-26.07102502	-26.07102502	-26.07102502	-26.07102502	-26.07102502	-26.07102502	-26.07102502	-26.07102502	-26.07102502	-26.07102502	-26.07102502	-26.07102502	-26.07102502	-26.07102502	-26.07102502	-26.07102502	-26.07102502	-26.07102502	-26.07102502	-26.07102502	-26.07102502	-26.07102502	-26.07586764	-26.17675545	-26.28732849	-26.36642454	-26.53026634	-26.72154964	-26.92332526	-27.16464891	-27.55286521	-27.98062954	-28.44390638	-28.74979822	-28.89507667	-28.88458434	-28.71428571	-28.40677966	-27.91767554
-26.05326877	-26.05326877	-26.05326877	-26.05326877	-26.05326877	-26.05326877	-26.05326877	-26.05326877	-26.05326877	-26.05326877	-26.05326877	-26.05326877	-26.05326877	-26.05326877	-26.05326877	-26.05326877	-26.05326877	-26.05326877	-26.05326877	-26.05326877	-26.05326877	-26.05326877	-26.05326877	-26.05326877	-26.05326877	-26.05326877	-26.05326877	-26.05326877	-26.05326877	-26.05326877	-26.05326877	-26.05326877	-26.05326877	-26.05811138	-26.17433414	-26.26876513	-26.41565779	-26.57546408	-26.78531073	-27.02259887	-27.27683616	-27.63518967	-27.99677159	-28.43341404	-28.75625504	-28.8700565	-28.84665052	-28.64326069	-28.27602906	-27.81840194
-26.08151735	-26.08151735	-26.08151735	-26.08151735	-26.08151735	-26.08151735	-26.08151735	-26.08151735	-26.08151735	-26.08151735	-26.08151735	-26.08151735	-26.08151735	-26.08151735	-26.08151735	-26.08151735	-26.08151735	-26.08151735	-26.08151735	-26.08151735	-26.08151735	-26.08151735	-26.08151735	-26.08151735	-26.08151735	-26.08151735	-26.08151735	-26.08151735	-26.08151735	-26.08151735	-26.08151735	-26.08151735	-26.08151735	-26.08474576	-26.18240517	-26.30185634	-26.42937853	-26.56820016	-26.71832123	-26.90556901	-27.17110573	-27.47699758	-27.88942696	-28.28732849	-28.57304278	-28.76109766	-28.83050847	-28.66989508	-28.36803874	-27.84987893
-26.15173527	-26.15173527	-26.15173527	-26.15173527	-26.15173527	-26.15173527	-26.15173527	-26.15173527	-26.15173527	-26.15173527	-26.15173527	-26.15173527	-26.15173527	-26.15173527	-26.15173527	-26.15173527	-26.15173527	-26.15173527	-26.15173527	-26.15173527	-26.15173527	-26.15173527	-26.15173527	-26.15173527	-26.15173527	-26.15173527	-26.15173527	-26.15173527	-26.15173527	-26.15173527	-26.15173527	-26.15173527	-26.15173527	-26.15577078	-26.24455206	-26.322841	-26.40839387	-26.50605327	-26.68523002	-26.9346247	-27.15012107	-27.44471348	-27.86602098	-28.30508475	-28.64003228	-28.84826473	-28.83292978	-28.66263115	-28.28087167	-27.74818402
-25.98224374	-25.98224374	-25.98224374	-25.98224374	-25.98224374	-25.98224374	-25.98224374	-25.98224374	-25.98224374	-25.98224374	-25.98224374	-25.98224374	-25.98224374	-25.98224374	-25.98224374	-25.98224374	-25.98224374	-25.98224374	-25.98224374	-25.98224374	-25.98224374	-25.98224374	-25.98224374	-25.98224374	-25.98224374	-25.98224374	-25.98224374	-25.98224374	-25.98224374	-25.98224374	-25.98224374	-25.98224374	-25.98224374	-25.98627926	-26.07506053	-26.20903955	-26.37046005	-26.56497175	-26.76997579	-26.96610169	-27.22276029	-27.49556094	-27.87328491	-28.36884584	-28.69087974	-28.83696529	-28.7756255	-28.66182405	-28.34301856	-27.84907183
-26.17110573	-26.17110573	-26.17110573	-26.17110573	-26.17110573	-26.17110573	-26.17110573	-26.17110573	-26.17110573	-26.17110573	-26.17110573	-26.17110573	-26.17110573	-26.17110573	-26.17110573	-26.17110573	-26.17110573	-26.17110573	-26.17110573	-26.17110573	-26.17110573	-26.17110573	-26.17110573	-26.17110573	-26.17110573	-26.17110573	-26.17110573	-26.17110573	-26.17110573	-26.17110573	-26.17110573	-26.17110573	-26.17110573	-26.17594835	-26.28329298	-26.3551251	-26.44632768	-26.62631154	-26.82082324	-27.00968523	-27.2574657	-27.67231638	-28.07909605	-28.44148507	-28.74979822	-28.92171106	-28.89023406	-28.6779661	-28.29782082	-27.74979822
-26.19128329	-26.19128329	-26.19128329	-26.19128329	-26.19128329	-26.19128329	-26.19128329	-26.19128329	-26.19128329	-26.19128329	-26.19128329	-26.19128329	-26.19128329	-26.19128329	-26.19128329	-26.19128329	-26.19128329	-26.19128329	-26.19128329	-26.19128329	-26.19128329	-26.19128329	-26.19128329	-26.19128329	-26.19128329	-26.19128329	-26.19128329	-26.19128329	-26.19128329	-26.19128329	-26.19128329	-26.19128329	-26.19128329	-26.19531881	-26.35189669	-26.46408394	-26.56658596	-26.69007264	-26.82324455	-26.98385795	-27.2566586	-27.52058111	-27.89669088	-28.35754641	-28.75060533	-28.97982244	-28.95076675	-28.75625504	-28.40758676	-28.08393866
-26.14447135	-26.14447135	-26.14447135	-26.14447135	-26.14447135	-26.14447135	-26.14447135	-26.14447135	-26.14447135	-26.14447135	-26.14447135	-26.14447135	-26.14447135	-26.14447135	-26.14447135	-26.14447135	-26.14447135	-26.14447135	-26.14447135	-26.14447135	-26.14447135	-26.14447135	-26.14447135	-26.14447135	-26.14447135	-26.14447135	-26.14447135	-26.14447135	-26.14447135	-26.14447135	-26.14447135	-26.14447135	-26.14447135	-26.14608555	-26.23405973	-26.28732849	-26.34463277	-26.49636804	-26.67958031	-26.91041162	-27.14850686	-27.50766747	-27.88377724	-28.32929782	-28.61016949	-28.79661017	-28.76190476	-28.63276836	-28.20500404	-27.77885391
-26.10250202	-26.10250202	-26.10250202	-26.10250202	-26.10250202	-26.10250202	-26.10250202	-26.10250202	-26.10250202	-26.10250202	-26.10250202	-26.10250202	-26.10250202	-26.10250202	-26.10250202	-26.10250202	-26.10250202	-26.10250202	-26.10250202	-26.10250202	-26.10250202	-26.10250202	-26.10250202	-26.10250202	-26.10250202	-26.10250202	-26.10250202	-26.10250202	-26.10250202	-26.10250202	-26.10250202	-26.10250202	-26.10250202	-26.10653753	-26.23567393	-26.38983051	-26.54237288	-26.71670702	-26.87812752	-26.99757869	-27.17110573	-27.47861178	-27.86279257	-28.28410008	-28.64810331	-28.82566586	-28.81517353	-28.69491525	-28.2582728	-27.8062954
-25.91041162	-25.91041162	-25.91041162	-25.91041162	-25.91041162	-25.91041162	-25.91041162	-25.91041162	-25.91041162	-25.91041162	-25.91041162	-25.91041162	-25.91041162	-25.91041162	-25.91041162	-25.91041162	-25.91041162	-25.91041162	-25.91041162	-25.91041162	-25.91041162	-25.91041162	-25.91041162	-25.91041162	-25.91041162	-25.91041162	-25.91041162	-25.91041162	-25.91041162	-25.91041162	-25.91041162	-25.91041162	-25.91041162	-25.91767554	-26.03631961	-26.08555287	-26.16626312	-26.33656174	-26.51089588	-26.73607748	-26.99838579	-27.3236481	-27.74818402	-28.20742534	-28.5496368	-28.76190476	-28.73284907	-28.5794996	-28.26957224	-27.83454399
-25.89991929	-25.89991929	-25.89991929	-25.89991929	-25.89991929	-25.89991929	-25.89991929	-25.89991929	-25.89991929	-25.89991929	-25.89991929	-25.89991929	-25.89991929	-25.89991929	-25.89991929	-25.89991929	-25.89991929	-25.89991929	-25.89991929	-25.89991929	-25.89991929	-25.89991929	-25.89991929	-25.89991929	-25.89991929	-25.89991929	-25.89991929	-25.89991929	-25.89991929	-25.89991929	-25.89991929	-25.89991929	-25.89991929	-25.9023406	-25.98224374	-26.1291364	-26.2566586	-26.37207425	-26.57546408	-26.79176755	-26.97094431	-27.30992736	-27.71186441	-28.13317191	-28.43664245	-28.67070218	-28.66666667	-28.54560129	-28.23648103	-27.68119451
-26.07506053	-26.07506053	-26.07506053	-26.07506053	-26.07506053	-26.07506053	-26.07506053	-26.07506053	-26.07506053	-26.07506053	-26.07506053	-26.07506053	-26.07506053	-26.07506053	-26.07506053	-26.07506053	-26.07506053	-26.07506053	-26.07506053	-26.07506053	-26.07506053	-26.07506053	-26.07506053	-26.07506053	-26.07506053	-26.07506053	-26.07506053	-26.07506053	-26.07506053	-26.07506053	-26.07506053	-26.07506053	-26.07506053	-26.07828894	-26.16384181	-26.25262308	-26.39467312	-26.55690073	-26.7740113	-26.937046	-27.10330912	-27.40032284	-27.8385795	-28.25423729	-28.57223567	-28.82243745	-28.8385795	-28.73446328	-28.40839387	-27.87328491
-26.20823245	-26.20823245	-26.20823245	-26.20823245	-26.20823245	-26.20823245	-26.20823245	-26.20823245	-26.20823245	-26.20823245	-26.20823245	-26.20823245	-26.20823245	-26.20823245	-26.20823245	-26.20823245	-26.20823245	-26.20823245	-26.20823245	-26.20823245	-26.20823245	-26.20823245	-26.20823245	-26.20823245	-26.20823245	-26.20823245	-26.20823245	-26.20823245	-26.20823245	-26.20823245	-26.20823245	-26.20823245	-26.20823245	-26.21307506	-26.30024213	-26.44794189	-26.54317998	-26.63518967	-26.7740113	-26.87328491	-27.07183212	-27.37288136	-27.74656981	-28.20984665	-28.52300242	-28.69491525	-28.72881356	-28.61581921	-28.31719128	-27.76271186
-26.28652139	-26.28652139	-26.28652139	-26.28652139	-26.28652139	-26.28652139	-26.28652139	-26.28652139	-26.28652139	-26.28652139	-26.28652139	-26.28652139	-26.28652139	-26.28652139	-26.28652139	-26.28652139	-26.28652139	-26.28652139	-26.28652139	-26.28652139	-26.28652139	-26.28652139	-26.28652139	-26.28652139	-26.28652139	-26.28652139	-26.28652139	-26.28652139	-26.28652139	-26.28652139	-26.28652139	-26.28652139	-26.28652139	-26.28813559	-26.4834544	-26.61097659	-26.71751412	-26.81275222	-26.97417272	-27.18401937	-27.33333333	-27.65294592	-28.03954802	-28.39951574	-28.70137207	-28.84342211	-28.88781275	-28.81840194	-28.54156578	-28.04923325
-25.48668281	-25.46166263	-25.45843422	-25.42857143	-25.40435835	-25.41081517	-25.40677966	-25.44067797	-25.44632768	-25.47699758	-25.47619048	-25.5165456	-25.59483454	-25.65940274	-25.68684423	-25.69007264	-25.73042776	-25.77239709	-25.81355932	-25.84745763	-25.88458434	-25.91525424	-25.92574657	-25.95964487	-25.97982244	-26.00484262	-26.00726392	-25.99273608	-25.97255851	-26.02582728	-26.07748184	-26.11057304	-26.13559322	-26.16303471	-26.24939467	-26.36319613	-26.42372881	-26.54560129	-26.71670702	-26.91202583	-27.12025827	-27.36884584	-27.75625504	-28.11945117	-28.48668281	-28.69814366	-28.74737692	-28.57465698	-28.31073446	-27.88781275
-26.08555287	-26.08555287	-26.08555287	-26.08555287	-26.08555287	-26.08555287	-26.08555287	-26.08555287	-26.08555287	-26.08555287	-26.08555287	-26.08555287	-26.08555287	-26.08555287	-26.08555287	-26.08555287	-26.08555287	-26.08555287	-26.08555287	-26.08555287	-26.08555287	-26.08555287	-26.08555287	-26.08555287	-26.08555287	-26.08555287	-26.08555287	-26.08555287	-26.08555287	-26.08555287	-26.08555287	-26.08555287	-26.08555287	-26.09120258	-26.19774011	-26.32526231	-26.49152542	-26.64003228	-26.79096045	-26.94995964	-27.13317191	-27.39628733	-27.85875706	-28.27199354	-28.65536723	-28.88135593	-28.89669088	-28.73769169	-28.39790153	-27.96125908
-25.99435028	-25.99435028	-25.99435028	-25.99435028	-25.99435028	-25.99435028	-25.99435028	-25.99435028	-25.99435028	-25.99435028	-25.99435028	-25.99435028	-25.99435028	-25.99435028	-25.99435028	-25.99435028	-25.99435028	-25.99435028	-25.99435028	-25.99435028	-25.99435028	-25.99435028	-25.99435028	-25.99435028	-25.99435028	-25.99435028	-25.99435028	-25.99435028	-25.99435028	-25.99435028	-25.99435028	-25.99435028	-25.99435028	-25.99596449	-26.09846651	-26.18805488	-26.30266344	-26.46569814	-26.62792575	-26.76029056	-26.9693301	-27.26150121	-27.63357546	-28.11218725	-28.43744956	-28.61985472	-28.66989508	-28.47054076	-28.12348668	-27.70702179
-25.97901533	-25.97901533	-25.97901533	-25.97901533	-25.97901533	-25.97901533	-25.97901533	-25.97901533	-25.97901533	-25.97901533	-25.97901533	-25.97901533	-25.97901533	-25.97901533	-25.97901533	-25.97901533	-25.97901533	-25.97901533	-25.97901533	-25.97901533	-25.97901533	-25.97901533	-25.97901533	-25.97901533	-25.97901533	-25.97901533	-25.97901533	-25.97901533	-25.97901533	-25.97901533	-25.97901533	-25.97901533	-25.97901533	-25.98547215	-26.12187248	-26.20661824	-26.29782082	-26.47376917	-26.62792575	-26.82566586	-27.04277643	-27.29620662	-27.7433414	-28.17029863	-28.4519774	-28.66343826	-28.65052462	-28.51815981	-28.25988701	-27.76916868
-25.87812752	-25.87812752	-25.87812752	-25.87812752	-25.87812752	-25.87812752	-25.87812752	-25.87812752	-25.87812752	-25.87812752	-25.87812752	-25.87812752	-25.87812752	-25.87812752	-25.87812752	-25.87812752	-25.87812752	-25.87812752	-25.87812752	-25.87812752	-25.87812752	-25.87812752	-25.87812752	-25.87812752	-25.87812752	-25.87812752	-25.87812752	-25.87812752	-25.87812752	-25.87812752	-25.87812752	-25.87812752	-25.87812752	-25.88458434	-26.031477	-26.14447135	-26.2267958	-26.33979015	-26.5173527	-26.70298628	-26.91928975	-27.18401937	-27.66585956	-28.11945117	-28.41727199	-28.57384988	-28.70056497	-28.54156578	-28.21468927	-27.83535109
-26.01856336	-26.01856336	-26.01856336	-26.01856336	-26.01856336	-26.01856336	-26.01856336	-26.01856336	-26.01856336	-26.01856336	-26.01856336	-26.01856336	-26.01856336	-26.01856336	-26.01856336	-26.01856336	-26.01856336	-26.01856336	-26.01856336	-26.01856336	-26.01856336	-26.01856336	-26.01856336	-26.01856336	-26.01856336	-26.01856336	-26.01856336	-26.01856336	-26.01856336	-26.01856336	-26.01856336	-26.01856336	-26.01856336	-26.02098467	-26.13317191	-26.23083132	-26.36642454	-26.52623083	-26.64729621	-26.81436642	-27.05084746	-27.38418079	-27.82082324	-28.27360775	-28.50847458	-28.70056497	-28.75867635	-28.59887006	-28.26553672	-27.74818402
-26.02986279	-26.02986279	-26.02986279	-26.02986279	-26.02986279	-26.02986279	-26.02986279	-26.02986279	-26.02986279	-26.02986279	-26.02986279	-26.02986279	-26.02986279	-26.02986279	-26.02986279	-26.02986279	-26.02986279	-26.02986279	-26.02986279	-26.02986279	-26.02986279	-26.02986279	-26.02986279	-26.02986279	-26.02986279	-26.02986279	-26.02986279	-26.02986279	-26.02986279	-26.02986279	-26.02986279	-26.02986279	-26.02986279	-26.0330912	-26.12187248	-26.21307506	-26.37126715	-26.53591606	-26.69814366	-26.87328491	-27.11218725	-27.39628733	-27.82808717	-28.2574657	-28.58999193	-28.84180791	-28.87893462	-28.70782889	-28.44229217	-28.00645682
-25.94673123	-25.94673123	-25.94673123	-25.94673123	-25.94673123	-25.94673123	-25.94673123	-25.94673123	-25.94673123	-25.94673123	-25.94673123	-25.94673123	-25.94673123	-25.94673123	-25.94673123	-25.94673123	-25.94673123	-25.94673123	-25.94673123	-25.94673123	-25.94673123	-25.94673123	-25.94673123	-25.94673123	-25.94673123	-25.94673123	-25.94673123	-25.94673123	-25.94673123	-25.94673123	-25.94673123	-25.94673123	-25.94673123	-25.94995964	-26.01937046	-26.08393866	-26.20338983	-26.29620662	-26.49717514	-26.62066182	-26.82970137	-27.1275222	-27.62308313	-28.05811138	-28.35835351	-28.56497175	-28.63680387	-28.54237288	-28.16626312	-27.73123487
-25.98466505	-25.98466505	-25.98466505	-25.98466505	-25.98466505	-25.98466505	-25.98466505	-25.98466505	-25.98466505	-25.98466505	-25.98466505	-25.98466505	-25.98466505	-25.98466505	-25.98466505	-25.98466505	-25.98466505	-25.98466505	-25.98466505	-25.98466505	-25.98466505	-25.98466505	-25.98466505	-25.98466505	-25.98466505	-25.98466505	-25.98466505	-25.98466505	-25.98466505	-25.98466505	-25.98466505	-25.98466505	-25.98466505	-25.98708636	-26.08797417	-26.15496368	-26.29378531	-26.42695722	-26.50847458	-26.69652946	-26.89830508	-27.14850686	-27.55044391	-27.98062954	-28.34866828	-28.52138822	-28.63599677	-28.42857143	-28.09443099	-27.75706215
-25.91525424	-25.91525424	-25.91525424	-25.91525424	-25.91525424	-25.91525424	-25.91525424	-25.91525424	-25.91525424	-25.91525424	-25.91525424	-25.91525424	-25.91525424	-25.91525424	-25.91525424	-25.91525424	-25.91525424	-25.91525424	-25.91525424	-25.91525424	-25.91525424	-25.91525424	-25.91525424	-25.91525424	-25.91525424	-25.91525424	-25.91525424	-25.91525424	-25.91525424	-25.91525424	-25.91525424	-25.91525424	-25.91525424	-25.91848265	-25.97982244	-26.13397902	-26.27199354	-26.44874899	-26.64245359	-26.82808717	-27.02017756	-27.30427764	-27.73365617	-28.20903955	-28.54237288	-28.6779661	-28.73284907	-28.60048426	-28.25988701	-27.7732042
-26.02824859	-26.02824859	-26.02824859	-26.02824859	-26.02824859	-26.02824859	-26.02824859	-26.02824859	-26.02824859	-26.02824859	-26.02824859	-26.02824859	-26.02824859	-26.02824859	-26.02824859	-26.02824859	-26.02824859	-26.02824859	-26.02824859	-26.02824859	-26.02824859	-26.02824859	-26.02824859	-26.02824859	-26.02824859	-26.02824859	-26.02824859	-26.02824859	-26.02824859	-26.02824859	-26.02824859	-26.02824859	-26.02824859	-26.0306699	-26.08958838	-26.19128329	-26.26069411	-26.42211461	-26.63196126	-26.79903148	-27.05326877	-27.36642454	-27.8062954	-28.24535916	-28.60855529	-28.80468119	-28.81033091	-28.63922518	-28.32768362	-27.8716707
-25.94269572	-25.94269572	-25.94269572	-25.94269572	-25.94269572	-25.94269572	-25.94269572	-25.94269572	-25.94269572	-25.94269572	-25.94269572	-25.94269572	-25.94269572	-25.94269572	-25.94269572	-25.94269572	-25.94269572	-25.94269572	-25.94269572	-25.94269572	-25.94269572	-25.94269572	-25.94269572	-25.94269572	-25.94269572	-25.94269572	-25.94269572	-25.94269572	-25.94269572	-25.94269572	-25.94269572	-25.94269572	-25.94269572	-25.94995964	-26.07102502	-26.1291364	-26.25504439	-26.40355125	-26.56577885	-26.82001614	-27.02824859	-27.36400323	-27.84180791	-28.17836965	-28.51815981	-28.6763519	-28.72235674	-28.59725585	-28.26392252	-27.75060533
-26.22195319	-26.22195319	-26.22195319	-26.22195319	-26.22195319	-26.22195319	-26.22195319	-26.22195319	-26.22195319	-26.22195319	-26.22195319	-26.22195319	-26.22195319	-26.22195319	-26.22195319	-26.22195319	-26.22195319	-26.22195319	-26.22195319	-26.22195319	-26.22195319	-26.22195319	-26.22195319	-26.22195319	-26.22195319	-26.22195319	-26.22195319	-26.22195319	-26.22195319	-26.22195319	-26.22195319	-26.22195319	-26.22195319	-26.2267958	-26.34543987	-26.46650525	-26.57304278	-26.72074253	-26.83292978	-26.97901533	-27.17029863	-27.49152542	-27.88861985	-28.33494754	-28.677159	-28.87570621	-28.91848265	-28.7417272	-28.37368846	-27.94108152
-25.98062954	-25.9677159	-25.96448749	-25.97013721	-25.97578692	-25.99031477	-26.00807103	-26.01775626	-26.01937046	-26.00322841	-25.9991929	-26.02663438	-26.03712672	-26.05649718	-26.04923325	-26.06133979	-26.07263923	-26.09200969	-26.10330912	-26.10734463	-26.10169492	-26.0968523	-26.11138015	-26.13559322	-26.14931396	-26.16384181	-26.18240517	-26.18886199	-26.16626312	-26.15899919	-26.15819209	-26.18079096	-26.1945117	-26.20823245	-26.291364	-26.38256659	-26.47457627	-26.60613398	-26.79822437	-26.9362389	-27.13236481	-27.44309927	-27.88458434	-28.33898305	-28.66424536	-28.86763519	-28.87570621	-28.60532688	-28.23244552	-27.74011299
-25.94027441	-25.94027441	-25.94027441	-25.94027441	-25.94027441	-25.94027441	-25.94027441	-25.94027441	-25.94027441	-25.94027441	-25.94027441	-25.94027441	-25.94027441	-25.94027441	-25.94027441	-25.94027441	-25.94027441	-25.94027441	-25.94027441	-25.94027441	-25.94027441	-25.94027441	-25.94027441	-25.94027441	-25.94027441	-25.94027441	-25.94027441	-25.94027441	-25.94027441	-25.94027441	-25.94027441	-25.94027441	-25.94027441	-25.94269572	-26.02905569	-26.12510089	-26.2259887	-26.34463277	-26.53026634	-26.76755448	-26.99354318	-27.28006457	-27.67958031	-28.14527845	-28.47699758	-28.66424536	-28.73365617	-28.57546408	-28.20661824	-27.74495561
-26.04519774	-26.04519774	-26.04519774	-26.04519774	-26.04519774	-26.04519774	-26.04519774	-26.04519774	-26.04519774	-26.04519774	-26.04519774	-26.04519774	-26.04519774	-26.04519774	-26.04519774	-26.04519774	-26.04519774	-26.04519774	-26.04519774	-26.04519774	-26.04519774	-26.04519774	-26.04519774	-26.04519774	-26.04519774	-26.04519774	-26.04519774	-26.04519774	-26.04519774	-26.04519774	-26.04519774	-26.04519774	-26.04519774	-26.05326877	-26.20419693	-26.27602906	-26.34705408	-26.4850686	-26.65778854	-26.87812752	-27.11864407	-27.44390638	-27.78208232	-28.22356739	-28.57384988	-28.81840194	-28.83615819	-28.64164649	-28.39063761	-27.94269572
-26.14608555	-26.14608555	-26.14608555	-26.14608555	-26.14608555	-26.14608555	-26.14608555	-26.14608555	-26.14608555	-26.14608555	-26.14608555	-26.14608555	-26.14608555	-26.14608555	-26.14608555	-26.14608555	-26.14608555	-26.14608555	-26.14608555	-26.14608555	-26.14608555	-26.14608555	-26.14608555	-26.14608555	-26.14608555	-26.14608555	-26.14608555	-26.14608555	-26.14608555	-26.14608555	-26.14608555	-26.14608555	-26.14608555	-26.14850686	-26.17594835	-26.25262308	-26.354318	-26.52461663	-26.72881356	-26.96448749	-27.22760291	-27.56577885	-27.95964487	-28.38175948	-28.71670702	-28.90879742	-28.94511703	-28.76916868	-28.45762712	-27.9346247
-26.13397902	-26.13397902	-26.13397902	-26.13397902	-26.13397902	-26.13397902	-26.13397902	-26.13397902	-26.13397902	-26.13397902	-26.13397902	-26.13397902	-26.13397902	-26.13397902	-26.13397902	-26.13397902	-26.13397902	-26.13397902	-26.13397902	-26.13397902	-26.13397902	-26.13397902	-26.13397902	-26.13397902	-26.13397902	-26.13397902	-26.13397902	-26.13397902	-26.13397902	-26.13397902	-26.13397902	-26.13397902	-26.13397902	-26.13559322	-26.23163842	-26.34866828	-26.46731235	-26.58999193	-26.7110573	-26.90072639	-27.10734463	-27.41242938	-27.82566586	-28.23648103	-28.57062147	-28.75625504	-28.75060533	-28.60048426	-28.31476998	-27.9031477
-26.15012107	-26.15012107	-26.15012107	-26.15012107	-26.15012107	-26.15012107	-26.15012107	-26.15012107	-26.15012107	-26.15012107	-26.15012107	-26.15012107	-26.15012107	-26.15012107	-26.15012107	-26.15012107	-26.15012107	-26.15012107	-26.15012107	-26.15012107	-26.15012107	-26.15012107	-26.15012107	-26.15012107	-26.15012107	-26.15012107	-26.15012107	-26.15012107	-26.15012107	-26.15012107	-26.15012107	-26.15012107	-26.15012107	-26.15334948	-26.22195319	-26.28329298	-26.37853107	-26.52461663	-26.66585956	-26.83131558	-27.06214689	-27.43422115	-27.89346247	-28.28732849	-28.58272801	-28.74737692	-28.74899112	-28.65456013	-28.33494754	-27.75221953
-26.19935432	-26.19935432	-26.19935432	-26.19935432	-26.19935432	-26.19935432	-26.19935432	-26.19935432	-26.19935432	-26.19935432	-26.19935432	-26.19935432	-26.19935432	-26.19935432	-26.19935432	-26.19935432	-26.19935432	-26.19935432	-26.19935432	-26.19935432	-26.19935432	-26.19935432	-26.19935432	-26.19935432	-26.19935432	-26.19935432	-26.19935432	-26.19935432	-26.19935432	-26.19935432	-26.19935432	-26.19935432	-26.19935432	-26.20016142	-26.24132365	-26.322841	-26.43341404	-26.59241324	-26.75706215	-26.97497982	-27.20823245	-27.56174334	-27.95722357	-28.37126715	-28.65213882	-28.82728006	-28.85391445	-28.68361582	-28.29943503	-27.74414851
-26.00807103	-26.00807103	-26.00807103	-26.00807103	-26.00807103	-26.00807103	-26.00807103	-26.00807103	-26.00807103	-26.00807103	-26.00807103	-26.00807103	-26.00807103	-26.00807103	-26.00807103	-26.00807103	-26.00807103	-26.00807103	-26.00807103	-26.00807103	-26.00807103	-26.00807103	-26.00807103	-26.00807103	-26.00807103	-26.00807103	-26.00807103	-26.00807103	-26.00807103	-26.00807103	-26.00807103	-26.00807103	-26.00807103	-26.01210654	-26.11541566	-26.23002421	-26.34221146	-26.50605327	-26.67150928	-26.8708636	-27.09200969	-27.37368846	-27.7425343	-28.1614205	-28.52058111	-28.70621469	-28.70460048	-28.64003228	-28.34221146	-27.88700565
-26.11057304	-26.11057304	-26.11057304	-26.11057304	-26.11057304	-26.11057304	-26.11057304	-26.11057304	-26.11057304	-26.11057304	-26.11057304	-26.11057304	-26.11057304	-26.11057304	-26.11057304	-26.11057304	-26.11057304	-26.11057304	-26.11057304	-26.11057304	-26.11057304	-26.11057304	-26.11057304	-26.11057304	-26.11057304	-26.11057304	-26.11057304	-26.11057304	-26.11057304	-26.11057304	-26.11057304	-26.11057304	-26.11057304	-26.11380145	-26.14850686	-26.24132365	-26.37288136	-26.55690073	-26.68684423	-26.88781275	-27.13559322	-27.46731235	-27.92736077	-28.28813559	-28.58434221	-28.75948345	-28.75141243	-28.64164649	-28.33736885	-27.83696529
-26.02340597	-26.02340597	-26.02340597	-26.02340597	-26.02340597	-26.02340597	-26.02340597	-26.02340597	-26.02340597	-26.02340597	-26.02340597	-26.02340597	-26.02340597	-26.02340597	-26.02340597	-26.02340597	-26.02340597	-26.02340597	-26.02340597	-26.02340597	-26.02340597	-26.02340597	-26.02340597	-26.02340597	-26.02340597	-26.02340597	-26.02340597	-26.02340597	-26.02340597	-26.02340597	-26.02340597	-26.02340597	-26.02340597	-26.02824859	-26.11541566	-26.28006457	-26.4180791	-26.52945924	-26.68280872	-26.94027441	-27.24616626	-27.55528652	-27.95480226	-28.34463277	-28.69975787	-28.88054883	-28.88458434	-28.74737692	-28.40435835	-27.93381759
-25.92493947	-25.92493947	-25.92493947	-25.92493947	-25.92493947	-25.92493947	-25.92493947	-25.92493947	-25.92493947	-25.92493947	-25.92493947	-25.92493947	-25.92493947	-25.92493947	-25.92493947	-25.92493947	-25.92493947	-25.92493947	-25.92493947	-25.92493947	-25.92493947	-25.92493947	-25.92493947	-25.92493947	-25.92493947	-25.92493947	-25.92493947	-25.92493947	-25.92493947	-25.92493947	-25.92493947	-25.92493947	-25.92493947	-25.92816788	-26.00887813	-26.1299435	-26.26553672	-26.46973366	-26.64729621	-26.81598063	-27.07425343	-27.44794189	-27.85310734	-28.24697337	-28.58434221	-28.7409201	-28.78288943	-28.65536723	-28.40435835	-27.99838579
-25.84907183	-25.84907183	-25.84907183	-25.84907183	-25.84907183	-25.84907183	-25.84907183	-25.84907183	-25.84907183	-25.84907183	-25.84907183	-25.84907183	-25.84907183	-25.84907183	-25.84907183	-25.84907183	-25.84907183	-25.84907183	-25.84907183	-25.84907183	-25.84907183	-25.84907183	-25.84907183	-25.84907183	-25.84907183	-25.84907183	-25.84907183	-25.84907183	-25.84907183	-25.84907183	-25.84907183	-25.84907183	-25.84907183	-25.85391445	-25.9669088	-26.08151735	-26.21065375	-26.3882163	-26.54156578	-26.71670702	-26.91364003	-27.2251816	-27.65375303	-28.09039548	-28.45359161	-28.63276836	-28.68684423	-28.57465698	-28.24132365	-27.7748184
-24.83292978	-24.84503632	-24.86682809	-24.86359968	-24.89991929	-24.8708636	-24.82566586	-24.84100081	-24.91283293	-24.99192897	-25.05891848	-25.11380145	-25.15334948	-25.14366425	-25.18724778	-25.23809524	-25.28410008	-25.32849072	-25.34786118	-25.40355125	-25.42130751	-25.41404358	-25.44148507	-25.45843422	-25.51815981	-25.57627119	-25.63599677	-25.65536723	-25.68926554	-25.69410815	-25.69249395	-25.76513317	-25.82082324	-25.89426957	-25.92493947	-26.02017756	-26.15173527	-26.30992736	-26.49636804	-26.68361582	-26.8700565	-27.17836965	-27.61985472	-28.07021792	-28.40274415	-28.66020985	-28.68119451	-28.51896691	-28.2574657	-27.79499596
-26.15657789	-26.15657789	-26.15657789	-26.15657789	-26.15657789	-26.15657789	-26.15657789	-26.15657789	-26.15657789	-26.15657789	-26.15657789	-26.15657789	-26.15657789	-26.15657789	-26.15657789	-26.15657789	-26.15657789	-26.15657789	-26.15657789	-26.15657789	-26.15657789	-26.15657789	-26.15657789	-26.15657789	-26.15657789	-26.15657789	-26.15657789	-26.15657789	-26.15657789	-26.15657789	-26.15657789	-26.15657789	-26.15657789	-26.1622276	-26.23486683	-26.33817595	-26.42534302	-26.6133979	-26.73123487	-26.87489911	-27.05084746	-27.34221146	-27.70621469	-28.02905569	-28.4527845	-28.63680387	-28.69330105	-28.53672316	-28.17675545	-27.64891041
-26.01210654	-26.01210654	-26.01210654	-26.01210654	-26.01210654	-26.01210654	-26.01210654	-26.01210654	-26.01210654	-26.01210654	-26.01210654	-26.01210654	-26.01210654	-26.01210654	-26.01210654	-26.01210654	-26.01210654	-26.01210654	-26.01210654	-26.01210654	-26.01210654	-26.01210654	-26.01210654	-26.01210654	-26.01210654	-26.01210654	-26.01210654	-26.01210654	-26.01210654	-26.01210654	-26.01210654	-26.01210654	-26.01210654	-26.01372074	-26.09200969	-26.23728814	-26.34140436	-26.48103309	-26.60774818	-26.80145278	-27.01291364	-27.26715093	-27.6787732	-28.09846651	-28.40112994	-28.62873285	-28.64326069	-28.46731235	-28.14608555	-27.68442292
-26.11541566	-26.11541566	-26.11541566	-26.11541566	-26.11541566	-26.11541566	-26.11541566	-26.11541566	-26.11541566	-26.11541566	-26.11541566	-26.11541566	-26.11541566	-26.11541566	-26.11541566	-26.11541566	-26.11541566	-26.11541566	-26.11541566	-26.11541566	-26.11541566	-26.11541566	-26.11541566	-26.11541566	-26.11541566	-26.11541566	-26.11541566	-26.11541566	-26.11541566	-26.11541566	-26.11541566	-26.11541566	-26.11541566	-26.11783697	-26.19693301	-26.26311542	-26.34382567	-26.48184019	-26.63438257	-26.86521388	-27.15415658	-27.49717514	-27.91848265	-28.32768362	-28.66989508	-28.90637611	-28.91283293	-28.75464084	-28.35835351	-27.94995964
-26.04116223	-26.04116223	-26.04116223	-26.04116223	-26.04116223	-26.04116223	-26.04116223	-26.04116223	-26.04116223	-26.04116223	-26.04116223	-26.04116223	-26.04116223	-26.04116223	-26.04116223	-26.04116223	-26.04116223	-26.04116223	-26.04116223	-26.04116223	-26.04116223	-26.04116223	-26.04116223	-26.04116223	-26.04116223	-26.04116223	-26.04116223	-26.04116223	-26.04116223	-26.04116223	-26.04116223	-26.04116223	-26.04116223	-26.04277643	-26.13075061	-26.24293785	-26.39709443	-26.53188055	-26.66343826	-26.84665052	-27.01291364	-27.26795803	-27.72800646	-28.11622276	-28.42130751	-28.61743341	-28.66182405	-28.54156578	-28.22114609	-27.7094431
-22.88861985	-22.88861985	-22.88861985	-22.88861985	-22.88861985	-22.88861985	-22.88861985	-22.88861985	-22.88861985	-22.88861985	-22.88861985	-22.88861985	-22.88861985	-22.88861985	-22.88861985	-22.88861985	-22.88861985	-22.88861985	-22.88861985	-22.88861985	-22.88861985	-22.88861985	-22.88861985	-22.88861985	-22.88861985	-22.88861985	-22.88861985	-22.88861985	-22.88861985	-22.88861985	-22.88861985	-22.88861985	-22.88861985	-22.89184826	-23.031477	-23.18079096	-23.32526231	-23.46085553	-23.66020985	-23.89104116	-24.16707022	-24.50040355	-24.70540759	-24.79983858	-24.70782889	-24.50282486	-24.21953188	-23.75464084	-23.33414044	-22.92171106
-22.89911219	-22.89911219	-22.89911219	-22.89911219	-22.89911219	-22.89911219	-22.89911219	-22.89911219	-22.89911219	-22.89911219	-22.89911219	-22.89911219	-22.89911219	-22.89911219	-22.89911219	-22.89911219	-22.89911219	-22.89911219	-22.89911219	-22.89911219	-22.89911219	-22.89911219	-22.89911219	-22.89911219	-22.89911219	-22.89911219	-22.89911219	-22.89911219	-22.89911219	-22.89911219	-22.89911219	-22.89911219	-22.89911219	-22.9023406	-23.04842615	-23.18401937	-23.3220339	-23.42937853	-23.60048426	-23.89346247	-24.18482647	-24.48748991	-24.69814366	-24.79499596	-24.7094431	-24.47941889	-24.12671509	-23.7433414	-23.36642454	-22.93381759
-22.89991929	-22.89991929	-22.89991929	-22.89991929	-22.89991929	-22.89991929	-22.89991929	-22.89991929	-22.89991929	-22.89991929	-22.89991929	-22.89991929	-22.89991929	-22.89991929	-22.89991929	-22.89991929	-22.89991929	-22.89991929	-22.89991929	-22.89991929	-22.89991929	-22.89991929	-22.89991929	-22.89991929	-22.89991929	-22.89991929	-22.89991929	-22.89991929	-22.89991929	-22.89991929	-22.89991929	-22.89991929	-22.89991929	-22.90637611	-23.10008071	-23.19047619	-23.34947538	-23.4850686	-23.66666667	-23.94834544	-24.21307506	-24.52380952	-24.69168684	-24.77158999	-24.71832123	-24.4834544	-24.15738499	-23.8054883	-23.38337369	-22.97255851
-22.88619855	-22.88619855	-22.88619855	-22.88619855	-22.88619855	-22.88619855	-22.88619855	-22.88619855	-22.88619855	-22.88619855	-22.88619855	-22.88619855	-22.88619855	-22.88619855	-22.88619855	-22.88619855	-22.88619855	-22.88619855	-22.88619855	-22.88619855	-22.88619855	-22.88619855	-22.88619855	-22.88619855	-22.88619855	-22.88619855	-22.88619855	-22.88619855	-22.88619855	-22.88619855	-22.88619855	-22.88619855	-22.88619855	-22.89104116	-23.02179177	-23.18079096	-23.30508475	-23.44471348	-23.58434221	-23.87409201	-24.17029863	-24.50524617	-24.71347861	-24.78127522	-24.71186441	-24.4826473	-24.18805488	-23.72719935	-23.32526231	-22.91525424
-22.89669088	-22.89669088	-22.89669088	-22.89669088	-22.89669088	-22.89669088	-22.89669088	-22.89669088	-22.89669088	-22.89669088	-22.89669088	-22.89669088	-22.89669088	-22.89669088	-22.89669088	-22.89669088	-22.89669088	-22.89669088	-22.89669088	-22.89669088	-22.89669088	-22.89669088	-22.89669088	-22.89669088	-22.89669088	-22.89669088	-22.89669088	-22.89669088	-22.89669088	-22.89669088	-22.89669088	-22.89669088	-22.89669088	-22.90072639	-23.031477	-23.18401937	-23.32526231	-23.4519774	-23.67312349	-23.90637611	-24.23567393	-24.52461663	-24.68926554	-24.75383374	-24.68684423	-24.4834544	-24.11460856	-23.69007264	-23.28652139	-22.86682809
-22.91686844	-22.91686844	-22.91686844	-22.91686844	-22.91686844	-22.91686844	-22.91686844	-22.91686844	-22.91686844	-22.91686844	-22.91686844	-22.91686844	-22.91686844	-22.91686844	-22.91686844	-22.91686844	-22.91686844	-22.91686844	-22.91686844	-22.91686844	-22.91686844	-22.91686844	-22.91686844	-22.91686844	-22.91686844	-22.91686844	-22.91686844	-22.91686844	-22.91686844	-22.91686844	-22.91686844	-22.91686844	-22.91686844	-22.92332526	-23.0645682	-23.20096852	-23.322841	-23.44067797	-23.61985472	-23.9047619	-24.25343019	-24.49717514	-24.708636	-24.73365617	-24.72558515	-24.48748991	-24.13317191	-23.72719935	-23.29620662	-22.91686844
-22.90960452	-22.90960452	-22.90960452	-22.90960452	-22.90960452	-22.90960452	-22.90960452	-22.90960452	-22.90960452	-22.90960452	-22.90960452	-22.90960452	-22.90960452	-22.90960452	-22.90960452	-22.90960452	-22.90960452	-22.90960452	-22.90960452	-22.90960452	-22.90960452	-22.90960452	-22.90960452	-22.90960452	-22.90960452	-22.90960452	-22.90960452	-22.90960452	-22.90960452	-22.90960452	-22.90960452	-22.90960452	-22.90960452	-22.91283293	-23.05004036	-23.14285714	-23.30104923	-23.41404358	-23.60048426	-23.86521388	-24.13720743	-24.43422115	-24.64245359	-24.73769169	-24.67231638	-24.44874899	-24.12025827	-23.64971751	-23.31719128	-22.91283293
-22.89023406	-22.89023406	-22.89023406	-22.89023406	-22.89023406	-22.89023406	-22.89023406	-22.89023406	-22.89023406	-22.89023406	-22.89023406	-22.89023406	-22.89023406	-22.89023406	-22.89023406	-22.89023406	-22.89023406	-22.89023406	-22.89023406	-22.89023406	-22.89023406	-22.89023406	-22.89023406	-22.89023406	-22.89023406	-22.89023406	-22.89023406	-22.89023406	-22.89023406	-22.89023406	-22.89023406	-22.89023406	-22.89023406	-22.89830508	-23.04035513	-23.17433414	-23.29862793	-23.44067797	-23.63761098	-23.89426957	-24.20984665	-24.45762712	-24.68603713	-24.72397094	-24.68200161	-24.4519774	-24.17433414	-23.7417272	-23.32849072	-22.93946731
-22.91283293	-22.91283293	-22.91283293	-22.91283293	-22.91283293	-22.91283293	-22.91283293	-22.91283293	-22.91283293	-22.91283293	-22.91283293	-22.91283293	-22.91283293	-22.91283293	-22.91283293	-22.91283293	-22.91283293	-22.91283293	-22.91283293	-22.91283293	-22.91283293	-22.91283293	-22.91283293	-22.91283293	-22.91283293	-22.91283293	-22.91283293	-22.91283293	-22.91283293	-22.91283293	-22.91283293	-22.91283293	-22.91283293	-22.91848265	-23.05246166	-23.17352704	-23.26715093	-23.42937853	-23.61662631	-23.91041162	-24.21711057	-24.51331719	-24.75383374	-24.80871671	-24.76836158	-24.56335755	-24.24132365	-23.79903148	-23.39305892	-23.00564972
-22.88135593	-22.88135593	-22.88135593	-22.88135593	-22.88135593	-22.88135593	-22.88135593	-22.88135593	-22.88135593	-22.88135593	-22.88135593	-22.88135593	-22.88135593	-22.88135593	-22.88135593	-22.88135593	-22.88135593	-22.88135593	-22.88135593	-22.88135593	-22.88135593	-22.88135593	-22.88135593	-22.88135593	-22.88135593	-22.88135593	-22.88135593	-22.88135593	-22.88135593	-22.88135593	-22.88135593	-22.88135593	-22.88135593	-22.88861985	-23.04681195	-23.18644068	-23.30992736	-23.4519774	-23.6448749	-23.92816788	-24.24051655	-24.48829701	-24.73042776	-24.79015335	-24.708636	-24.49475383	-24.13882163	-23.70540759	-23.28329298	-22.93785311
-22.96206618	-22.96206618	-22.96206618	-22.96206618	-22.96206618	-22.96206618	-22.96206618	-22.96206618	-22.96206618	-22.96206618	-22.96206618	-22.96206618	-22.96206618	-22.96206618	-22.96206618	-22.96206618	-22.96206618	-22.96206618	-22.96206618	-22.96206618	-22.96206618	-22.96206618	-22.96206618	-22.96206618	-22.96206618	-22.96206618	-22.96206618	-22.96206618	-22.96206618	-22.96206618	-22.96206618	-22.96206618	-22.96206618	-22.9693301	-23.13640032	-23.22760291	-23.36158192	-23.49313963	-23.66101695	-23.92897498	-24.26472962	-24.55609362	-24.74414851	-24.7732042	-24.71267151	-24.49071832	-24.1614205	-23.78853914	-23.34140436	-22.97336562
-22.91444713	-22.91444713	-22.91444713	-22.91444713	-22.91444713	-22.91444713	-22.91444713	-22.91444713	-22.91444713	-22.91444713	-22.91444713	-22.91444713	-22.91444713	-22.91444713	-22.91444713	-22.91444713	-22.91444713	-22.91444713	-22.91444713	-22.91444713	-22.91444713	-22.91444713	-22.91444713	-22.91444713	-22.91444713	-22.91444713	-22.91444713	-22.91444713	-22.91444713	-22.91444713	-22.91444713	-22.91444713	-22.91444713	-22.91928975	-23.05811138	-23.18401937	-23.30104923	-23.46408394	-23.61016949	-23.88458434	-24.20500404	-24.53753027	-24.70298628	-24.77643261	-24.68280872	-24.52219532	-24.19128329	-23.76432607	-23.37126715	-22.99273608
-22.88861985	-22.88861985	-22.88861985	-22.88861985	-22.88861985	-22.88861985	-22.88861985	-22.88861985	-22.88861985	-22.88861985	-22.88861985	-22.88861985	-22.88861985	-22.88861985	-22.88861985	-22.88861985	-22.88861985	-22.88861985	-22.88861985	-22.88861985	-22.88861985	-22.88861985	-22.88861985	-22.88861985	-22.88861985	-22.88861985	-22.88861985	-22.88861985	-22.88861985	-22.88861985	-22.88861985	-22.88861985	-22.88861985	-22.89265537	-23.01937046	-23.1622276	-23.24051655	-23.38418079	-23.59644875	-23.87651332	-24.15657789	-24.47619048	-24.66989508	-24.74414851	-24.65213882	-24.48668281	-24.19612591	-23.7748184	-23.35996772	-22.97417272
-22.93301049	-22.93301049	-22.93301049	-22.93301049	-22.93301049	-22.93301049	-22.93301049	-22.93301049	-22.93301049	-22.93301049	-22.93301049	-22.93301049	-22.93301049	-22.93301049	-22.93301049	-22.93301049	-22.93301049	-22.93301049	-22.93301049	-22.93301049	-22.93301049	-22.93301049	-22.93301049	-22.93301049	-22.93301049	-22.93301049	-22.93301049	-22.93301049	-22.93301049	-22.93301049	-22.93301049	-22.93301049	-22.93301049	-22.937046	-23.04923325	-23.17917676	-23.31880549	-23.45682002	-23.66989508	-23.92413236	-24.23648103	-24.51412429	-24.69572236	-24.79822437	-24.73284907	-24.53026634	-24.15819209	-23.7748184	-23.35916061	-22.98224374
-22.90556901	-22.90556901	-22.90556901	-22.90556901	-22.90556901	-22.90556901	-22.90556901	-22.90556901	-22.90556901	-22.90556901	-22.90556901	-22.90556901	-22.90556901	-22.90556901	-22.90556901	-22.90556901	-22.90556901	-22.90556901	-22.90556901	-22.90556901	-22.90556901	-22.90556901	-22.90556901	-22.90556901	-22.90556901	-22.90556901	-22.90556901	-22.90556901	-22.90556901	-22.90556901	-22.90556901	-22.90556901	-22.90556901	-22.91121872	-23.06053269	-23.20823245	-23.33010492	-23.46650525	-23.66666667	-23.91364003	-24.24293785	-24.54317998	-24.7094431	-24.7425343	-24.71186441	-24.47941889	-24.17110573	-23.78611784	-23.39225182	-23.01856336
-22.88458434	-22.88458434	-22.88458434	-22.88458434	-22.88458434	-22.88458434	-22.88458434	-22.88458434	-22.88458434	-22.88458434	-22.88458434	-22.88458434	-22.88458434	-22.88458434	-22.88458434	-22.88458434	-22.88458434	-22.88458434	-22.88458434	-22.88458434	-22.88458434	-22.88458434	-22.88458434	-22.88458434	-22.88458434	-22.88458434	-22.88458434	-22.88458434	-22.88458434	-22.88458434	-22.88458434	-22.88458434	-22.88458434	-22.89023406	-23.02824859	-23.14850686	-23.29217111	-23.44067797	-23.6133979	-23.89426957	-24.20984665	-24.51089588	-24.71751412	-24.77723971	-24.71509282	-24.50201776	-24.18240517	-23.71670702	-23.31719128	-22.91767554
-22.89507667	-22.89507667	-22.89507667	-22.89507667	-22.89507667	-22.89507667	-22.89507667	-22.89507667	-22.89507667	-22.89507667	-22.89507667	-22.89507667	-22.89507667	-22.89507667	-22.89507667	-22.89507667	-22.89507667	-22.89507667	-22.89507667	-22.89507667	-22.89507667	-22.89507667	-22.89507667	-22.89507667	-22.89507667	-22.89507667	-22.89507667	-22.89507667	-22.89507667	-22.89507667	-22.89507667	-22.89507667	-22.89507667	-22.89749798	-23.08232446	-23.21307506	-23.33979015	-23.46489104	-23.67473769	-23.94027441	-24.26715093	-24.4850686	-24.73042776	-24.77804681	-24.67554479	-24.51412429	-24.19774011	-23.79983858	-23.36319613	-22.99838579
-22.94995964	-22.94995964	-22.94995964	-22.94995964	-22.94995964	-22.94995964	-22.94995964	-22.94995964	-22.94995964	-22.94995964	-22.94995964	-22.94995964	-22.94995964	-22.94995964	-22.94995964	-22.94995964	-22.94995964	-22.94995964	-22.94995964	-22.94995964	-22.94995964	-22.94995964	-22.94995964	-22.94995964	-22.94995964	-22.94995964	-22.94995964	-22.94995964	-22.94995964	-22.94995964	-22.94995964	-22.94995964	-22.94995964	-22.95641646	-23.05004036	-23.1937046	-23.30185634	-23.44632768	-23.6440678	-23.90718321	-24.2267958	-24.52380952	-24.69410815	-24.76674738	-24.69410815	-24.49313963	-24.14608555	-23.74576271	-23.35673931	-22.95399516
-22.94430993	-22.94430993	-22.94430993	-22.94430993	-22.94430993	-22.94430993	-22.94430993	-22.94430993	-22.94430993	-22.94430993	-22.94430993	-22.94430993	-22.94430993	-22.94430993	-22.94430993	-22.94430993	-22.94430993	-22.94430993	-22.94430993	-22.94430993	-22.94430993	-22.94430993	-22.94430993	-22.94430993	-22.94430993	-22.94430993	-22.94430993	-22.94430993	-22.94430993	-22.94430993	-22.94430993	-22.94430993	-22.94430993	-22.95157385	-23.06779661	-23.1945117	-23.33414044	-23.4519774	-23.6448749	-23.91283293	-24.23486683	-24.49636804	-24.68603713	-24.78853914	-24.72719935	-24.51170299	-24.13962873	-23.76755448	-23.33575464	-22.96610169
-22.90960452	-22.90960452	-22.90960452	-22.90960452	-22.90960452	-22.90960452	-22.90960452	-22.90960452	-22.90960452	-22.90960452	-22.90960452	-22.90960452	-22.90960452	-22.90960452	-22.90960452	-22.90960452	-22.90960452	-22.90960452	-22.90960452	-22.90960452	-22.90960452	-22.90960452	-22.90960452	-22.90960452	-22.90960452	-22.90960452	-22.90960452	-22.90960452	-22.90960452	-22.90960452	-22.90960452	-22.90960452	-22.90960452	-22.91767554	-23.05407587	-23.18563358	-23.32849072	-23.43987086	-23.6440678	-23.92978208	-24.25988701	-24.5149314	-24.75060533	-24.76674738	-24.68926554	-24.5149314	-24.18966909	-23.79741727	-23.36723164	-22.98708636
-22.88619855	-22.88619855	-22.88619855	-22.88619855	-22.88619855	-22.88619855	-22.88619855	-22.88619855	-22.88619855	-22.88619855	-22.88619855	-22.88619855	-22.88619855	-22.88619855	-22.88619855	-22.88619855	-22.88619855	-22.88619855	-22.88619855	-22.88619855	-22.88619855	-22.88619855	-22.88619855	-22.88619855	-22.88619855	-22.88619855	-22.88619855	-22.88619855	-22.88619855	-22.88619855	-22.88619855	-22.88619855	-22.88619855	-22.89426957	-23.01614205	-23.19612591	-23.31234867	-23.45924132	-23.6464891	-23.93301049	-24.22356739	-24.49233253	-24.72881356	-24.79661017	-24.66020985	-24.45359161	-24.18886199	-23.76029056	-23.37288136	-22.98547215
-22.92897498	-22.92897498	-22.92897498	-22.92897498	-22.92897498	-22.92897498	-22.92897498	-22.92897498	-22.92897498	-22.92897498	-22.92897498	-22.92897498	-22.92897498	-22.92897498	-22.92897498	-22.92897498	-22.92897498	-22.92897498	-22.92897498	-22.92897498	-22.92897498	-22.92897498	-22.92897498	-22.92897498	-22.92897498	-22.92897498	-22.92897498	-22.92897498	-22.92897498	-22.92897498	-22.92897498	-22.92897498	-22.92897498	-22.9354318	-23.09927361	-23.25262308	-23.33252623	-23.47296207	-23.63599677	-23.94269572	-24.23970944	-24.5173527	-24.77078289	-24.78611784	-24.71347861	-24.50121065	-24.14850686	-23.75060533	-23.33656174	-22.97013721
-22.95722357	-22.95722357	-22.95722357	-22.95722357	-22.95722357	-22.95722357	-22.95722357	-22.95722357	-22.95722357	-22.95722357	-22.95722357	-22.95722357	-22.95722357	-22.95722357	-22.95722357	-22.95722357	-22.95722357	-22.95722357	-22.95722357	-22.95722357	-22.95722357	-22.95722357	-22.95722357	-22.95722357	-22.95722357	-22.95722357	-22.95722357	-22.95722357	-22.95722357	-22.95722357	-22.95722357	-22.95722357	-22.95722357	-22.96125908	-23.07748184	-23.23083132	-23.34543987	-23.50121065	-23.69814366	-23.9677159	-24.27602906	-24.52461663	-24.7094431	-24.75867635	-24.68200161	-24.49394673	-24.17110573	-23.75221953	-23.30104923	-22.95883777
-22.94430993	-22.94430993	-22.94430993	-22.94430993	-22.94430993	-22.94430993	-22.94430993	-22.94430993	-22.94430993	-22.94430993	-22.94430993	-22.94430993	-22.94430993	-22.94430993	-22.94430993	-22.94430993	-22.94430993	-22.94430993	-22.94430993	-22.94430993	-22.94430993	-22.94430993	-22.94430993	-22.94430993	-22.94430993	-22.94430993	-22.94430993	-22.94430993	-22.94430993	-22.94430993	-22.94430993	-22.94430993	-22.94430993	-22.94753834	-23.03793382	-23.16949153	-23.30669895	-23.47538337	-23.6448749	-23.92736077	-24.21146086	-24.50363196	-24.71832123	-24.79176755	-24.72074253	-24.5173527	-24.18886199	-23.75948345	-23.34786118	-22.96287328
-22.90718321	-22.90718321	-22.90718321	-22.90718321	-22.90718321	-22.90718321	-22.90718321	-22.90718321	-22.90718321	-22.90718321	-22.90718321	-22.90718321	-22.90718321	-22.90718321	-22.90718321	-22.90718321	-22.90718321	-22.90718321	-22.90718321	-22.90718321	-22.90718321	-22.90718321	-22.90718321	-22.90718321	-22.90718321	-22.90718321	-22.90718321	-22.90718321	-22.90718321	-22.90718321	-22.90718321	-22.90718321	-22.90718321	-22.91444713	-23.04600484	-23.18563358	-23.30750605	-23.43825666	-23.65213882	-23.9047619	-24.22195319	-24.47619048	-24.69975787	-24.75141243	-24.66263115	-24.4527845	-24.15254237	-23.74818402	-23.33010492	-22.97740113
-22.94188862	-22.94188862	-22.94188862	-22.94188862	-22.94188862	-22.94188862	-22.94188862	-22.94188862	-22.94188862	-22.94188862	-22.94188862	-22.94188862	-22.94188862	-22.94188862	-22.94188862	-22.94188862	-22.94188862	-22.94188862	-22.94188862	-22.94188862	-22.94188862	-22.94188862	-22.94188862	-22.94188862	-22.94188862	-22.94188862	-22.94188862	-22.94188862	-22.94188862	-22.94188862	-22.94188862	-22.94188862	-22.94188862	-22.94511703	-23.06941082	-23.16384181	-23.31234867	-23.42937853	-23.58353511	-23.91686844	-24.18240517	-24.47619048	-24.71347861	-24.76997579	-24.69410815	-24.4826473	-24.15819209	-23.79580307	-23.43260694	-23.09120258
-22.86279257	-22.86279257	-22.86279257	-22.86279257	-22.86279257	-22.86279257	-22.86279257	-22.86279257	-22.86279257	-22.86279257	-22.86279257	-22.86279257	-22.86279257	-22.86279257	-22.86279257	-22.86279257	-22.86279257	-22.86279257	-22.86279257	-22.86279257	-22.86279257	-22.86279257	-22.86279257	-22.86279257	-22.86279257	-22.86279257	-22.86279257	-22.86279257	-22.86279257	-22.86279257	-22.86279257	-22.86279257	-22.86279257	-22.86763519	-22.99112187	-23.16707022	-23.30427764	-23.42292171	-23.62711864	-23.87409201	-24.20338983	-24.46731235	-24.67473769	-24.79822437	-24.71751412	-24.48184019	-24.15577078	-23.70782889	-23.30589185	-22.92816788
-22.92090395	-22.92090395	-22.92090395	-22.92090395	-22.92090395	-22.92090395	-22.92090395	-22.92090395	-22.92090395	-22.92090395	-22.92090395	-22.92090395	-22.92090395	-22.92090395	-22.92090395	-22.92090395	-22.92090395	-22.92090395	-22.92090395	-22.92090395	-22.92090395	-22.92090395	-22.92090395	-22.92090395	-22.92090395	-22.92090395	-22.92090395	-22.92090395	-22.92090395	-22.92090395	-22.92090395	-22.92090395	-22.92090395	-22.93139629	-23.08313156	-23.20984665	-23.32849072	-23.46811945	-23.64891041	-23.92009685	-24.22921711	-24.51089588	-24.71832123	-24.79176755	-24.677159	-24.52542373	-24.20016142	-23.81033091	-23.39305892	-23.0008071
-22.9346247	-22.9346247	-22.9346247	-22.9346247	-22.9346247	-22.9346247	-22.9346247	-22.9346247	-22.9346247	-22.9346247	-22.9346247	-22.9346247	-22.9346247	-22.9346247	-22.9346247	-22.9346247	-22.9346247	-22.9346247	-22.9346247	-22.9346247	-22.9346247	-22.9346247	-22.9346247	-22.9346247	-22.9346247	-22.9346247	-22.9346247	-22.9346247	-22.9346247	-22.9346247	-22.9346247	-22.9346247	-22.9346247	-22.94269572	-23.10088781	-23.23163842	-23.37610977	-23.54317998	-23.72558515	-23.98466505	-24.2267958	-24.53430186	-24.7409201	-24.78934625	-24.7417272	-24.52623083	-24.2243745	-23.77885391	-23.3535109	-23.03712672
-22.94673123	-22.94673123	-22.94673123	-22.94673123	-22.94673123	-22.94673123	-22.94673123	-22.94673123	-22.94673123	-22.94673123	-22.94673123	-22.94673123	-22.94673123	-22.94673123	-22.94673123	-22.94673123	-22.94673123	-22.94673123	-22.94673123	-22.94673123	-22.94673123	-22.94673123	-22.94673123	-22.94673123	-22.94673123	-22.94673123	-22.94673123	-22.94673123	-22.94673123	-22.94673123	-22.94673123	-22.94673123	-22.94673123	-22.95318805	-23.05730428	-23.21953188	-23.33656174	-23.47861178	-23.6440678	-23.94430993	-24.23083132	-24.47376917	-24.69733656	-24.79903148	-24.72639225	-24.52784504	-24.19612591	-23.78773204	-23.37288136	-22.97982244
-22.91444713	-22.91444713	-22.91444713	-22.91444713	-22.91444713	-22.91444713	-22.91444713	-22.91444713	-22.91444713	-22.91444713	-22.91444713	-22.91444713	-22.91444713	-22.91444713	-22.91444713	-22.91444713	-22.91444713	-22.91444713	-22.91444713	-22.91444713	-22.91444713	-22.91444713	-22.91444713	-22.91444713	-22.91444713	-22.91444713	-22.91444713	-22.91444713	-22.91444713	-22.91444713	-22.91444713	-22.91444713	-22.91444713	-22.91928975	-23.01129944	-23.1598063	-23.29701372	-23.46408394	-23.66505246	-23.91767554	-24.21711057	-24.51896691	-24.71751412	-24.77804681	-24.6779661	-24.47699758	-24.1299435	-23.77723971	-23.30266344	-22.92897498
-22.9362389	-22.9362389	-22.9362389	-22.9362389	-22.9362389	-22.9362389	-22.9362389	-22.9362389	-22.9362389	-22.9362389	-22.9362389	-22.9362389	-22.9362389	-22.9362389	-22.9362389	-22.9362389	-22.9362389	-22.9362389	-22.9362389	-22.9362389	-22.9362389	-22.9362389	-22.9362389	-22.9362389	-22.9362389	-22.9362389	-22.9362389	-22.9362389	-22.9362389	-22.9362389	-22.9362389	-22.9362389	-22.9362389	-22.93866021	-23.05084746	-23.17756255	-23.31396287	-23.45924132	-23.69895077	-23.92251816	-24.25262308	-24.52300242	-24.71832123	-24.75060533	-24.68119451	-24.45439871	-24.15496368	-23.73688458	-23.32849072	-22.93946731
-22.9362389	-22.9362389	-22.9362389	-22.9362389	-22.9362389	-22.9362389	-22.9362389	-22.9362389	-22.9362389	-22.9362389	-22.9362389	-22.9362389	-22.9362389	-22.9362389	-22.9362389	-22.9362389	-22.9362389	-22.9362389	-22.9362389	-22.9362389	-22.9362389	-22.9362389	-22.9362389	-22.9362389	-22.9362389	-22.9362389	-22.9362389	-22.9362389	-22.9362389	-22.9362389	-22.9362389	-22.9362389	-22.9362389	-22.94188862	-23.09200969	-23.22114609	-23.322841	-23.4850686	-23.6464891	-23.94350282	-24.291364	-24.52542373	-24.72800646	-24.81275222	-24.76109766	-24.56981437	-24.22356739	-23.83050847	-23.41646489	-23.02259887
[truncated: 3,951 more columns]
