# Supplementary material for: Implementing federated learning over VPN-based wireless backhaul networks for healthcare systems
Source: PeerJ Comput Sci. 2024 Nov 13;10:e2422. doi: 10.7717/peerj-cs.2422 (PMC11622844; doi:10.7717/peerj-cs.2422)
Supplement: Supplemental Information 2 [file peerj-cs-10-2422-s002.zip]

Archive with 20 entries (17 files):
- Code/10/
- Code/10/client1.py
- Code/10/client2.py
- Code/10/client3.py
- Code/10/client4.py
- Code/10/datapre.py
- Code/10/server.py
- Code/1496/
- Code/1496/client1.py
- Code/1496/client2.py
- Code/1496/client3.py
- Code/1496/client4.py
- Code/1496/datapre.py
- Code/1496/server.py
- Code/4000/
- Code/4000/client1.py
- Code/4000/client2.py
- Code/4000/client3.py
- Code/4000/client4.py
- Code/4000/server.py
