# Supplementary material for: Implementing federated learning over VPN-based wireless backhaul networks for healthcare systems
Source: PeerJ Comput Sci. 2024 Nov 13;10:e2422. doi: 10.7717/peerj-cs.2422 (PMC11622844; doi:10.7717/peerj-cs.2422)
Supplement: Supplemental Information 2 [file peerj-cs-10-2422-s002.zip › Code/10/datapre.py]

import numpy as np
from sklearn import preprocessing

raw_csv_data = np.loadtxt('C:/Users/Atif/Desktop/FL-Com/10/Client4_RawMI.csv', delimiter = ',')

unscaled_inputs_all = raw_csv_data[:,0:-1]
target_all = raw_csv_data[:,-1]

scaled_inputs = preprocessing.scale(unscaled_inputs_all)


shuffled_indices = np.arange(scaled_inputs.shape[0])
np.random.shuffle(shuffled_indices)

shuffled_inputs = scaled_inputs[shuffled_indices]
shuffled_targets = target_all[shuffled_indices]


samples_count = scaled_inputs.shape[0]

train_samples_count = int(0.7*samples_count)
validation_samples_count = int(0.1*samples_count)
test_samples_count = samples_count - train_samples_count - validation_samples_count


train_inputs = shuffled_inputs[:train_samples_count]
train_targets = shuffled_targets[:train_samples_count]


validation_inputs =  shuffled_inputs[train_samples_count:train_samples_count+validation_samples_count]
validation_targets = shuffled_targets[train_samples_count:train_samples_count+validation_samples_count]


test_inputs = shuffled_inputs[train_samples_count+validation_samples_count:]
test_targets = shuffled_targets[train_samples_count+validation_samples_count:]


print(np.sum(train_targets), train_samples_count, np.sum(train_targets)/train_samples_count)
print(np.sum(validation_targets), validation_samples_count, np.sum(validation_targets)/validation_samples_count)
print(np.sum(test_targets), test_samples_count, np.sum(test_targets)/test_samples_count)


# npz saves 

np.savez('HFMD_train4', inputs = train_inputs, targets = train_targets)
np.savez('HFMD_validation4', inputs = validation_inputs, targets = validation_targets)
np.savez('HFMD_test4', inputs = test_inputs, targets = test_targets)
