# Supplementary material for: Implementing federated learning over VPN-based wireless backhaul networks for healthcare systems
Source: PeerJ Comput Sci. 2024 Nov 13;10:e2422. doi: 10.7717/peerj-cs.2422 (PMC11622844; doi:10.7717/peerj-cs.2422)
Supplement: Supplemental Information 2 [file peerj-cs-10-2422-s002.zip › Code/1496/client4.py]

import flwr as fl
import numpy as np
import tensorflow as tf

npz = np.load('HFMD_train4.npz')

train_input = npz['inputs'].astype(np.float)
train_target = npz['targets'].astype(np.int)

npz = np.load('HFMD_validation4.npz')

validation_inputs = npz['inputs'].astype(np.float)
validation_target = npz['targets'].astype(np.int)


npz = np.load('HFMD_test4.npz')

test_inputs = npz['inputs'].astype(np.float)
test_target = npz['targets'].astype(np.int)


input_size = 10
output_size = 5
hidden_layer_size = 60

model = tf.keras.Sequential([
   
    tf.keras.layers.Dense(hidden_layer_size, activation= 'relu'),
    tf.keras.layers.Dense(hidden_layer_size, activation= 'relu'),
    tf.keras.layers.Dense(output_size, activation= 'softmax')
    
    ])


model.build((None, 10))
len(model.weights)


model.compile(optimizer='adam', loss= 'sparse_categorical_crossentropy', metrics= ['accuracy'])


import flwr as fl


class MnistClient(fl.client.NumPyClient):
    def get_parameters(self):
        return model.get_weights()
    
    def fit(self, parameters, config):
        model.set_weights(parameters)
        model.fit(train_input, train_target, batch_size=16, epochs=100, 
                  validation_data=(validation_inputs, validation_target), verbose =2
                  )

        return model.get_weights(), len(train_input), {}
    
    
    def evaluate(self, parameters, config):
        model.set_weights(parameters)
        loss, accuracy = model.evaluate(test_inputs, test_target)
        return loss, len(test_inputs), {"accuracy": accuracy}


# start flower client

fl.client.start_numpy_client(server_address="localhost:8080", client=MnistClient())
    
from sklearn.metrics import classification_report
y_pred = model.predict(test_inputs)
y_pred = np.argmax(y_pred, axis = 1)

print(classification_report(test_target, y_pred))
