# Supplementary material for: Implementing federated learning over VPN-based wireless backhaul networks for healthcare systems
Source: PeerJ Comput Sci. 2024 Nov 13;10:e2422. doi: 10.7717/peerj-cs.2422 (PMC11622844; doi:10.7717/peerj-cs.2422)
Supplement: Supplemental Information 2 [file peerj-cs-10-2422-s002.zip › Code/4000/server.py]

import flwr as fl


strategy = fl.server.strategy.FedAvg()


# start flower server

fl.server.start_server(config={"num_rounds": 7})
